# Supplementary material for: Transmission and control pressure analysis of the COVID-19 epidemic situation using multisource spatio-temporal big data
Source: PLoS One. 2021 Mar 29;16(3):e0249145. doi: 10.1371/journal.pone.0249145 (PMC8007114; doi:10.1371/journal.pone.0249145)
Supplement: S1 Table — The table reports the codes for each province and city in China. The purpose is to compare and illustrate the city codes in subsequent tables. (XLSX) [file pone.0249145.s001.xlsx]

## Sheet: Sheet1
province_code	province_name	city_name	city_code
110000	Beijing	Beijing	110000
120000	Tianjing	Tianjing	120000
130000	Hebei Province	Shijiazhuang	130100
130000	Hebei Province	Tangshan	130200
130000	Hebei Province	Qinhuangdao	130300
130000	Hebei Province	Handan	130400
130000	Hebei Province	Xingtai	130500
130000	Hebei Province	Baoding	130600
130000	Hebei Province	Zhangjiakou	130700
130000	Hebei Province	Chengde	130800
130000	Hebei Province	Cangzhou	130900
130000	Hebei Province	Langfang	131000
130000	Hebei Province	Hengshui	131100
140000	Shanxi Province	Taiyuan	140100
140000	Shanxi Province	Datong	140200
140000	Shanxi Province	Yangquan	140300
140000	Shanxi Province	Changzhi	140400
140000	Shanxi Province	Jincheng	140500
140000	Shanxi Province	Shuozhou	140600
140000	Shanxi Province	Jinzhong	140700
140000	Shanxi Province	Yuncheng	140800
140000	Shanxi Province	Xinzhou	140900
140000	Shanxi Province	Linfen	141000
140000	Shanxi Province	lvliang	141100
150000	Inner Mongolia Autonomous Region	Huhehaote	150100
150000	Inner Mongolia Autonomous Region	Baotou	150200
150000	Inner Mongolia Autonomous Region	Wuhai	150300
150000	Inner Mongolia Autonomous Region	Chifeng	150400
150000	Inner Mongolia Autonomous Region	Tongliao	150500
150000	Inner Mongolia Autonomous Region	Eerduosi	150600
150000	Inner Mongolia Autonomous Region	Hulunbeier	150700
150000	Inner Mongolia Autonomous Region	Bayanzhouer	150800
150000	Inner Mongolia Autonomous Region	Wulanchabu	150900
150000	Inner Mongolia Autonomous Region	Xinganmeng	152200
150000	Inner Mongolia Autonomous Region	Alashanmeng	152900
150000	Inner Mongolia Autonomous Region	Xilin	152500
210000	Liaoning Province	Shenyang	210100
210000	Liaoning Province	Dalian	210200
210000	Liaoning Province	Anshan	210300
210000	Liaoning Province	Fushun	210400
210000	Liaoning Province	Benxi	210500
210000	Liaoning Province	Dandong	210600
210000	Liaoning Province	Jinzhou	210700
210000	Liaoning Province	Yingkou	210800
210000	Liaoning Province	Fuxin	210900
210000	Liaoning Province	Liaoyang	211000
210000	Liaoning Province	Panjin	211100
210000	Liaoning Province	Tieling	211200
210000	Liaoning Province	Chaoyang	211300
210000	Liaoning Province	Huludao	211400
220000	Jilin Province	Changchun	220100
220000	Jilin Province	Jilin	220200
220000	Jilin Province	Siping	220300
220000	Jilin Province	Liaoyuan	220400
220000	Jilin Province	Tonghua	220500
220000	Jilin Province	Baishan	220600
220000	Jilin Province	Songyuan	220700
220000	Jilin Province	Baicheng	220800
220000	Jilin Province	Yanbian	222400
230000	Heilongjiang Province	Haerbin	230100
230000	Heilongjiang Province	Qiqihaer	230200
230000	Heilongjiang Province	Jixi	230300
230000	Heilongjiang Province	Hegang	230400
230000	Heilongjiang Province	Shuangyashan	230500
230000	Heilongjiang Province	Daqing	230600
230000	Heilongjiang Province	Yichun	230700
230000	Heilongjiang Province	Jiamusi	230800
230000	Heilongjiang Province	Qitaihe	230900
230000	Heilongjiang Province	Mudanjiang	231000
230000	Heilongjiang Province	Henhe	231100
230000	Heilongjiang Province	Suihua	231200
230000	Heilongjiang Province	Daxinganling	232700
310000	Shanghai	Shanghai	310000
320000	Jiangsu Province	Nanjing	320100
320000	Jiangsu Province	Wuxi	320200
320000	Jiangsu Province	Xuzhou	320300
320000	Jiangsu Province	Changzhou	320400
320000	Jiangsu Province	Suzhou	320500
320000	Jiangsu Province	Nantong	320600
320000	Jiangsu Province	Lianyungang	320700
320000	Jiangsu Province	Huaian	320800
320000	Jiangsu Province	Yancheng	320900
320000	Jiangsu Province	Yangzhou	321000
320000	Jiangsu Province	Zhenjiang	321100
320000	Jiangsu Province	Taizhou	321200
320000	Jiangsu Province	Suqian	321300
330000	Zhejinag Province	Hanghzou	330100
330000	Zhejinag Province	Ningbo	330200
330000	Zhejinag Province	Wenzhou	330300
330000	Zhejinag Province	Jiaxing	330400
330000	Zhejinag Province	Huzhou	330500
330000	Zhejinag Province	Shaoxing	330600
330000	Zhejinag Province	Jinhua	330700
330000	Zhejinag Province	Quzhou	330800
330000	Zhejinag Province	Zhoushan	330900
330000	Zhejinag Province	Taizhou	331000
330000	Zhejinag Province	Linshui	331100
340000	Anhui Province	Hefei	340100
340000	Anhui Province	Wuhu	340200
340000	Anhui Province	Bengbu	340300
340000	Anhui Province	Huainan	340400
340000	Anhui Province	Maanshan	340500
340000	Anhui Province	Huaibei	340600
340000	Anhui Province	Tongling	340700
340000	Anhui Province	Anqing	340800
340000	Anhui Province	Huangshan	341000
340000	Anhui Province	Chuzhou	341100
340000	Anhui Province	Fuyang	341200
340000	Anhui Province	Suzhou	341300
340000	Anhui Province	Chaohu	341400
340000	Anhui Province	Liuan	341500
340000	Anhui Province	Bozhou	341600
340000	Anhui Province	Chizhou	341700
340000	Anhui Province	Xuancheng	341800
350000	Fujian Province	Fuzhou	350100
350000	Fujian Province	Xiamen	350200
350000	Fujian Province	Putian	350300
350000	Fujian Province	Sanming	350400
350000	Fujian Province	Quanzhou	350500
350000	Fujian Province	Zhangzhou	350600
350000	Fujian Province	Nanping	350700
350000	Fujian Province	Longyan	350800
350000	Fujian Province	Ningde	350900
360000	Jiangxi Province	Nanchang	360100
360000	Jiangxi Province	Jingdezhen	360200
360000	Jiangxi Province	Pingxiang	360300
360000	Jiangxi Province	Jiujiang	360400
360000	Jiangxi Province	Xinyu	360500
360000	Jiangxi Province	Yingtan	360600
360000	Jiangxi Province	Ganzhou	360700
360000	Jiangxi Province	Jian	360800
360000	Jiangxi Province	Yichun	360900
360000	Jiangxi Province	Fuzhou	361000
360000	Jiangxi Province	Shangrao	361100
370000	Shandong Province	Jinan	370100
370000	Shandong Province	Qingdao	370200
370000	Shandong Province	Zibo	370300
370000	Shandong Province	Zaozhuang	370400
370000	Shandong Province	Dongying	370500
370000	Shandong Province	Yantai	370600
370000	Shandong Province	Weifang	370700
370000	Shandong Province	Jining	370800
370000	Shandong Province	Taian	370900
370000	Shandong Province	Weihai	371000
370000	Shandong Province	Rizhao	371100
370000	Shandong Province	Laiwu	371200
370000	Shandong Province	Linyi	371300
370000	Shandong Province	Dezhou	371400
370000	Shandong Province	Liaocheng	371500
370000	Shandong Province	Zhangzhou	371600
370000	Shandong Province	Heze	371700
410000	Henan Province	Zhengzhou	410100
410000	Henan Province	Kaifeng	410200
410000	Henan Province	Luoyang	410300
410000	Henan Province	Pingdingshan	410400
410000	Henan Province	Anyang	410500
410000	Henan Province	Hebi	410600
410000	Henan Province	Xinxiang	410700
410000	Henan Province	Jiaozhuo	410800
410000	Henan Province	Puyang	410900
410000	Henan Province	Xuchang	411000
410000	Henan Province	Luohe	411100
410000	Henan Province	Sanmenxia	411200
410000	Henan Province	Nanyang	411300
410000	Henan Province	Shangqiu	411400
410000	Henan Province	Xinyang	411500
410000	Henan Province	Zhoukou	411600
410000	Henan Province	Zhumadian	411700
410000	Henan Province	Qiyuan	419001
420000	Hubei Province	Wuhan	420100
420000	Hubei Province	Huangshi	420200
420000	Hubei Province	Shiyan	420300
420000	Hubei Province	Yichang	420500
420000	Hubei Province	Ezhou	420700
420000	Hubei Province	Jinmen	420800
420000	Hubei Province	Xiaogan	420900
420000	Hubei Province	Jinzhou	421000
420000	Hubei Province	Huanggang	421100
420000	Hubei Province	Xianning	421200
420000	Hubei Province	Suizhou	421300
420000	Hubei Province	Xiantao	429004
420000	Hubei Province	Qianjiang	429005
420000	Hubei Province	Tianmen	429006
420000	Hubei Province	Xiangmen	420600
420000	Hubei Province	Eshizhou	422800
420000	Hubei Province	Shennong	429021
430000	Hunan Province	Changsha	430100
430000	Hunan Province	Zhuzhou	430200
430000	Hunan Province	Xiangtan	430300
430000	Hunan Province	Hengyang	430400
430000	Hunan Province	Shaoyang	430500
430000	Hunan Province	Yueyang	430600
430000	Hunan Province	Changde	430700
430000	Hunan Province	Zhangjiajie	430800
430000	Hunan Province	Yiyang	430900
430000	Hunan Province	Chenzhou	431000
430000	Hunan Province	Yongzhou	431100
430000	Hunan Province	Huaihua	431200
430000	Hunan Province	Loudi	431300
430000	Hunan Province	Xiangxi	433100
440000	Guangdong Province	Guangzhou	440100
440000	Guangdong Province	Shaoguan	440200
440000	Guangdong Province	Shenzhen	440300
440000	Guangdong Province	Zhuhai	440400
440000	Guangdong Province	Shantou	440500
440000	Guangdong Province	Foshan	440600
440000	Guangdong Province	Jiangmen	440700
440000	Guangdong Province	Zhanjiang	440800
440000	Guangdong Province	Maoming	440900
440000	Guangdong Province	Zhaoqing	441200
440000	Guangdong Province	Huizhou	441300
440000	Guangdong Province	Meizhou	441400
440000	Guangdong Province	Shanwei	441500
440000	Guangdong Province	Heyuan	441600
440000	Guangdong Province	Yangjiang	441700
440000	Guangdong Province	Qingyuan	441800
440000	Guangdong Province	Dongguan	441900
440000	Guangdong Province	Zhongshan	442000
440000	Guangdong Province	Chaozhou	445100
440000	Guangdong Province	Xieyang	445200
440000	Guangdong Province	Yunfu	445300
450000	How's the Guangxi Zhuang Autonomous Region	Nanning	450100
450000	How's the Guangxi Zhuang Autonomous Region	Liuzhou	450200
450000	How's the Guangxi Zhuang Autonomous Region	Guilin	450300
450000	How's the Guangxi Zhuang Autonomous Region	Wuzhou	450400
450000	How's the Guangxi Zhuang Autonomous Region	Beihai	450500
450000	How's the Guangxi Zhuang Autonomous Region	Fangchenggang	450600
450000	How's the Guangxi Zhuang Autonomous Region	Qinzhou	450700
450000	How's the Guangxi Zhuang Autonomous Region	Guigang	450800
450000	How's the Guangxi Zhuang Autonomous Region	Yulin	450900
450000	How's the Guangxi Zhuang Autonomous Region	Baise	451000
450000	How's the Guangxi Zhuang Autonomous Region	Hezhou	451100
450000	How's the Guangxi Zhuang Autonomous Region	Hechi	451200
450000	How's the Guangxi Zhuang Autonomous Region	Laibin	451300
450000	How's the Guangxi Zhuang Autonomous Region	Chongzuo	451400
460000	Hainan Province	Haikou	460100
460000	Hainan Province	Sanya	460200
460000	Hainan Province	Sansha	460300
460000	Hainan Province	Wuzhi	469001
460000	Hainan Province	Qiuhai	469002
460000	Hainan Province	Danzhou	469003
460000	Hainan Province	Wenchang	469005
460000	Hainan Province	Wanning	469006
460000	Hainan Province	Dongfang	469007
460000	Hainan Province	Dingan	469021
460000	Hainan Province	Tunchang	469022
460000	Hainan Province	Chengmai	469023
460000	Hainan Province	Lingao	469024
460000	Hainan Province	Baisha	469025
460000	Hainan Province	Changjiang	469026
460000	Hainan Province	Ledong	469027
460000	Hainan Province	Lingshui	469028
460000	Hainan Province	Baoting	469029
460000	Hainan Province	Qiongzhou	469030
500000	Chongqing	Chongqing	500000
510000	Sichhuan Province	Chengdu	510100
510000	Sichhuan Province	Zigong	510300
510000	Sichhuan Province	Panzhihua	510400
510000	Sichhuan Province	Luzhou	510500
510000	Sichhuan Province	Deyang	510600
510000	Sichhuan Province	Mianyang	510700
510000	Sichhuan Province	Guangyuan	510800
510000	Sichhuan Province	Suining	510900
510000	Sichhuan Province	Neijiang	511000
510000	Sichhuan Province	Leshan	511100
510000	Sichhuan Province	Nanchong	511300
510000	Sichhuan Province	Meishan	511400
510000	Sichhuan Province	Yibin	511500
510000	Sichhuan Province	Guangan	511600
510000	Sichhuan Province	Dazhou	511700
510000	Sichhuan Province	Yaan	511800
510000	Sichhuan Province	Bazhong	511900
510000	Sichhuan Province	Ziyang	512000
510000	Sichhuan Province	Aba	513200
510000	Sichhuan Province	Ganzi	513300
510000	Sichhuan Province	Liangshan	513400
520000	Guizhou Province	Guiyang	520100
520000	Guizhou Province	Liupanshui	520200
520000	Guizhou Province	Zunyi	520300
520000	Guizhou Province	Anshun	520400
520000	Guizhou Province	Bijie	520500
520000	Guizhou Province	Tongren	520600
520000	Guizhou Province	Tongren	522200
520000	Guizhou Province	Qianxinan	522300
520000	Guizhou Province	Bijie	522400
520000	Guizhou Province	Qiandongnan	522600
520000	Guizhou Province	Qiannan	522700
530000	Yunnan Province	Kunming	530100
530000	Yunnan Province	Qujing	530300
530000	Yunnan Province	Yuxi	530400
530000	Yunnan Province	Baoshan	530500
530000	Yunnan Province	Shaotong	530600
530000	Yunnan Province	Lijiang	530700
530000	Yunnan Province	Puer	530800
530000	Yunnan Province	Lincang	530900
530000	Yunnan Province	Chuxiong	532300
530000	Yunnan Province	Honghe	532500
530000	Yunnan Province	Wenshan	532600
530000	Yunnan Province	Xishuangbanna	532800
530000	Yunnan Province	Dali	532900
530000	Yunnan Province	Dehong	533100
530000	Yunnan Province	Nujiiang	533300
530000	Yunnan Province	Diqing	533400
540000	Tibet Autonomous Region	Lasa	540100
540000	Tibet Autonomous Region	Changdu	542100
540000	Tibet Autonomous Region	Shannan	542200
540000	Tibet Autonomous Region	Rikaze	542300
540000	Tibet Autonomous Region	Naqu	542400
540000	Tibet Autonomous Region	Ali	542500
540000	Tibet Autonomous Region	Linzhi	542600
610000	Shanxi Province	Xian	610100
610000	Shanxi Province	Tongchuan	610200
610000	Shanxi Province	Baoji	610300
610000	Shanxi Province	Xianyang	610400
610000	Shanxi Province	Weinan	610500
610000	Shanxi Province	Yanan	610600
610000	Shanxi Province	Hanzhong	610700
610000	Shanxi Province	Yulin	610800
610000	Shanxi Province	Ankang	610900
610000	Shanxi Province	Shangluo	611000
620000	Gansu Province	Lanzhou	620100
620000	Gansu Province	Jiayugu	620200
620000	Gansu Province	Jinchang	620300
620000	Gansu Province	Baiying	620400
620000	Gansu Province	Tianshui	620500
620000	Gansu Province	Wuwei	620600
620000	Gansu Province	Zangye	620700
620000	Gansu Province	Pingliang	620800
620000	Gansu Province	Jiuquan	620900
620000	Gansu Province	Qingyang	621000
620000	Gansu Province	Dingxi	621100
620000	Gansu Province	Longnan	621200
620000	Gansu Province	Linxia	622900
620000	Gansu Province	Gannan	623000
630000	Qinghai Province	Xining	630100
630000	Qinghai Province	Haidong	632100
630000	Qinghai Province	Haibei	632200
630000	Qinghai Province	Guoluo	632600
630000	Qinghai Province	Huangnanzhou	632300
630000	Qinghai Province	Hainanzhou	632500
630000	Qinghai Province	Yushuzhou	632700
630000	Qinghai Province	Haixizhou	632800
640000	Ningxia Hui Autonomous Region	Yinchuan	640100
640000	Ningxia Hui Autonomous Region	Shizuishan	640200
640000	Ningxia Hui Autonomous Region	Wuzhong	640300
640000	Ningxia Hui Autonomous Region	Guyuan	640400
640000	Ningxia Hui Autonomous Region	Zhongwei	640500
650000	Xinjiang Uygur Autonomous Region	Wulumuqi	650100
650000	Xinjiang Uygur Autonomous Region	Kelamayi	650200
650000	Xinjiang Uygur Autonomous Region	Tulufan	652100
650000	Xinjiang Uygur Autonomous Region	Hami	652200
650000	Xinjiang Uygur Autonomous Region	Changji	652300
650000	Xinjiang Uygur Autonomous Region	Boertala	652700
650000	Xinjiang Uygur Autonomous Region	Bayinguoleng	652800
650000	Xinjiang Uygur Autonomous Region	Akese	652900
650000	Xinjiang Uygur Autonomous Region	Kashi	653100
650000	Xinjiang Uygur Autonomous Region	Hetian	653200
650000	Xinjiang Uygur Autonomous Region	Yili	654000
650000	Xinjiang Uygur Autonomous Region	Tacheng	654200
650000	Xinjiang Uygur Autonomous Region	Aleke	654300
650000	Xinjiang Uygur Autonomous Region	Kezi	653000
650000	Xinjiang Uygur Autonomous Region	Wujia	659000
650000	Xinjiang Uygur Autonomous Region	Heshi	659001
650000	Xinjiang Uygur Autonomous Region	Tumu	659003
810000	Hong Kong Special Administrative Region	Hong Kong	810000
820000	Macao Special Administrative Region	Macao	820000
710000	Taiwan	Taiwan	710000
