# Supplementary material for: Transmission and control pressure analysis of the COVID-19 epidemic situation using multisource spatio-temporal big data
Source: PLoS One. 2021 Mar 29;16(3):e0249145. doi: 10.1371/journal.pone.0249145 (PMC8007114; doi:10.1371/journal.pone.0249145)
Supplement: S2 Table — The table is composed of eleven sheets. The eleven sheet names are compared with the eleven cities in the urban agglomeration, which is the original data of the migration scale of the eleven cities. (XLSX) [file pone.0249145.s002.xlsx]

## Sheet: 440100
origin_code	province_code	percentage	date	city_indexs_sum	city_index(%)	city_index
440600	440000	29.48	2020-01-01	6.7778856	199.81206748800003	1.9981206748800002
441900	440000	12.6	2020-01-01	6.7778856	85.40135856	0.8540135856000001
440300	440000	7.6	2020-01-01	6.7778856	51.51193056	0.5151193056000001
441800	440000	5.26	2020-01-01	6.7778856	35.651678256	0.35651678255999997
442000	440000	4.13	2020-01-01	6.7778856	27.992667528000002	0.27992667528000004
441300	440000	3.33	2020-01-01	6.7778856	22.570359048	0.22570359048
441200	440000	2.6	2020-01-01	6.7778856	17.62250256	0.1762250256
440700	440000	2.47	2020-01-01	6.7778856	16.741377432000004	0.16741377432000004
440800	440000	1.98	2020-01-01	6.7778856	13.420213488	0.13420213488
440400	440000	1.93	2020-01-01	6.7778856	13.081319208	0.13081319208
440200	440000	1.76	2020-01-01	6.7778856	11.929078656	0.11929078656
440900	440000	1.74	2020-01-01	6.7778856	11.793520944	0.11793520944000001
445300	440000	1.01	2020-01-01	6.7778856	6.845664456000001	0.06845664456
441400	440000	0.95	2020-01-01	6.7778856	6.43899132	0.06438991320000001
441700	440000	0.92	2020-01-01	6.7778856	6.235654752	0.06235654752
445200	440000	0.85	2020-01-01	6.7778856	5.76120276	0.0576120276
441600	440000	0.83	2020-01-01	6.7778856	5.625645048	0.05625645048
440500	440000	0.81	2020-01-01	6.7778856	5.490087336	0.054900873360000005
110000	110000	0.71	2020-01-01	6.7778856	4.812298776	0.04812298775999999
430400	430000	0.7	2020-01-01	6.7778856	4.74451992	0.0474451992
430100	430000	0.65	2020-01-01	6.7778856	4.40562564	0.0440562564
310000	310000	0.64	2020-01-01	6.7778856	4.337846784	0.04337846784
360700	360000	0.63	2020-01-01	6.7778856	4.2700679280000005	0.04270067928000001
441500	440000	0.63	2020-01-01	6.7778856	4.2700679280000005	0.04270067928000001
450100	450000	0.53	2020-01-01	6.7778856	3.5922793680000003	0.03592279368
431000	430000	0.5	2020-01-01	6.7778856	3.3889428	0.033889428
420100	420000	0.41	2020-01-01	6.7778856	2.778933096	0.027789330959999997
450400	450000	0.39	2020-01-01	6.7778856	2.643375384	0.02643375384
500000	500000	0.38	2020-01-01	6.7778856	2.575596528	0.02575596528
510100	510000	0.36	2020-01-01	6.7778856	2.440038816	0.024400388159999998
450900	450000	0.35	2020-01-01	6.7778856	2.37225996	0.0237225996
445100	440000	0.34	2020-01-01	6.7778856	2.304481104	0.02304481104
450800	450000	0.34	2020-01-01	6.7778856	2.304481104	0.02304481104
450300	450000	0.33	2020-01-01	6.7778856	2.2367022480000003	0.022367022480000002
431100	430000	0.29	2020-01-01	6.7778856	1.9655868239999998	0.01965586824
330100	330000	0.26	2020-01-01	6.7778856	1.7622502560000002	0.017622502560000003
350200	350000	0.25	2020-01-01	6.7778856	1.6944714	0.016944714
430500	430000	0.24	2020-01-01	6.7778856	1.626692544	0.01626692544
451100	450000	0.22	2020-01-01	6.7778856	1.491134832	0.01491134832
410100	410000	0.22	2020-01-01	6.7778856	1.491134832	0.01491134832
460100	460000	0.2	2020-01-01	6.7778856	1.3555771200000002	0.013555771200000002
610100	610000	0.2	2020-01-01	6.7778856	1.3555771200000002	0.013555771200000002
450700	450000	0.19	2020-01-01	6.7778856	1.287798264	0.01287798264
520100	520000	0.18	2020-01-01	6.7778856	1.220019408	0.012200194079999999
360100	360000	0.18	2020-01-01	6.7778856	1.220019408	0.012200194079999999
120000	120000	0.18	2020-01-01	6.7778856	1.220019408	0.012200194079999999
430200	430000	0.16	2020-01-01	6.7778856	1.084461696	0.01084461696
350100	350000	0.16	2020-01-01	6.7778856	1.084461696	0.01084461696
320100	320000	0.16	2020-01-01	6.7778856	1.084461696	0.01084461696
520500	520000	0.15	2020-01-01	6.7778856	1.01668284	0.010166828400000001
530100	530000	0.15	2020-01-01	6.7778856	1.01668284	0.010166828400000001
350500	350000	0.15	2020-01-01	6.7778856	1.01668284	0.010166828400000001
320500	320000	0.14	2020-01-01	6.7778856	0.9489039840000001	0.009489039840000001
360800	360000	0.13	2020-01-01	6.7778856	0.8811251280000001	0.008811251280000001
430600	430000	0.13	2020-01-01	6.7778856	0.8811251280000001	0.008811251280000001
450200	450000	0.13	2020-01-01	6.7778856	0.8811251280000001	0.008811251280000001
330300	330000	0.12	2020-01-01	6.7778856	0.813346272	0.00813346272
210100	210000	0.12	2020-01-01	6.7778856	0.813346272	0.00813346272
130100	130000	0.12	2020-01-01	6.7778856	0.813346272	0.00813346272
460200	460000	0.12	2020-01-01	6.7778856	0.813346272	0.00813346272
350600	350000	0.11	2020-01-01	6.7778856	0.745567416	0.00745567416
430700	430000	0.11	2020-01-01	6.7778856	0.745567416	0.00745567416
360900	360000	0.1	2020-01-01	6.7778856	0.6777885600000001	0.006777885600000001
450500	450000	0.1	2020-01-01	6.7778856	0.6777885600000001	0.006777885600000001
370200	370000	0.1	2020-01-01	6.7778856	0.6777885600000001	0.006777885600000001
522600	520000	0.1	2020-01-01	6.7778856	0.6777885600000001	0.006777885600000001
340100	340000	0.1	2020-01-01	6.7778856	0.6777885600000001	0.006777885600000001
230100	230000	0.09	2020-01-01	6.7778856	0.610009704	0.0061000970399999995
522700	520000	0.09	2020-01-01	6.7778856	0.610009704	0.0061000970399999995
430900	430000	0.09	2020-01-01	6.7778856	0.610009704	0.0061000970399999995
330200	330000	0.09	2020-01-01	6.7778856	0.610009704	0.0061000970399999995
431300	430000	0.09	2020-01-01	6.7778856	0.610009704	0.0061000970399999995
430300	430000	0.08	2020-01-01	6.7778856	0.542230848	0.00542230848
330700	330000	0.08	2020-01-01	6.7778856	0.542230848	0.00542230848
520300	520000	0.08	2020-01-01	6.7778856	0.542230848	0.00542230848
451000	450000	0.08	2020-01-01	6.7778856	0.542230848	0.00542230848
421000	420000	0.08	2020-01-01	6.7778856	0.542230848	0.00542230848
360400	360000	0.07	2020-01-01	6.7778856	0.47445199200000004	0.004744519920000001
431200	430000	0.07	2020-01-01	6.7778856	0.47445199200000004	0.004744519920000001
370100	370000	0.07	2020-01-01	6.7778856	0.47445199200000004	0.004744519920000001
320200	320000	0.07	2020-01-01	6.7778856	0.47445199200000004	0.004744519920000001
220100	220000	0.07	2020-01-01	6.7778856	0.47445199200000004	0.004744519920000001
650100	650000	0.07	2020-01-01	6.7778856	0.47445199200000004	0.004744519920000001
411300	410000	0.06	2020-01-01	6.7778856	0.406673136	0.00406673136
350800	350000	0.06	2020-01-01	6.7778856	0.406673136	0.00406673136
451200	450000	0.06	2020-01-01	6.7778856	0.406673136	0.00406673136
140100	140000	0.06	2020-01-01	6.7778856	0.406673136	0.00406673136
210200	210000	0.05	2020-01-01	6.7778856	0.33889428000000005	0.0033889428000000005
411700	410000	0.05	2020-01-01	6.7778856	0.33889428000000005	0.0033889428000000005
520600	520000	0.05	2020-01-01	6.7778856	0.33889428000000005	0.0033889428000000005
450600	450000	0.05	2020-01-01	6.7778856	0.33889428000000005	0.0033889428000000005
411500	410000	0.05	2020-01-01	6.7778856	0.33889428000000005	0.0033889428000000005
371300	370000	0.05	2020-01-01	6.7778856	0.33889428000000005	0.0033889428000000005
421100	420000	0.05	2020-01-01	6.7778856	0.33889428000000005	0.0033889428000000005
451400	450000	0.05	2020-01-01	6.7778856	0.33889428000000005	0.0033889428000000005
370700	370000	0.05	2020-01-01	6.7778856	0.33889428000000005	0.0033889428000000005
361000	360000	0.05	2020-01-01	6.7778856	0.33889428000000005	0.0033889428000000005
420600	420000	0.05	2020-01-01	6.7778856	0.33889428000000005	0.0033889428000000005
360300	360000	0.05	2020-01-01	6.7778856	0.33889428000000005	0.0033889428000000005
130400	130000	0.04	2020-01-01	6.7778856	0.271115424	0.00271115424
440600	440000	18.19	2020-01-02	5.536090799999998	100.70149165199997	1.0070149165199997
441900	440000	9.19	2020-01-02	5.536090799999998	50.87667445199998	0.5087667445199998
440300	440000	8.41	2020-01-02	5.536090799999998	46.55852362799999	0.46558523627999987
441800	440000	5.42	2020-01-02	5.536090799999998	30.005612135999993	0.3000561213599999
441300	440000	3.42	2020-01-02	5.536090799999998	18.933430535999996	0.18933430535999995
442000	440000	3.26	2020-01-02	5.536090799999998	18.047656007999993	0.18047656007999993
441200	440000	2.86	2020-01-02	5.536090799999998	15.833219687999994	0.15833219687999994
440800	440000	2.61	2020-01-02	5.536090799999998	14.449196987999995	0.14449196987999996
440700	440000	2.51	2020-01-02	5.536090799999998	13.895587907999994	0.13895587907999996
440200	440000	2.26	2020-01-02	5.536090799999998	12.511565207999995	0.12511565207999994
440900	440000	2.24	2020-01-02	5.536090799999998	12.400843391999997	0.12400843391999997
440400	440000	1.91	2020-01-02	5.536090799999998	10.573933427999997	0.10573933427999997
110000	110000	1.27	2020-01-02	5.536090799999998	7.030835315999998	0.07030835315999999
445200	440000	1.18	2020-01-02	5.536090799999998	6.532587143999998	0.06532587143999997
445300	440000	1.18	2020-01-02	5.536090799999998	6.532587143999998	0.06532587143999997
441400	440000	1.17	2020-01-02	5.536090799999998	6.477226235999998	0.06477226235999999
441700	440000	1.17	2020-01-02	5.536090799999998	6.477226235999998	0.06477226235999999
440500	440000	1.13	2020-01-02	5.536090799999998	6.2557826039999975	0.06255782603999997
430100	430000	1.13	2020-01-02	5.536090799999998	6.2557826039999975	0.06255782603999997
310000	310000	1.07	2020-01-02	5.536090799999998	5.923617155999999	0.05923617155999999
441600	440000	1.03	2020-01-02	5.536090799999998	5.702173523999998	0.05702173523999998
430400	430000	0.83	2020-01-02	5.536090799999998	4.594955363999999	0.04594955363999999
450100	450000	0.81	2020-01-02	5.536090799999998	4.484233547999999	0.04484233547999999
441500	440000	0.79	2020-01-02	5.536090799999998	4.373511731999999	0.04373511731999999
420100	420000	0.77	2020-01-02	5.536090799999998	4.262789915999999	0.04262789915999999
360700	360000	0.75	2020-01-02	5.536090799999998	4.152068099999999	0.04152068099999999
510100	510000	0.62	2020-01-02	5.536090799999998	3.432376295999999	0.03432376295999999
431000	430000	0.61	2020-01-02	5.536090799999998	3.377015387999999	0.03377015387999999
500000	500000	0.56	2020-01-02	5.536090799999998	3.1002108479999992	0.03100210847999999
450400	450000	0.53	2020-01-02	5.536090799999998	2.9341281239999994	0.029341281239999996
450900	450000	0.52	2020-01-02	5.536090799999998	2.878767215999999	0.02878767215999999
450800	450000	0.49	2020-01-02	5.536090799999998	2.7126844919999993	0.027126844919999994
445100	440000	0.45	2020-01-02	5.536090799999998	2.4912408599999996	0.024912408599999995
330100	330000	0.44	2020-01-02	5.536090799999998	2.435879951999999	0.02435879951999999
450300	450000	0.43	2020-01-02	5.536090799999998	2.3805190439999993	0.02380519043999999
410100	410000	0.39	2020-01-02	5.536090799999998	2.1590754119999995	0.021590754119999996
431100	430000	0.37	2020-01-02	5.536090799999998	2.048353595999999	0.020483535959999993
120000	120000	0.36	2020-01-02	5.536090799999998	1.9929926879999993	0.019929926879999994
430500	430000	0.34	2020-01-02	5.536090799999998	1.8822708719999997	0.018822708719999998
610100	610000	0.33	2020-01-02	5.536090799999998	1.8269099639999995	0.018269099639999994
320100	320000	0.33	2020-01-02	5.536090799999998	1.8269099639999995	0.018269099639999994
451100	450000	0.31	2020-01-02	5.536090799999998	1.7161881479999994	0.017161881479999995
360100	360000	0.31	2020-01-02	5.536090799999998	1.7161881479999994	0.017161881479999995
520100	520000	0.3	2020-01-02	5.536090799999998	1.6608272399999995	0.016608272399999995
460100	460000	0.3	2020-01-02	5.536090799999998	1.6608272399999995	0.016608272399999995
530100	530000	0.3	2020-01-02	5.536090799999998	1.6608272399999995	0.016608272399999995
350200	350000	0.3	2020-01-02	5.536090799999998	1.6608272399999995	0.016608272399999995
430200	430000	0.3	2020-01-02	5.536090799999998	1.6608272399999995	0.016608272399999995
320500	320000	0.28	2020-01-02	5.536090799999998	1.5501054239999996	0.015501054239999996
350100	350000	0.27	2020-01-02	5.536090799999998	1.4947445159999997	0.014947445159999996
450700	450000	0.27	2020-01-02	5.536090799999998	1.4947445159999997	0.014947445159999996
350500	350000	0.24	2020-01-02	5.536090799999998	1.3286617919999997	0.013286617919999997
230100	230000	0.21	2020-01-02	5.536090799999998	1.1625790679999997	0.011625790679999996
450200	450000	0.21	2020-01-02	5.536090799999998	1.1625790679999997	0.011625790679999996
450500	450000	0.2	2020-01-02	5.536090799999998	1.1072181599999997	0.011072181599999998
210100	210000	0.2	2020-01-02	5.536090799999998	1.1072181599999997	0.011072181599999998
330300	330000	0.19	2020-01-02	5.536090799999998	1.0518572519999998	0.010518572519999998
520500	520000	0.19	2020-01-02	5.536090799999998	1.0518572519999998	0.010518572519999998
370200	370000	0.19	2020-01-02	5.536090799999998	1.0518572519999998	0.010518572519999998
430600	430000	0.18	2020-01-02	5.536090799999998	0.9964963439999996	0.009964963439999997
340100	340000	0.18	2020-01-02	5.536090799999998	0.9964963439999996	0.009964963439999997
330200	330000	0.18	2020-01-02	5.536090799999998	0.9964963439999996	0.009964963439999997
360800	360000	0.17	2020-01-02	5.536090799999998	0.9411354359999998	0.009411354359999999
360900	360000	0.17	2020-01-02	5.536090799999998	0.9411354359999998	0.009411354359999999
130100	130000	0.17	2020-01-02	5.536090799999998	0.9411354359999998	0.009411354359999999
370100	370000	0.16	2020-01-02	5.536090799999998	0.8857745279999998	0.008857745279999997
330700	330000	0.16	2020-01-02	5.536090799999998	0.8857745279999998	0.008857745279999997
220100	220000	0.16	2020-01-02	5.536090799999998	0.8857745279999998	0.008857745279999997
430700	430000	0.16	2020-01-02	5.536090799999998	0.8857745279999998	0.008857745279999997
430900	430000	0.15	2020-01-02	5.536090799999998	0.8304136199999997	0.008304136199999998
360400	360000	0.14	2020-01-02	5.536090799999998	0.7750527119999998	0.007750527119999998
520300	520000	0.14	2020-01-02	5.536090799999998	0.7750527119999998	0.007750527119999998
460200	460000	0.14	2020-01-02	5.536090799999998	0.7750527119999998	0.007750527119999998
320200	320000	0.14	2020-01-02	5.536090799999998	0.7750527119999998	0.007750527119999998
430300	430000	0.13	2020-01-02	5.536090799999998	0.7196918039999998	0.007196918039999997
522600	520000	0.13	2020-01-02	5.536090799999998	0.7196918039999998	0.007196918039999997
431200	430000	0.13	2020-01-02	5.536090799999998	0.7196918039999998	0.007196918039999997
431300	430000	0.13	2020-01-02	5.536090799999998	0.7196918039999998	0.007196918039999997
421000	420000	0.13	2020-01-02	5.536090799999998	0.7196918039999998	0.007196918039999997
350600	350000	0.12	2020-01-02	5.536090799999998	0.6643308959999998	0.0066433089599999984
650100	650000	0.12	2020-01-02	5.536090799999998	0.6643308959999998	0.0066433089599999984
451000	450000	0.11	2020-01-02	5.536090799999998	0.6089699879999998	0.006089699879999998
370700	370000	0.11	2020-01-02	5.536090799999998	0.6089699879999998	0.006089699879999998
522700	520000	0.11	2020-01-02	5.536090799999998	0.6089699879999998	0.006089699879999998
210200	210000	0.11	2020-01-02	5.536090799999998	0.6089699879999998	0.006089699879999998
330400	330000	0.1	2020-01-02	5.536090799999998	0.5536090799999999	0.005536090799999999
411300	410000	0.1	2020-01-02	5.536090799999998	0.5536090799999999	0.005536090799999999
411500	410000	0.09	2020-01-02	5.536090799999998	0.4982481719999998	0.004982481719999998
130600	130000	0.09	2020-01-02	5.536090799999998	0.4982481719999998	0.004982481719999998
350800	350000	0.09	2020-01-02	5.536090799999998	0.4982481719999998	0.004982481719999998
620100	620000	0.09	2020-01-02	5.536090799999998	0.4982481719999998	0.004982481719999998
361000	360000	0.09	2020-01-02	5.536090799999998	0.4982481719999998	0.004982481719999998
140100	140000	0.09	2020-01-02	5.536090799999998	0.4982481719999998	0.004982481719999998
520600	520000	0.09	2020-01-02	5.536090799999998	0.4982481719999998	0.004982481719999998
451300	450000	0.09	2020-01-02	5.536090799999998	0.4982481719999998	0.004982481719999998
410300	410000	0.09	2020-01-02	5.536090799999998	0.4982481719999998	0.004982481719999998
420600	420000	0.08	2020-01-02	5.536090799999998	0.4428872639999999	0.004428872639999999
320400	320000	0.08	2020-01-02	5.536090799999998	0.4428872639999999	0.004428872639999999
320300	320000	0.08	2020-01-02	5.536090799999998	0.4428872639999999	0.004428872639999999
131000	130000	0.08	2020-01-02	5.536090799999998	0.4428872639999999	0.004428872639999999
440600	440000	23.42	2020-01-03	8.860201199999997	207.50591210399995	2.0750591210399993
441900	440000	10.86	2020-01-03	8.860201199999997	96.22178503199996	0.9622178503199996
440300	440000	10.38	2020-01-03	8.860201199999997	91.96888845599997	0.9196888845599998
441800	440000	4.99	2020-01-03	8.860201199999997	44.212403987999984	0.4421240398799998
441300	440000	3.51	2020-01-03	8.860201199999997	31.099306211999988	0.3109930621199999
442000	440000	3.4	2020-01-03	8.860201199999997	30.124684079999987	0.30124684079999986
441200	440000	2.77	2020-01-03	8.860201199999997	24.542757323999993	0.24542757323999992
440700	440000	2.45	2020-01-03	8.860201199999997	21.707492939999995	0.21707492939999995
440400	440000	2.22	2020-01-03	8.860201199999997	19.669646663999995	0.19669646663999996
440200	440000	2.11	2020-01-03	8.860201199999997	18.69502453199999	0.1869502453199999
440800	440000	2.04	2020-01-03	8.860201199999997	18.074810447999994	0.18074810447999995
440900	440000	1.64	2020-01-03	8.860201199999997	14.530729967999994	0.14530729967999995
441600	440000	1.07	2020-01-03	8.860201199999997	9.480415283999998	0.09480415283999997
441700	440000	1.06	2020-01-03	8.860201199999997	9.391813271999997	0.09391813271999996
445300	440000	1.04	2020-01-03	8.860201199999997	9.214609247999997	0.09214609247999997
441400	440000	1.01	2020-01-03	8.860201199999997	8.948803211999998	0.08948803211999998
440500	440000	0.97	2020-01-03	8.860201199999997	8.594395163999996	0.08594395163999996
445200	440000	0.94	2020-01-03	8.860201199999997	8.328589127999997	0.08328589127999997
430100	430000	0.93	2020-01-03	8.860201199999997	8.239987115999998	0.08239987115999999
110000	110000	0.93	2020-01-03	8.860201199999997	8.239987115999998	0.08239987115999999
310000	310000	0.79	2020-01-03	8.860201199999997	6.999558947999998	0.06999558947999998
441500	440000	0.73	2020-01-03	8.860201199999997	6.467946875999997	0.06467946875999997
450100	450000	0.73	2020-01-03	8.860201199999997	6.467946875999997	0.06467946875999997
430400	430000	0.68	2020-01-03	8.860201199999997	6.0249368159999985	0.06024936815999998
360700	360000	0.61	2020-01-03	8.860201199999997	5.404722731999998	0.05404722731999998
420100	420000	0.61	2020-01-03	8.860201199999997	5.404722731999998	0.05404722731999998
431000	430000	0.48	2020-01-03	8.860201199999997	4.252896575999999	0.04252896575999999
510100	510000	0.46	2020-01-03	8.860201199999997	4.075692551999999	0.04075692551999999
450400	450000	0.42	2020-01-03	8.860201199999997	3.7212845039999984	0.037212845039999984
500000	500000	0.39	2020-01-03	8.860201199999997	3.455478467999999	0.03455478467999999
450900	450000	0.37	2020-01-03	8.860201199999997	3.2782744439999987	0.03278274443999998
450800	450000	0.37	2020-01-03	8.860201199999997	3.2782744439999987	0.03278274443999998
445100	440000	0.37	2020-01-03	8.860201199999997	3.2782744439999987	0.03278274443999998
450300	450000	0.36	2020-01-03	8.860201199999997	3.1896724319999987	0.031896724319999986
430200	430000	0.33	2020-01-03	8.860201199999997	2.9238663959999993	0.029238663959999994
330100	330000	0.33	2020-01-03	8.860201199999997	2.9238663959999993	0.029238663959999994
410100	410000	0.32	2020-01-03	8.860201199999997	2.835264383999999	0.02835264383999999
431100	430000	0.32	2020-01-03	8.860201199999997	2.835264383999999	0.02835264383999999
360100	360000	0.3	2020-01-03	8.860201199999997	2.658060359999999	0.02658060359999999
120000	120000	0.29	2020-01-03	8.860201199999997	2.569458347999999	0.02569458347999999
520100	520000	0.28	2020-01-03	8.860201199999997	2.4808563359999996	0.024808563359999994
350200	350000	0.26	2020-01-03	8.860201199999997	2.303652311999999	0.023036523119999992
460100	460000	0.26	2020-01-03	8.860201199999997	2.303652311999999	0.023036523119999992
530100	530000	0.24	2020-01-03	8.860201199999997	2.1264482879999993	0.021264482879999994
610100	610000	0.24	2020-01-03	8.860201199999997	2.1264482879999993	0.021264482879999994
320100	320000	0.24	2020-01-03	8.860201199999997	2.1264482879999993	0.021264482879999994
430500	430000	0.23	2020-01-03	8.860201199999997	2.0378462759999993	0.020378462759999993
451100	450000	0.22	2020-01-03	8.860201199999997	1.9492442639999994	0.019492442639999993
350100	350000	0.22	2020-01-03	8.860201199999997	1.9492442639999994	0.019492442639999993
350500	350000	0.21	2020-01-03	8.860201199999997	1.8606422519999992	0.018606422519999992
320500	320000	0.2	2020-01-03	8.860201199999997	1.7720402399999995	0.017720402399999995
450700	450000	0.2	2020-01-03	8.860201199999997	1.7720402399999995	0.017720402399999995
450200	450000	0.18	2020-01-03	8.860201199999997	1.5948362159999994	0.015948362159999993
520500	520000	0.17	2020-01-03	8.860201199999997	1.5062342039999996	0.015062342039999996
330300	330000	0.16	2020-01-03	8.860201199999997	1.4176321919999995	0.014176321919999995
330200	330000	0.16	2020-01-03	8.860201199999997	1.4176321919999995	0.014176321919999995
370200	370000	0.15	2020-01-03	8.860201199999997	1.3290301799999995	0.013290301799999994
340100	340000	0.14	2020-01-03	8.860201199999997	1.2404281679999998	0.012404281679999997
450500	450000	0.14	2020-01-03	8.860201199999997	1.2404281679999998	0.012404281679999997
370100	370000	0.14	2020-01-03	8.860201199999997	1.2404281679999998	0.012404281679999997
360800	360000	0.13	2020-01-03	8.860201199999997	1.1518261559999996	0.011518261559999996
210100	210000	0.13	2020-01-03	8.860201199999997	1.1518261559999996	0.011518261559999996
230100	230000	0.13	2020-01-03	8.860201199999997	1.1518261559999996	0.011518261559999996
430600	430000	0.13	2020-01-03	8.860201199999997	1.1518261559999996	0.011518261559999996
522600	520000	0.12	2020-01-03	8.860201199999997	1.0632241439999996	0.010632241439999997
130100	130000	0.12	2020-01-03	8.860201199999997	1.0632241439999996	0.010632241439999997
360900	360000	0.12	2020-01-03	8.860201199999997	1.0632241439999996	0.010632241439999997
330700	330000	0.11	2020-01-03	8.860201199999997	0.9746221319999997	0.009746221319999996
350600	350000	0.11	2020-01-03	8.860201199999997	0.9746221319999997	0.009746221319999996
430700	430000	0.11	2020-01-03	8.860201199999997	0.9746221319999997	0.009746221319999996
220100	220000	0.11	2020-01-03	8.860201199999997	0.9746221319999997	0.009746221319999996
431300	430000	0.1	2020-01-03	8.860201199999997	0.8860201199999997	0.008860201199999997
430900	430000	0.1	2020-01-03	8.860201199999997	0.8860201199999997	0.008860201199999997
460200	460000	0.1	2020-01-03	8.860201199999997	0.8860201199999997	0.008860201199999997
320200	320000	0.1	2020-01-03	8.860201199999997	0.8860201199999997	0.008860201199999997
430300	430000	0.09	2020-01-03	8.860201199999997	0.7974181079999997	0.007974181079999997
421000	420000	0.09	2020-01-03	8.860201199999997	0.7974181079999997	0.007974181079999997
522700	520000	0.09	2020-01-03	8.860201199999997	0.7974181079999997	0.007974181079999997
360400	360000	0.09	2020-01-03	8.860201199999997	0.7974181079999997	0.007974181079999997
210200	210000	0.09	2020-01-03	8.860201199999997	0.7974181079999997	0.007974181079999997
650100	650000	0.08	2020-01-03	8.860201199999997	0.7088160959999997	0.0070881609599999975
520300	520000	0.08	2020-01-03	8.860201199999997	0.7088160959999997	0.0070881609599999975
411300	410000	0.08	2020-01-03	8.860201199999997	0.7088160959999997	0.0070881609599999975
451000	450000	0.08	2020-01-03	8.860201199999997	0.7088160959999997	0.0070881609599999975
420600	420000	0.07	2020-01-03	8.860201199999997	0.6202140839999999	0.0062021408399999985
411700	410000	0.07	2020-01-03	8.860201199999997	0.6202140839999999	0.0062021408399999985
431200	430000	0.07	2020-01-03	8.860201199999997	0.6202140839999999	0.0062021408399999985
520600	520000	0.06	2020-01-03	8.860201199999997	0.5316120719999998	0.0053161207199999986
620100	620000	0.06	2020-01-03	8.860201199999997	0.5316120719999998	0.0053161207199999986
130600	130000	0.06	2020-01-03	8.860201199999997	0.5316120719999998	0.0053161207199999986
361000	360000	0.06	2020-01-03	8.860201199999997	0.5316120719999998	0.0053161207199999986
330400	330000	0.06	2020-01-03	8.860201199999997	0.5316120719999998	0.0053161207199999986
330600	330000	0.06	2020-01-03	8.860201199999997	0.5316120719999998	0.0053161207199999986
420500	420000	0.06	2020-01-03	8.860201199999997	0.5316120719999998	0.0053161207199999986
421100	420000	0.06	2020-01-03	8.860201199999997	0.5316120719999998	0.0053161207199999986
331000	330000	0.06	2020-01-03	8.860201199999997	0.5316120719999998	0.0053161207199999986
320400	320000	0.06	2020-01-03	8.860201199999997	0.5316120719999998	0.0053161207199999986
320300	320000	0.06	2020-01-03	8.860201199999997	0.5316120719999998	0.0053161207199999986
140100	140000	0.06	2020-01-03	8.860201199999997	0.5316120719999998	0.0053161207199999986
420900	420000	0.06	2020-01-03	8.860201199999997	0.5316120719999998	0.0053161207199999986
440600	440000	25.87	2020-01-04	10.0158768	259.110732816	2.59110732816
441900	440000	11.84	2020-01-04	10.0158768	118.58798131199998	1.18587981312
440300	440000	10.03	2020-01-04	10.0158768	100.45924430399998	1.0045924430399997
441800	440000	4.96	2020-01-04	10.0158768	49.678748928	0.49678748928
442000	440000	3.86	2020-01-04	10.0158768	38.661284447999996	0.38661284447999994
441300	440000	3.65	2020-01-04	10.0158768	36.557950319999996	0.3655795032
440700	440000	2.65	2020-01-04	10.0158768	26.542073519999995	0.2654207352
441200	440000	2.59	2020-01-04	10.0158768	25.941120911999995	0.25941120911999993
440400	440000	2.12	2020-01-04	10.0158768	21.233658816	0.21233658815999998
440200	440000	1.7	2020-01-04	10.0158768	17.026990559999998	0.1702699056
440800	440000	1.66	2020-01-04	10.0158768	16.626355487999998	0.16626355487999997
440900	440000	1.32	2020-01-04	10.0158768	13.220957376	0.13220957376
441400	440000	0.95	2020-01-04	10.0158768	9.515082959999999	0.09515082959999999
110000	110000	0.93	2020-01-04	10.0158768	9.314765423999999	0.09314765423999999
441700	440000	0.88	2020-01-04	10.0158768	8.813971583999999	0.08813971584
441600	440000	0.88	2020-01-04	10.0158768	8.813971583999999	0.08813971584
445300	440000	0.86	2020-01-04	10.0158768	8.613654047999999	0.08613654048
430100	430000	0.85	2020-01-04	10.0158768	8.513495279999999	0.0851349528
440500	440000	0.83	2020-01-04	10.0158768	8.313177743999999	0.08313177743999998
310000	310000	0.79	2020-01-04	10.0158768	7.912542672	0.07912542672
445200	440000	0.78	2020-01-04	10.0158768	7.812383904	0.07812383904
430400	430000	0.7	2020-01-04	10.0158768	7.011113759999999	0.07011113759999998
450100	450000	0.62	2020-01-04	10.0158768	6.209843616	0.06209843616
441500	440000	0.61	2020-01-04	10.0158768	6.109684848	0.06109684847999999
360700	360000	0.58	2020-01-04	10.0158768	5.809208543999999	0.05809208543999999
420100	420000	0.48	2020-01-04	10.0158768	4.8076208639999995	0.04807620863999999
431000	430000	0.47	2020-01-04	10.0158768	4.7074620959999995	0.047074620959999994
510100	510000	0.41	2020-01-04	10.0158768	4.1065094879999995	0.04106509487999999
500000	500000	0.41	2020-01-04	10.0158768	4.1065094879999995	0.04106509487999999
450400	450000	0.39	2020-01-04	10.0158768	3.906191952	0.03906191952
445100	440000	0.36	2020-01-04	10.0158768	3.6057156479999994	0.03605715647999999
450300	450000	0.35	2020-01-04	10.0158768	3.5055568799999994	0.03505556879999999
330100	330000	0.32	2020-01-04	10.0158768	3.205080576	0.032050805759999995
360100	360000	0.31	2020-01-04	10.0158768	3.104921808	0.03104921808
450900	450000	0.3	2020-01-04	10.0158768	3.00476304	0.030047630399999997
120000	120000	0.29	2020-01-04	10.0158768	2.9046042719999994	0.029046042719999995
350200	350000	0.28	2020-01-04	10.0158768	2.804445504	0.02804445504
431100	430000	0.28	2020-01-04	10.0158768	2.804445504	0.02804445504
430200	430000	0.27	2020-01-04	10.0158768	2.704286736	0.027042867359999997
450800	450000	0.27	2020-01-04	10.0158768	2.704286736	0.027042867359999997
520100	520000	0.24	2020-01-04	10.0158768	2.4038104319999998	0.024038104319999996
610100	610000	0.24	2020-01-04	10.0158768	2.4038104319999998	0.024038104319999996
350100	350000	0.23	2020-01-04	10.0158768	2.3036516639999998	0.023036516639999997
410100	410000	0.23	2020-01-04	10.0158768	2.3036516639999998	0.023036516639999997
460100	460000	0.23	2020-01-04	10.0158768	2.3036516639999998	0.023036516639999997
430500	430000	0.21	2020-01-04	10.0158768	2.1033341279999997	0.021033341279999996
530100	530000	0.21	2020-01-04	10.0158768	2.1033341279999997	0.021033341279999996
451100	450000	0.21	2020-01-04	10.0158768	2.1033341279999997	0.021033341279999996
320100	320000	0.2	2020-01-04	10.0158768	2.0031753599999997	0.020031753599999997
350500	350000	0.19	2020-01-04	10.0158768	1.903016592	0.019030165919999998
320500	320000	0.19	2020-01-04	10.0158768	1.903016592	0.019030165919999998
450200	450000	0.17	2020-01-04	10.0158768	1.702699056	0.01702699056
330300	330000	0.17	2020-01-04	10.0158768	1.702699056	0.01702699056
370100	370000	0.16	2020-01-04	10.0158768	1.602540288	0.016025402879999998
340100	340000	0.15	2020-01-04	10.0158768	1.50238152	0.015023815199999999
370200	370000	0.14	2020-01-04	10.0158768	1.402222752	0.01402222752
450700	450000	0.14	2020-01-04	10.0158768	1.402222752	0.01402222752
430600	430000	0.13	2020-01-04	10.0158768	1.302063984	0.013020639839999999
330200	330000	0.12	2020-01-04	10.0158768	1.2019052159999999	0.012019052159999998
130100	130000	0.12	2020-01-04	10.0158768	1.2019052159999999	0.012019052159999998
230100	230000	0.12	2020-01-04	10.0158768	1.2019052159999999	0.012019052159999998
360800	360000	0.12	2020-01-04	10.0158768	1.2019052159999999	0.012019052159999998
210100	210000	0.12	2020-01-04	10.0158768	1.2019052159999999	0.012019052159999998
350600	350000	0.11	2020-01-04	10.0158768	1.1017464479999999	0.01101746448
220100	220000	0.11	2020-01-04	10.0158768	1.1017464479999999	0.01101746448
450500	450000	0.11	2020-01-04	10.0158768	1.1017464479999999	0.01101746448
430700	430000	0.11	2020-01-04	10.0158768	1.1017464479999999	0.01101746448
330700	330000	0.1	2020-01-04	10.0158768	1.0015876799999999	0.010015876799999998
430300	430000	0.1	2020-01-04	10.0158768	1.0015876799999999	0.010015876799999998
460200	460000	0.09	2020-01-04	10.0158768	0.9014289119999999	0.009014289119999998
360900	360000	0.09	2020-01-04	10.0158768	0.9014289119999999	0.009014289119999998
411300	410000	0.09	2020-01-04	10.0158768	0.9014289119999999	0.009014289119999998
520300	520000	0.09	2020-01-04	10.0158768	0.9014289119999999	0.009014289119999998
320200	320000	0.08	2020-01-04	10.0158768	0.801270144	0.008012701439999999
522600	520000	0.08	2020-01-04	10.0158768	0.801270144	0.008012701439999999
431300	430000	0.08	2020-01-04	10.0158768	0.801270144	0.008012701439999999
650100	650000	0.08	2020-01-04	10.0158768	0.801270144	0.008012701439999999
430900	430000	0.08	2020-01-04	10.0158768	0.801270144	0.008012701439999999
522700	520000	0.08	2020-01-04	10.0158768	0.801270144	0.008012701439999999
360400	360000	0.08	2020-01-04	10.0158768	0.801270144	0.008012701439999999
421000	420000	0.08	2020-01-04	10.0158768	0.801270144	0.008012701439999999
411700	410000	0.08	2020-01-04	10.0158768	0.801270144	0.008012701439999999
210200	210000	0.08	2020-01-04	10.0158768	0.801270144	0.008012701439999999
140100	140000	0.08	2020-01-04	10.0158768	0.801270144	0.008012701439999999
520500	520000	0.08	2020-01-04	10.0158768	0.801270144	0.008012701439999999
420600	420000	0.07	2020-01-04	10.0158768	0.701111376	0.00701111376
431200	430000	0.07	2020-01-04	10.0158768	0.701111376	0.00701111376
410300	410000	0.07	2020-01-04	10.0158768	0.701111376	0.00701111376
331000	330000	0.06	2020-01-04	10.0158768	0.6009526079999999	0.006009526079999999
421100	420000	0.06	2020-01-04	10.0158768	0.6009526079999999	0.006009526079999999
451000	450000	0.06	2020-01-04	10.0158768	0.6009526079999999	0.006009526079999999
330600	330000	0.06	2020-01-04	10.0158768	0.6009526079999999	0.006009526079999999
411500	410000	0.06	2020-01-04	10.0158768	0.6009526079999999	0.006009526079999999
361000	360000	0.06	2020-01-04	10.0158768	0.6009526079999999	0.006009526079999999
620100	620000	0.06	2020-01-04	10.0158768	0.6009526079999999	0.006009526079999999
371300	370000	0.06	2020-01-04	10.0158768	0.6009526079999999	0.006009526079999999
420500	420000	0.06	2020-01-04	10.0158768	0.6009526079999999	0.006009526079999999
130900	130000	0.06	2020-01-04	10.0158768	0.6009526079999999	0.006009526079999999
420900	420000	0.06	2020-01-04	10.0158768	0.6009526079999999	0.006009526079999999
330400	330000	0.05	2020-01-04	10.0158768	0.5007938399999999	0.005007938399999999
440600	440000	27.71	2020-01-05	10.5304536	291.798869256	2.91798869256
441900	440000	9.95	2020-01-05	10.5304536	104.77801331999999	1.0477801331999999
440300	440000	8.01	2020-01-05	10.5304536	84.34893333599999	0.8434893333599999
441800	440000	5.88	2020-01-05	10.5304536	61.919067168	0.61919067168
441300	440000	3.82	2020-01-05	10.5304536	40.226332752	0.40226332752
442000	440000	3.63	2020-01-05	10.5304536	38.225546568	0.38225546567999996
440700	440000	3.39	2020-01-05	10.5304536	35.698237704	0.35698237704
441200	440000	2.8	2020-01-05	10.5304536	29.485270079999996	0.2948527008
440400	440000	2.21	2020-01-05	10.5304536	23.272302456	0.23272302456
440200	440000	1.98	2020-01-05	10.5304536	20.850298128	0.20850298128
440800	440000	1.6	2020-01-05	10.5304536	16.84872576	0.1684872576
440900	440000	1.31	2020-01-05	10.5304536	13.794894216	0.13794894216
441400	440000	1.11	2020-01-05	10.5304536	11.688803496	0.11688803496
445300	440000	0.98	2020-01-05	10.5304536	10.319844527999999	0.10319844528
441600	440000	0.98	2020-01-05	10.5304536	10.319844527999999	0.10319844528
440500	440000	0.97	2020-01-05	10.5304536	10.214539991999999	0.10214539991999999
430100	430000	0.96	2020-01-05	10.5304536	10.109235455999999	0.10109235455999999
110000	110000	0.94	2020-01-05	10.5304536	9.898626383999998	0.09898626383999998
441700	440000	0.92	2020-01-05	10.5304536	9.688017312	0.09688017312
445200	440000	0.91	2020-01-05	10.5304536	9.582712776	0.09582712775999999
310000	310000	0.91	2020-01-05	10.5304536	9.582712776	0.09582712775999999
430400	430000	0.79	2020-01-05	10.5304536	8.319058344	0.08319058344000001
441500	440000	0.68	2020-01-05	10.5304536	7.160708448	0.07160708448
450100	450000	0.61	2020-01-05	10.5304536	6.423576696	0.06423576696
360700	360000	0.56	2020-01-05	10.5304536	5.897054016	0.05897054016
420100	420000	0.51	2020-01-05	10.5304536	5.370531336	0.05370531336
431000	430000	0.46	2020-01-05	10.5304536	4.844008656	0.04844008656
445100	440000	0.45	2020-01-05	10.5304536	4.7387041199999995	0.047387041199999994
510100	510000	0.44	2020-01-05	10.5304536	4.633399584	0.04633399584
450300	450000	0.44	2020-01-05	10.5304536	4.633399584	0.04633399584
500000	500000	0.38	2020-01-05	10.5304536	4.001572368	0.04001572368
350200	350000	0.38	2020-01-05	10.5304536	4.001572368	0.04001572368
450400	450000	0.35	2020-01-05	10.5304536	3.6856587599999995	0.0368565876
330100	330000	0.32	2020-01-05	10.5304536	3.369745152	0.033697451520000005
430200	430000	0.29	2020-01-05	10.5304536	3.0538315439999995	0.030538315439999995
360100	360000	0.28	2020-01-05	10.5304536	2.948527008	0.02948527008
450800	450000	0.27	2020-01-05	10.5304536	2.843222472	0.02843222472
431100	430000	0.26	2020-01-05	10.5304536	2.737917936	0.027379179360000002
450900	450000	0.25	2020-01-05	10.5304536	2.6326134	0.026326133999999998
320100	320000	0.25	2020-01-05	10.5304536	2.6326134	0.026326133999999998
410100	410000	0.25	2020-01-05	10.5304536	2.6326134	0.026326133999999998
610100	610000	0.24	2020-01-05	10.5304536	2.5273088639999997	0.025273088639999997
120000	120000	0.23	2020-01-05	10.5304536	2.422004328	0.02422004328
350100	350000	0.22	2020-01-05	10.5304536	2.316699792	0.02316699792
520100	520000	0.22	2020-01-05	10.5304536	2.316699792	0.02316699792
460100	460000	0.22	2020-01-05	10.5304536	2.316699792	0.02316699792
451100	450000	0.21	2020-01-05	10.5304536	2.211395256	0.022113952559999997
530100	530000	0.19	2020-01-05	10.5304536	2.000786184	0.02000786184
320500	320000	0.19	2020-01-05	10.5304536	2.000786184	0.02000786184
430500	430000	0.18	2020-01-05	10.5304536	1.8954816479999999	0.018954816479999997
350500	350000	0.17	2020-01-05	10.5304536	1.790177112	0.01790177112
330300	330000	0.15	2020-01-05	10.5304536	1.5795680399999998	0.015795680399999998
430600	430000	0.14	2020-01-05	10.5304536	1.474263504	0.01474263504
460200	460000	0.14	2020-01-05	10.5304536	1.474263504	0.01474263504
340100	340000	0.14	2020-01-05	10.5304536	1.474263504	0.01474263504
450200	450000	0.14	2020-01-05	10.5304536	1.474263504	0.01474263504
370200	370000	0.13	2020-01-05	10.5304536	1.368958968	0.013689589680000001
350600	350000	0.12	2020-01-05	10.5304536	1.2636544319999998	0.012636544319999998
370100	370000	0.12	2020-01-05	10.5304536	1.2636544319999998	0.012636544319999998
450700	450000	0.12	2020-01-05	10.5304536	1.2636544319999998	0.012636544319999998
360800	360000	0.11	2020-01-05	10.5304536	1.158349896	0.01158349896
330200	330000	0.11	2020-01-05	10.5304536	1.158349896	0.01158349896
430300	430000	0.11	2020-01-05	10.5304536	1.158349896	0.01158349896
230100	230000	0.11	2020-01-05	10.5304536	1.158349896	0.01158349896
430700	430000	0.1	2020-01-05	10.5304536	1.05304536	0.0105304536
320200	320000	0.1	2020-01-05	10.5304536	1.05304536	0.0105304536
430900	430000	0.1	2020-01-05	10.5304536	1.05304536	0.0105304536
450500	450000	0.09	2020-01-05	10.5304536	0.9477408239999999	0.009477408239999999
210100	210000	0.09	2020-01-05	10.5304536	0.9477408239999999	0.009477408239999999
431300	430000	0.09	2020-01-05	10.5304536	0.9477408239999999	0.009477408239999999
130100	130000	0.09	2020-01-05	10.5304536	0.9477408239999999	0.009477408239999999
360900	360000	0.09	2020-01-05	10.5304536	0.9477408239999999	0.009477408239999999
330700	330000	0.09	2020-01-05	10.5304536	0.9477408239999999	0.009477408239999999
220100	220000	0.09	2020-01-05	10.5304536	0.9477408239999999	0.009477408239999999
210200	210000	0.08	2020-01-05	10.5304536	0.842436288	0.008424362880000001
421000	420000	0.08	2020-01-05	10.5304536	0.842436288	0.008424362880000001
650100	650000	0.08	2020-01-05	10.5304536	0.842436288	0.008424362880000001
451000	450000	0.07	2020-01-05	10.5304536	0.737131752	0.00737131752
360400	360000	0.07	2020-01-05	10.5304536	0.737131752	0.00737131752
411300	410000	0.07	2020-01-05	10.5304536	0.737131752	0.00737131752
520300	520000	0.07	2020-01-05	10.5304536	0.737131752	0.00737131752
431200	430000	0.06	2020-01-05	10.5304536	0.6318272159999999	0.006318272159999999
620100	620000	0.06	2020-01-05	10.5304536	0.6318272159999999	0.006318272159999999
330600	330000	0.06	2020-01-05	10.5304536	0.6318272159999999	0.006318272159999999
140100	140000	0.06	2020-01-05	10.5304536	0.6318272159999999	0.006318272159999999
350800	350000	0.06	2020-01-05	10.5304536	0.6318272159999999	0.006318272159999999
330400	330000	0.05	2020-01-05	10.5304536	0.52652268	0.0052652268
361000	360000	0.05	2020-01-05	10.5304536	0.52652268	0.0052652268
320400	320000	0.05	2020-01-05	10.5304536	0.52652268	0.0052652268
371300	370000	0.05	2020-01-05	10.5304536	0.52652268	0.0052652268
420600	420000	0.05	2020-01-05	10.5304536	0.52652268	0.0052652268
411500	410000	0.05	2020-01-05	10.5304536	0.52652268	0.0052652268
331000	330000	0.05	2020-01-05	10.5304536	0.52652268	0.0052652268
420500	420000	0.05	2020-01-05	10.5304536	0.52652268	0.0052652268
522600	520000	0.05	2020-01-05	10.5304536	0.52652268	0.0052652268
370700	370000	0.05	2020-01-05	10.5304536	0.52652268	0.0052652268
320300	320000	0.05	2020-01-05	10.5304536	0.52652268	0.0052652268
421100	420000	0.05	2020-01-05	10.5304536	0.52652268	0.0052652268
361100	360000	0.05	2020-01-05	10.5304536	0.52652268	0.0052652268
451400	450000	0.04	2020-01-05	10.5304536	0.421218144	0.004212181440000001
440600	440000	29.36	2020-01-06	9.3721212	275.165478432	2.75165478432
441900	440000	10.52	2020-01-06	9.3721212	98.594715024	0.9859471502399999
440300	440000	7.77	2020-01-06	9.3721212	72.821381724	0.72821381724
441800	440000	5.27	2020-01-06	9.3721212	49.391078723999996	0.49391078724
442000	440000	3.77	2020-01-06	9.3721212	35.332896924	0.35332896924
441300	440000	3.4	2020-01-06	9.3721212	31.86521208	0.3186521208
440700	440000	2.68	2020-01-06	9.3721212	25.117284816	0.25117284816
441200	440000	2.62	2020-01-06	9.3721212	24.554957544	0.24554957544
440400	440000	2.01	2020-01-06	9.3721212	18.837963612	0.18837963612
440200	440000	1.52	2020-01-06	9.3721212	14.245624224	0.14245624224
440800	440000	1.35	2020-01-06	9.3721212	12.652363620000001	0.1265236362
110000	110000	1.2	2020-01-06	9.3721212	11.24654544	0.1124654544
440900	440000	1.19	2020-01-06	9.3721212	11.152824228	0.11152824228
441600	440000	1.06	2020-01-06	9.3721212	9.934448472000001	0.09934448472000001
310000	310000	1.02	2020-01-06	9.3721212	9.559563624	0.09559563624
440500	440000	0.98	2020-01-06	9.3721212	9.184678776	0.09184678776
430100	430000	0.91	2020-01-06	9.3721212	8.528630292	0.08528630292
441400	440000	0.9	2020-01-06	9.3721212	8.43490908	0.08434909080000001
445200	440000	0.86	2020-01-06	9.3721212	8.060024232	0.08060024232
445300	440000	0.85	2020-01-06	9.3721212	7.96630302	0.0796630302
441700	440000	0.8	2020-01-06	9.3721212	7.497696960000001	0.07497696960000001
430400	430000	0.79	2020-01-06	9.3721212	7.403975748000001	0.07403975748000001
441500	440000	0.71	2020-01-06	9.3721212	6.654206052	0.06654206052
450100	450000	0.61	2020-01-06	9.3721212	5.716993932	0.05716993932
420100	420000	0.56	2020-01-06	9.3721212	5.248387872	0.05248387872
360700	360000	0.52	2020-01-06	9.3721212	4.873503024000001	0.048735030240000005
510100	510000	0.49	2020-01-06	9.3721212	4.592339388	0.04592339388
431000	430000	0.46	2020-01-06	9.3721212	4.3111757520000005	0.04311175752
500000	500000	0.43	2020-01-06	9.3721212	4.030012116	0.04030012116
450300	450000	0.4	2020-01-06	9.3721212	3.7488484800000004	0.037488484800000006
445100	440000	0.37	2020-01-06	9.3721212	3.4676848440000003	0.034676848440000005
330100	330000	0.37	2020-01-06	9.3721212	3.4676848440000003	0.034676848440000005
350200	350000	0.34	2020-01-06	9.3721212	3.1865212080000003	0.031865212080000004
450400	450000	0.32	2020-01-06	9.3721212	2.9990787840000004	0.029990787840000005
610100	610000	0.31	2020-01-06	9.3721212	2.905357572	0.029053575720000002
410100	410000	0.28	2020-01-06	9.3721212	2.624193936	0.02624193936
320100	320000	0.27	2020-01-06	9.3721212	2.5304727240000005	0.025304727240000005
350100	350000	0.27	2020-01-06	9.3721212	2.5304727240000005	0.025304727240000005
360100	360000	0.26	2020-01-06	9.3721212	2.4367515120000003	0.024367515120000002
430200	430000	0.26	2020-01-06	9.3721212	2.4367515120000003	0.024367515120000002
120000	120000	0.26	2020-01-06	9.3721212	2.4367515120000003	0.024367515120000002
450900	450000	0.25	2020-01-06	9.3721212	2.3430303	0.023430303
431100	430000	0.25	2020-01-06	9.3721212	2.3430303	0.023430303
460100	460000	0.24	2020-01-06	9.3721212	2.249309088	0.02249309088
520100	520000	0.24	2020-01-06	9.3721212	2.249309088	0.02249309088
450800	450000	0.23	2020-01-06	9.3721212	2.1555878760000002	0.02155587876
530100	530000	0.21	2020-01-06	9.3721212	1.9681454520000001	0.019681454520000002
320500	320000	0.2	2020-01-06	9.3721212	1.8744242400000002	0.018744242400000003
451100	450000	0.19	2020-01-06	9.3721212	1.780703028	0.01780703028
350500	350000	0.18	2020-01-06	9.3721212	1.686981816	0.01686981816
430500	430000	0.17	2020-01-06	9.3721212	1.5932606040000001	0.015932606040000002
330300	330000	0.16	2020-01-06	9.3721212	1.4995393920000002	0.014995393920000002
340100	340000	0.16	2020-01-06	9.3721212	1.4995393920000002	0.014995393920000002
330200	330000	0.15	2020-01-06	9.3721212	1.40581818	0.0140581818
450200	450000	0.14	2020-01-06	9.3721212	1.312096968	0.01312096968
210100	210000	0.14	2020-01-06	9.3721212	1.312096968	0.01312096968
460200	460000	0.14	2020-01-06	9.3721212	1.312096968	0.01312096968
370200	370000	0.13	2020-01-06	9.3721212	1.2183757560000001	0.012183757560000001
430600	430000	0.13	2020-01-06	9.3721212	1.2183757560000001	0.012183757560000001
130100	130000	0.12	2020-01-06	9.3721212	1.124654544	0.01124654544
230100	230000	0.12	2020-01-06	9.3721212	1.124654544	0.01124654544
360800	360000	0.12	2020-01-06	9.3721212	1.124654544	0.01124654544
450500	450000	0.12	2020-01-06	9.3721212	1.124654544	0.01124654544
220100	220000	0.11	2020-01-06	9.3721212	1.030933332	0.01030933332
320200	320000	0.11	2020-01-06	9.3721212	1.030933332	0.01030933332
360900	360000	0.11	2020-01-06	9.3721212	1.030933332	0.01030933332
430700	430000	0.11	2020-01-06	9.3721212	1.030933332	0.01030933332
330700	330000	0.11	2020-01-06	9.3721212	1.030933332	0.01030933332
370100	370000	0.11	2020-01-06	9.3721212	1.030933332	0.01030933332
430900	430000	0.1	2020-01-06	9.3721212	0.9372121200000001	0.009372121200000002
450700	450000	0.1	2020-01-06	9.3721212	0.9372121200000001	0.009372121200000002
210200	210000	0.1	2020-01-06	9.3721212	0.9372121200000001	0.009372121200000002
350600	350000	0.1	2020-01-06	9.3721212	0.9372121200000001	0.009372121200000002
431300	430000	0.09	2020-01-06	9.3721212	0.843490908	0.00843490908
650100	650000	0.09	2020-01-06	9.3721212	0.843490908	0.00843490908
421000	420000	0.09	2020-01-06	9.3721212	0.843490908	0.00843490908
430300	430000	0.09	2020-01-06	9.3721212	0.843490908	0.00843490908
140100	140000	0.09	2020-01-06	9.3721212	0.843490908	0.00843490908
411300	410000	0.08	2020-01-06	9.3721212	0.7497696960000001	0.007497696960000001
330600	330000	0.08	2020-01-06	9.3721212	0.7497696960000001	0.007497696960000001
520300	520000	0.07	2020-01-06	9.3721212	0.656048484	0.00656048484
370600	370000	0.07	2020-01-06	9.3721212	0.656048484	0.00656048484
360400	360000	0.07	2020-01-06	9.3721212	0.656048484	0.00656048484
411700	410000	0.07	2020-01-06	9.3721212	0.656048484	0.00656048484
431200	430000	0.07	2020-01-06	9.3721212	0.656048484	0.00656048484
420600	420000	0.07	2020-01-06	9.3721212	0.656048484	0.00656048484
330400	330000	0.06	2020-01-06	9.3721212	0.562327272	0.00562327272
620100	620000	0.06	2020-01-06	9.3721212	0.562327272	0.00562327272
350800	350000	0.06	2020-01-06	9.3721212	0.562327272	0.00562327272
130600	130000	0.06	2020-01-06	9.3721212	0.562327272	0.00562327272
410300	410000	0.06	2020-01-06	9.3721212	0.562327272	0.00562327272
320400	320000	0.06	2020-01-06	9.3721212	0.562327272	0.00562327272
451000	450000	0.06	2020-01-06	9.3721212	0.562327272	0.00562327272
522600	520000	0.06	2020-01-06	9.3721212	0.562327272	0.00562327272
331000	330000	0.06	2020-01-06	9.3721212	0.562327272	0.00562327272
370700	370000	0.05	2020-01-06	9.3721212	0.46860606000000005	0.004686060600000001
361000	360000	0.05	2020-01-06	9.3721212	0.46860606000000005	0.004686060600000001
511300	510000	0.05	2020-01-06	9.3721212	0.46860606000000005	0.004686060600000001
371300	370000	0.05	2020-01-06	9.3721212	0.46860606000000005	0.004686060600000001
320600	320000	0.05	2020-01-06	9.3721212	0.46860606000000005	0.004686060600000001
440600	440000	27.22	2020-01-07	8.5719708	233.32904517600002	2.3332904517600004
441900	440000	10.43	2020-01-07	8.5719708	89.405655444	0.8940565544400001
440300	440000	7.63	2020-01-07	8.5719708	65.40413720400001	0.6540413720400001
441800	440000	4.87	2020-01-07	8.5719708	41.745497796	0.41745497796000003
441300	440000	3.51	2020-01-07	8.5719708	30.087617508	0.30087617508000003
442000	440000	3.46	2020-01-07	8.5719708	29.659018968	0.29659018968
441200	440000	2.53	2020-01-07	8.5719708	21.687086124	0.21687086124
440700	440000	2.36	2020-01-07	8.5719708	20.229851088	0.20229851088
440400	440000	2.27	2020-01-07	8.5719708	19.458373716	0.19458373716
440800	440000	1.65	2020-01-07	8.5719708	14.14375182	0.1414375182
440200	440000	1.6	2020-01-07	8.5719708	13.715153280000003	0.13715153280000003
440900	440000	1.36	2020-01-07	8.5719708	11.657880288000001	0.11657880288000001
110000	110000	1.31	2020-01-07	8.5719708	11.229281748000002	0.11229281748000002
440500	440000	1.14	2020-01-07	8.5719708	9.772046712	0.09772046712
310000	310000	1.08	2020-01-07	8.5719708	9.257728464000001	0.09257728464000001
445200	440000	1.04	2020-01-07	8.5719708	8.914849632000001	0.08914849632
441600	440000	1.01	2020-01-07	8.5719708	8.657690508000002	0.08657690508000002
430100	430000	1.0	2020-01-07	8.5719708	8.5719708	0.085719708
445300	440000	0.9	2020-01-07	8.5719708	7.714773720000001	0.07714773720000001
441400	440000	0.85	2020-01-07	8.5719708	7.286175180000001	0.07286175180000001
441700	440000	0.84	2020-01-07	8.5719708	7.200455472000001	0.07200455472
441500	440000	0.81	2020-01-07	8.5719708	6.943296348000001	0.06943296348000001
430400	430000	0.76	2020-01-07	8.5719708	6.514697808000001	0.06514697808000001
420100	420000	0.7	2020-01-07	8.5719708	6.00037956	0.0600037956
450100	450000	0.64	2020-01-07	8.5719708	5.486061312	0.054860613120000006
360700	360000	0.58	2020-01-07	8.5719708	4.971743064	0.04971743064
510100	510000	0.53	2020-01-07	8.5719708	4.543144524000001	0.04543144524000001
431000	430000	0.49	2020-01-07	8.5719708	4.200265692	0.042002656920000006
500000	500000	0.45	2020-01-07	8.5719708	3.8573868600000005	0.038573868600000005
330100	330000	0.43	2020-01-07	8.5719708	3.6859474440000004	0.036859474440000005
445100	440000	0.42	2020-01-07	8.5719708	3.6002277360000003	0.03600227736
450400	450000	0.39	2020-01-07	8.5719708	3.3430686120000006	0.033430686120000004
350200	350000	0.35	2020-01-07	8.5719708	3.00018978	0.0300018978
610100	610000	0.35	2020-01-07	8.5719708	3.00018978	0.0300018978
450300	450000	0.35	2020-01-07	8.5719708	3.00018978	0.0300018978
410100	410000	0.33	2020-01-07	8.5719708	2.8287503640000002	0.028287503640000003
320100	320000	0.32	2020-01-07	8.5719708	2.743030656	0.027430306560000003
350100	350000	0.3	2020-01-07	8.5719708	2.57159124	0.0257159124
360100	360000	0.29	2020-01-07	8.5719708	2.485871532	0.02485871532
460100	460000	0.29	2020-01-07	8.5719708	2.485871532	0.02485871532
450900	450000	0.28	2020-01-07	8.5719708	2.4001518240000004	0.024001518240000005
431100	430000	0.28	2020-01-07	8.5719708	2.4001518240000004	0.024001518240000005
120000	120000	0.27	2020-01-07	8.5719708	2.3144321160000003	0.023144321160000002
450800	450000	0.27	2020-01-07	8.5719708	2.3144321160000003	0.023144321160000002
430200	430000	0.27	2020-01-07	8.5719708	2.3144321160000003	0.023144321160000002
530100	530000	0.26	2020-01-07	8.5719708	2.2287124080000003	0.02228712408
520100	520000	0.25	2020-01-07	8.5719708	2.1429927	0.021429927
320500	320000	0.24	2020-01-07	8.5719708	2.057272992	0.02057272992
350500	350000	0.2	2020-01-07	8.5719708	1.7143941600000003	0.017143941600000004
430500	430000	0.2	2020-01-07	8.5719708	1.7143941600000003	0.017143941600000004
451100	450000	0.18	2020-01-07	8.5719708	1.542954744	0.01542954744
370100	370000	0.17	2020-01-07	8.5719708	1.4572350360000002	0.014572350360000002
330300	330000	0.17	2020-01-07	8.5719708	1.4572350360000002	0.014572350360000002
330200	330000	0.16	2020-01-07	8.5719708	1.371515328	0.013715153280000001
430600	430000	0.16	2020-01-07	8.5719708	1.371515328	0.013715153280000001
340100	340000	0.16	2020-01-07	8.5719708	1.371515328	0.013715153280000001
370200	370000	0.16	2020-01-07	8.5719708	1.371515328	0.013715153280000001
460200	460000	0.16	2020-01-07	8.5719708	1.371515328	0.013715153280000001
450200	450000	0.16	2020-01-07	8.5719708	1.371515328	0.013715153280000001
230100	230000	0.15	2020-01-07	8.5719708	1.28579562	0.0128579562
350600	350000	0.15	2020-01-07	8.5719708	1.28579562	0.0128579562
210100	210000	0.13	2020-01-07	8.5719708	1.1143562040000001	0.01114356204
430700	430000	0.13	2020-01-07	8.5719708	1.1143562040000001	0.01114356204
450500	450000	0.13	2020-01-07	8.5719708	1.1143562040000001	0.01114356204
450700	450000	0.13	2020-01-07	8.5719708	1.1143562040000001	0.01114356204
330700	330000	0.13	2020-01-07	8.5719708	1.1143562040000001	0.01114356204
430900	430000	0.12	2020-01-07	8.5719708	1.028636496	0.01028636496
360800	360000	0.12	2020-01-07	8.5719708	1.028636496	0.01028636496
430300	430000	0.12	2020-01-07	8.5719708	1.028636496	0.01028636496
220100	220000	0.11	2020-01-07	8.5719708	0.9429167880000001	0.00942916788
130100	130000	0.11	2020-01-07	8.5719708	0.9429167880000001	0.00942916788
360900	360000	0.11	2020-01-07	8.5719708	0.9429167880000001	0.00942916788
320200	320000	0.11	2020-01-07	8.5719708	0.9429167880000001	0.00942916788
650100	650000	0.11	2020-01-07	8.5719708	0.9429167880000001	0.00942916788
210200	210000	0.1	2020-01-07	8.5719708	0.8571970800000002	0.008571970800000002
411300	410000	0.1	2020-01-07	8.5719708	0.8571970800000002	0.008571970800000002
421000	420000	0.1	2020-01-07	8.5719708	0.8571970800000002	0.008571970800000002
140100	140000	0.09	2020-01-07	8.5719708	0.771477372	0.00771477372
620100	620000	0.09	2020-01-07	8.5719708	0.771477372	0.00771477372
451000	450000	0.09	2020-01-07	8.5719708	0.771477372	0.00771477372
431300	430000	0.09	2020-01-07	8.5719708	0.771477372	0.00771477372
411700	410000	0.08	2020-01-07	8.5719708	0.685757664	0.006857576640000001
431200	430000	0.08	2020-01-07	8.5719708	0.685757664	0.006857576640000001
360400	360000	0.08	2020-01-07	8.5719708	0.685757664	0.006857576640000001
520300	520000	0.08	2020-01-07	8.5719708	0.685757664	0.006857576640000001
330600	330000	0.07	2020-01-07	8.5719708	0.6000379560000001	0.006000379560000001
420600	420000	0.07	2020-01-07	8.5719708	0.6000379560000001	0.006000379560000001
320400	320000	0.07	2020-01-07	8.5719708	0.6000379560000001	0.006000379560000001
370600	370000	0.06	2020-01-07	8.5719708	0.514318248	0.00514318248
520500	520000	0.06	2020-01-07	8.5719708	0.514318248	0.00514318248
330400	330000	0.06	2020-01-07	8.5719708	0.514318248	0.00514318248
350800	350000	0.06	2020-01-07	8.5719708	0.514318248	0.00514318248
371300	370000	0.06	2020-01-07	8.5719708	0.514318248	0.00514318248
320600	320000	0.06	2020-01-07	8.5719708	0.514318248	0.00514318248
451400	450000	0.06	2020-01-07	8.5719708	0.514318248	0.00514318248
320300	320000	0.06	2020-01-07	8.5719708	0.514318248	0.00514318248
421100	420000	0.06	2020-01-07	8.5719708	0.514318248	0.00514318248
410300	410000	0.06	2020-01-07	8.5719708	0.514318248	0.00514318248
420500	420000	0.06	2020-01-07	8.5719708	0.514318248	0.00514318248
450600	450000	0.06	2020-01-07	8.5719708	0.514318248	0.00514318248
440600	440000	25.96	2020-01-08	9.0800352	235.71771379199998	2.35717713792
441900	440000	10.12	2020-01-08	9.0800352	91.88995622399999	0.9188995622399999
440300	440000	7.84	2020-01-08	9.0800352	71.18747596799999	0.7118747596799999
441800	440000	4.7	2020-01-08	9.0800352	42.67616544	0.42676165439999997
442000	440000	3.57	2020-01-08	9.0800352	32.41572566399999	0.32415725663999995
441300	440000	3.55	2020-01-08	9.0800352	32.234124959999995	0.32234124959999993
441200	440000	2.57	2020-01-08	9.0800352	23.335690463999995	0.23335690463999995
440700	440000	2.45	2020-01-08	9.0800352	22.24608624	0.22246086240000001
440400	440000	2.38	2020-01-08	9.0800352	21.610483776	0.21610483776
440800	440000	1.72	2020-01-08	9.0800352	15.617660543999998	0.15617660543999998
440200	440000	1.68	2020-01-08	9.0800352	15.254459135999998	0.15254459135999998
110000	110000	1.39	2020-01-08	9.0800352	12.621248927999998	0.12621248927999998
440900	440000	1.39	2020-01-08	9.0800352	12.621248927999998	0.12621248927999998
310000	310000	1.23	2020-01-08	9.0800352	11.168443296	0.11168443296
440500	440000	1.15	2020-01-08	9.0800352	10.442040479999998	0.10442040479999998
445200	440000	1.11	2020-01-08	9.0800352	10.078839072000001	0.10078839072000001
441600	440000	1.09	2020-01-08	9.0800352	9.897238368	0.09897238368
441500	440000	1.02	2020-01-08	9.0800352	9.261635904	0.09261635904
445300	440000	0.98	2020-01-08	9.0800352	8.898434495999998	0.08898434495999999
430100	430000	0.97	2020-01-08	9.0800352	8.807634144	0.08807634144
441400	440000	0.96	2020-01-08	9.0800352	8.716833792	0.08716833791999999
441700	440000	0.82	2020-01-08	9.0800352	7.445628863999999	0.07445628863999999
420100	420000	0.75	2020-01-08	9.0800352	6.8100264	0.068100264
430400	430000	0.73	2020-01-08	9.0800352	6.628425695999999	0.06628425696
450100	450000	0.63	2020-01-08	9.0800352	5.720422176	0.05720422175999999
360700	360000	0.53	2020-01-08	9.0800352	4.812418656	0.048124186560000004
510100	510000	0.53	2020-01-08	9.0800352	4.812418656	0.048124186560000004
431000	430000	0.46	2020-01-08	9.0800352	4.1768161919999995	0.04176816192
330100	330000	0.44	2020-01-08	9.0800352	3.995215488	0.03995215488
445100	440000	0.42	2020-01-08	9.0800352	3.8136147839999994	0.038136147839999995
500000	500000	0.41	2020-01-08	9.0800352	3.7228144319999994	0.037228144319999996
450300	450000	0.4	2020-01-08	9.0800352	3.63201408	0.0363201408
450400	450000	0.38	2020-01-08	9.0800352	3.4504133759999998	0.03450413376
410100	410000	0.35	2020-01-08	9.0800352	3.1780123199999997	0.031780123199999996
350200	350000	0.34	2020-01-08	9.0800352	3.087211968	0.03087211968
610100	610000	0.32	2020-01-08	9.0800352	2.905611264	0.02905611264
320100	320000	0.3	2020-01-08	9.0800352	2.7240105599999995	0.027240105599999995
350100	350000	0.3	2020-01-08	9.0800352	2.7240105599999995	0.027240105599999995
360100	360000	0.29	2020-01-08	9.0800352	2.6332102079999995	0.026332102079999996
460100	460000	0.28	2020-01-08	9.0800352	2.542409856	0.02542409856
450900	450000	0.27	2020-01-08	9.0800352	2.451609504	0.024516095039999998
120000	120000	0.26	2020-01-08	9.0800352	2.360809152	0.02360809152
450800	450000	0.25	2020-01-08	9.0800352	2.2700088	0.022700087999999997
320500	320000	0.25	2020-01-08	9.0800352	2.2700088	0.022700087999999997
530100	530000	0.25	2020-01-08	9.0800352	2.2700088	0.022700087999999997
430500	430000	0.25	2020-01-08	9.0800352	2.2700088	0.022700087999999997
520100	520000	0.24	2020-01-08	9.0800352	2.179208448	0.021792084479999998
431100	430000	0.24	2020-01-08	9.0800352	2.179208448	0.021792084479999998
430200	430000	0.21	2020-01-08	9.0800352	1.9068073919999997	0.019068073919999998
350500	350000	0.21	2020-01-08	9.0800352	1.9068073919999997	0.019068073919999998
370200	370000	0.2	2020-01-08	9.0800352	1.81600704	0.0181600704
450200	450000	0.18	2020-01-08	9.0800352	1.6344063359999998	0.016344063359999998
330300	330000	0.18	2020-01-08	9.0800352	1.6344063359999998	0.016344063359999998
451100	450000	0.18	2020-01-08	9.0800352	1.6344063359999998	0.016344063359999998
340100	340000	0.17	2020-01-08	9.0800352	1.543605984	0.01543605984
230100	230000	0.16	2020-01-08	9.0800352	1.452805632	0.01452805632
430600	430000	0.16	2020-01-08	9.0800352	1.452805632	0.01452805632
210100	210000	0.16	2020-01-08	9.0800352	1.452805632	0.01452805632
350600	350000	0.15	2020-01-08	9.0800352	1.3620052799999998	0.013620052799999997
370100	370000	0.14	2020-01-08	9.0800352	1.271204928	0.01271204928
430300	430000	0.14	2020-01-08	9.0800352	1.271204928	0.01271204928
430700	430000	0.14	2020-01-08	9.0800352	1.271204928	0.01271204928
330200	330000	0.13	2020-01-08	9.0800352	1.180404576	0.01180404576
460200	460000	0.13	2020-01-08	9.0800352	1.180404576	0.01180404576
450500	450000	0.13	2020-01-08	9.0800352	1.180404576	0.01180404576
430900	430000	0.13	2020-01-08	9.0800352	1.180404576	0.01180404576
450700	450000	0.13	2020-01-08	9.0800352	1.180404576	0.01180404576
210200	210000	0.12	2020-01-08	9.0800352	1.089604224	0.010896042239999999
220100	220000	0.12	2020-01-08	9.0800352	1.089604224	0.010896042239999999
320200	320000	0.12	2020-01-08	9.0800352	1.089604224	0.010896042239999999
360800	360000	0.11	2020-01-08	9.0800352	0.998803872	0.00998803872
140100	140000	0.11	2020-01-08	9.0800352	0.998803872	0.00998803872
411300	410000	0.11	2020-01-08	9.0800352	0.998803872	0.00998803872
650100	650000	0.11	2020-01-08	9.0800352	0.998803872	0.00998803872
421000	420000	0.1	2020-01-08	9.0800352	0.90800352	0.0090800352
330700	330000	0.1	2020-01-08	9.0800352	0.90800352	0.0090800352
360900	360000	0.1	2020-01-08	9.0800352	0.90800352	0.0090800352
130100	130000	0.1	2020-01-08	9.0800352	0.90800352	0.0090800352
420600	420000	0.09	2020-01-08	9.0800352	0.8172031679999999	0.008172031679999999
431300	430000	0.09	2020-01-08	9.0800352	0.8172031679999999	0.008172031679999999
411700	410000	0.08	2020-01-08	9.0800352	0.726402816	0.00726402816
620100	620000	0.08	2020-01-08	9.0800352	0.726402816	0.00726402816
360400	360000	0.08	2020-01-08	9.0800352	0.726402816	0.00726402816
431200	430000	0.08	2020-01-08	9.0800352	0.726402816	0.00726402816
520300	520000	0.08	2020-01-08	9.0800352	0.726402816	0.00726402816
370600	370000	0.07	2020-01-08	9.0800352	0.635602464	0.00635602464
350800	350000	0.07	2020-01-08	9.0800352	0.635602464	0.00635602464
451000	450000	0.07	2020-01-08	9.0800352	0.635602464	0.00635602464
520500	520000	0.07	2020-01-08	9.0800352	0.635602464	0.00635602464
410300	410000	0.07	2020-01-08	9.0800352	0.635602464	0.00635602464
320600	320000	0.07	2020-01-08	9.0800352	0.635602464	0.00635602464
411500	410000	0.07	2020-01-08	9.0800352	0.635602464	0.00635602464
522700	520000	0.07	2020-01-08	9.0800352	0.635602464	0.00635602464
330400	330000	0.07	2020-01-08	9.0800352	0.635602464	0.00635602464
330600	330000	0.07	2020-01-08	9.0800352	0.635602464	0.00635602464
150100	150000	0.06	2020-01-08	9.0800352	0.544802112	0.0054480211199999995
331000	330000	0.06	2020-01-08	9.0800352	0.544802112	0.0054480211199999995
371300	370000	0.06	2020-01-08	9.0800352	0.544802112	0.0054480211199999995
522600	520000	0.06	2020-01-08	9.0800352	0.544802112	0.0054480211199999995
320400	320000	0.06	2020-01-08	9.0800352	0.544802112	0.0054480211199999995
440600	440000	26.63	2020-01-09	9.545202	254.18872925999997	2.5418872926
441900	440000	10.24	2020-01-09	9.545202	97.74286848	0.9774286848
440300	440000	7.84	2020-01-09	9.545202	74.83438368	0.7483438368
441800	440000	4.62	2020-01-09	9.545202	44.09883324	0.44098833239999996
442000	440000	3.69	2020-01-09	9.545202	35.221795379999996	0.3522179538
441300	440000	3.56	2020-01-09	9.545202	33.98091912	0.3398091912
441200	440000	2.5	2020-01-09	9.545202	23.863005	0.23863005
440700	440000	2.5	2020-01-09	9.545202	23.863005	0.23863005
440400	440000	2.42	2020-01-09	9.545202	23.09938884	0.23099388839999999
440200	440000	1.63	2020-01-09	9.545202	15.558679259999998	0.15558679259999997
440800	440000	1.6	2020-01-09	9.545202	15.2723232	0.15272323200000001
110000	110000	1.45	2020-01-09	9.545202	13.840542899999999	0.138405429
440900	440000	1.27	2020-01-09	9.545202	12.12240654	0.1212240654
310000	310000	1.13	2020-01-09	9.545202	10.786078259999998	0.10786078259999998
440500	440000	1.1	2020-01-09	9.545202	10.4997222	0.104997222
445200	440000	1.0	2020-01-09	9.545202	9.545202	0.09545202
441600	440000	0.98	2020-01-09	9.545202	9.35429796	0.0935429796
430100	430000	0.91	2020-01-09	9.545202	8.68613382	0.0868613382
441400	440000	0.89	2020-01-09	9.545202	8.49522978	0.0849522978
441500	440000	0.88	2020-01-09	9.545202	8.39977776	0.08399777759999999
445300	440000	0.84	2020-01-09	9.545202	8.01796968	0.0801796968
430400	430000	0.77	2020-01-09	9.545202	7.34980554	0.0734980554
441700	440000	0.74	2020-01-09	9.545202	7.06344948	0.0706344948
450100	450000	0.65	2020-01-09	9.545202	6.2043813	0.062043812999999996
420100	420000	0.63	2020-01-09	9.545202	6.01347726	0.060134772600000004
360700	360000	0.53	2020-01-09	9.545202	5.05895706	0.0505895706
431000	430000	0.48	2020-01-09	9.545202	4.5816969599999995	0.04581696959999999
510100	510000	0.47	2020-01-09	9.545202	4.48624494	0.0448624494
330100	330000	0.44	2020-01-09	9.545202	4.19988888	0.041998888799999995
500000	500000	0.41	2020-01-09	9.545202	3.9135328199999995	0.03913532819999999
445100	440000	0.39	2020-01-09	9.545202	3.72262878	0.0372262878
450300	450000	0.34	2020-01-09	9.545202	3.2453686800000003	0.032453686800000006
431100	430000	0.34	2020-01-09	9.545202	3.2453686800000003	0.032453686800000006
410100	410000	0.33	2020-01-09	9.545202	3.14991666	0.0314991666
610100	610000	0.32	2020-01-09	9.545202	3.05446464	0.0305446464
350200	350000	0.32	2020-01-09	9.545202	3.05446464	0.0305446464
450400	450000	0.3	2020-01-09	9.545202	2.8635606	0.028635606
120000	120000	0.29	2020-01-09	9.545202	2.76810858	0.027681085799999998
360100	360000	0.28	2020-01-09	9.545202	2.67265656	0.026726565600000002
460100	460000	0.28	2020-01-09	9.545202	2.67265656	0.026726565600000002
350100	350000	0.27	2020-01-09	9.545202	2.5772045400000003	0.025772045400000002
320100	320000	0.27	2020-01-09	9.545202	2.5772045400000003	0.025772045400000002
530100	530000	0.26	2020-01-09	9.545202	2.48175252	0.024817525200000003
430500	430000	0.26	2020-01-09	9.545202	2.48175252	0.024817525200000003
320500	320000	0.25	2020-01-09	9.545202	2.3863005	0.023863005
520500	520000	0.25	2020-01-09	9.545202	2.3863005	0.023863005
450900	450000	0.24	2020-01-09	9.545202	2.2908484799999997	0.022908484799999997
520100	520000	0.24	2020-01-09	9.545202	2.2908484799999997	0.022908484799999997
450800	450000	0.23	2020-01-09	9.545202	2.19539646	0.0219539646
370200	370000	0.2	2020-01-09	9.545202	1.9090404	0.019090404000000002
350500	350000	0.19	2020-01-09	9.545202	1.8135883799999999	0.0181358838
430200	430000	0.19	2020-01-09	9.545202	1.8135883799999999	0.0181358838
230100	230000	0.18	2020-01-09	9.545202	1.71813636	0.0171813636
330200	330000	0.17	2020-01-09	9.545202	1.6226843400000002	0.016226843400000003
450200	450000	0.16	2020-01-09	9.545202	1.52723232	0.0152723232
340100	340000	0.16	2020-01-09	9.545202	1.52723232	0.0152723232
370100	370000	0.16	2020-01-09	9.545202	1.52723232	0.0152723232
330300	330000	0.16	2020-01-09	9.545202	1.52723232	0.0152723232
451100	450000	0.16	2020-01-09	9.545202	1.52723232	0.0152723232
430700	430000	0.14	2020-01-09	9.545202	1.33632828	0.013363282800000001
210100	210000	0.14	2020-01-09	9.545202	1.33632828	0.013363282800000001
522700	520000	0.13	2020-01-09	9.545202	1.24087626	0.012408762600000001
450500	450000	0.13	2020-01-09	9.545202	1.24087626	0.012408762600000001
430600	430000	0.13	2020-01-09	9.545202	1.24087626	0.012408762600000001
460200	460000	0.13	2020-01-09	9.545202	1.24087626	0.012408762600000001
350600	350000	0.13	2020-01-09	9.545202	1.24087626	0.012408762600000001
430900	430000	0.12	2020-01-09	9.545202	1.1454242399999999	0.011454242399999998
220100	220000	0.12	2020-01-09	9.545202	1.1454242399999999	0.011454242399999998
360800	360000	0.12	2020-01-09	9.545202	1.1454242399999999	0.011454242399999998
430300	430000	0.11	2020-01-09	9.545202	1.04997222	0.010499722199999999
330700	330000	0.11	2020-01-09	9.545202	1.04997222	0.010499722199999999
522600	520000	0.11	2020-01-09	9.545202	1.04997222	0.010499722199999999
411700	410000	0.11	2020-01-09	9.545202	1.04997222	0.010499722199999999
210200	210000	0.11	2020-01-09	9.545202	1.04997222	0.010499722199999999
360900	360000	0.11	2020-01-09	9.545202	1.04997222	0.010499722199999999
140100	140000	0.1	2020-01-09	9.545202	0.9545202	0.009545202000000001
130100	130000	0.1	2020-01-09	9.545202	0.9545202	0.009545202000000001
411300	410000	0.1	2020-01-09	9.545202	0.9545202	0.009545202000000001
420600	420000	0.1	2020-01-09	9.545202	0.9545202	0.009545202000000001
650100	650000	0.1	2020-01-09	9.545202	0.9545202	0.009545202000000001
421000	420000	0.1	2020-01-09	9.545202	0.9545202	0.009545202000000001
520600	520000	0.09	2020-01-09	9.545202	0.85906818	0.0085906818
450700	450000	0.09	2020-01-09	9.545202	0.85906818	0.0085906818
320200	320000	0.09	2020-01-09	9.545202	0.85906818	0.0085906818
431300	430000	0.09	2020-01-09	9.545202	0.85906818	0.0085906818
520300	520000	0.09	2020-01-09	9.545202	0.85906818	0.0085906818
411500	410000	0.08	2020-01-09	9.545202	0.76361616	0.0076361616
431200	430000	0.08	2020-01-09	9.545202	0.76361616	0.0076361616
421100	420000	0.08	2020-01-09	9.545202	0.76361616	0.0076361616
451000	450000	0.07	2020-01-09	9.545202	0.66816414	0.0066816414000000005
620100	620000	0.07	2020-01-09	9.545202	0.66816414	0.0066816414000000005
410300	410000	0.07	2020-01-09	9.545202	0.66816414	0.0066816414000000005
520200	520000	0.07	2020-01-09	9.545202	0.66816414	0.0066816414000000005
420500	420000	0.07	2020-01-09	9.545202	0.66816414	0.0066816414000000005
320300	320000	0.06	2020-01-09	9.545202	0.5727121199999999	0.005727121199999999
350800	350000	0.06	2020-01-09	9.545202	0.5727121199999999	0.005727121199999999
331000	330000	0.06	2020-01-09	9.545202	0.5727121199999999	0.005727121199999999
370600	370000	0.06	2020-01-09	9.545202	0.5727121199999999	0.005727121199999999
150100	150000	0.06	2020-01-09	9.545202	0.5727121199999999	0.005727121199999999
330600	330000	0.06	2020-01-09	9.545202	0.5727121199999999	0.005727121199999999
440600	440000	26.54	2020-01-10	9.4621284	251.12488773599998	2.51124887736
441900	440000	11.52	2020-01-10	9.4621284	109.00371916799999	1.0900371916799998
440300	440000	8.38	2020-01-10	9.4621284	79.292635992	0.79292635992
441800	440000	5.09	2020-01-10	9.4621284	48.162233556	0.48162233555999995
442000	440000	3.89	2020-01-10	9.4621284	36.807679476	0.36807679476
441300	440000	3.8	2020-01-10	9.4621284	35.956087919999995	0.35956087919999996
440700	440000	2.72	2020-01-10	9.4621284	25.736989248	0.25736989248000003
440400	440000	2.54	2020-01-10	9.4621284	24.033806136	0.24033806136
441200	440000	2.52	2020-01-10	9.4621284	23.844563567999998	0.23844563568
440200	440000	1.53	2020-01-10	9.4621284	14.477056452	0.14477056452
440800	440000	1.45	2020-01-10	9.4621284	13.72008618	0.1372008618
440900	440000	1.23	2020-01-10	9.4621284	11.638417932	0.11638417931999999
110000	110000	1.21	2020-01-10	9.4621284	11.449175363999998	0.11449175363999999
441600	440000	1.05	2020-01-10	9.4621284	9.93523482	0.0993523482
440500	440000	1.03	2020-01-10	9.4621284	9.745992251999999	0.09745992251999999
310000	310000	0.99	2020-01-10	9.4621284	9.367507115999999	0.09367507115999998
445200	440000	0.94	2020-01-10	9.4621284	8.894400695999998	0.08894400695999999
441400	440000	0.93	2020-01-10	9.4621284	8.799779412	0.08799779412
445300	440000	0.89	2020-01-10	9.4621284	8.421294276	0.08421294275999999
441700	440000	0.82	2020-01-10	9.4621284	7.758945287999999	0.07758945287999999
430100	430000	0.81	2020-01-10	9.4621284	7.664324004	0.07664324004
441500	440000	0.75	2020-01-10	9.4621284	7.0965963	0.07096596299999999
430400	430000	0.63	2020-01-10	9.4621284	5.9611408919999995	0.05961140892
450100	450000	0.6	2020-01-10	9.4621284	5.677277039999999	0.05677277039999999
420100	420000	0.59	2020-01-10	9.4621284	5.582655755999999	0.05582655756
360700	360000	0.53	2020-01-10	9.4621284	5.014928052	0.05014928052
431000	430000	0.45	2020-01-10	9.4621284	4.25795778	0.0425795778
510100	510000	0.43	2020-01-10	9.4621284	4.068715212	0.04068715212
330100	330000	0.38	2020-01-10	9.4621284	3.5956087919999997	0.03595608792
500000	500000	0.37	2020-01-10	9.4621284	3.5009875079999997	0.035009875079999996
445100	440000	0.34	2020-01-10	9.4621284	3.217123656	0.032171236560000004
450300	450000	0.32	2020-01-10	9.4621284	3.027881088	0.03027881088
520500	520000	0.3	2020-01-10	9.4621284	2.8386385199999995	0.028386385199999996
450400	450000	0.29	2020-01-10	9.4621284	2.7440172359999995	0.027440172359999994
431100	430000	0.29	2020-01-10	9.4621284	2.7440172359999995	0.027440172359999994
350200	350000	0.28	2020-01-10	9.4621284	2.649395952	0.02649395952
410100	410000	0.27	2020-01-10	9.4621284	2.554774668	0.025547746679999997
450900	450000	0.27	2020-01-10	9.4621284	2.554774668	0.025547746679999997
610100	610000	0.26	2020-01-10	9.4621284	2.460153384	0.02460153384
360100	360000	0.26	2020-01-10	9.4621284	2.460153384	0.02460153384
460100	460000	0.26	2020-01-10	9.4621284	2.460153384	0.02460153384
430500	430000	0.23	2020-01-10	9.4621284	2.1762895319999997	0.021762895319999996
120000	120000	0.23	2020-01-10	9.4621284	2.1762895319999997	0.021762895319999996
350100	350000	0.23	2020-01-10	9.4621284	2.1762895319999997	0.021762895319999996
320100	320000	0.22	2020-01-10	9.4621284	2.0816682479999997	0.020816682479999998
520100	520000	0.21	2020-01-10	9.4621284	1.9870469639999997	0.019870469639999996
320500	320000	0.2	2020-01-10	9.4621284	1.8924256799999999	0.018924256799999997
530100	530000	0.2	2020-01-10	9.4621284	1.8924256799999999	0.018924256799999997
450800	450000	0.19	2020-01-10	9.4621284	1.7978043959999999	0.01797804396
350500	350000	0.18	2020-01-10	9.4621284	1.7031831119999998	0.017031831119999997
370200	370000	0.18	2020-01-10	9.4621284	1.7031831119999998	0.017031831119999997
430200	430000	0.17	2020-01-10	9.4621284	1.608561828	0.016085618280000002
451100	450000	0.16	2020-01-10	9.4621284	1.513940544	0.01513940544
340100	340000	0.16	2020-01-10	9.4621284	1.513940544	0.01513940544
330200	330000	0.16	2020-01-10	9.4621284	1.513940544	0.01513940544
522700	520000	0.15	2020-01-10	9.4621284	1.4193192599999997	0.014193192599999998
450200	450000	0.15	2020-01-10	9.4621284	1.4193192599999997	0.014193192599999998
330300	330000	0.14	2020-01-10	9.4621284	1.324697976	0.01324697976
522600	520000	0.14	2020-01-10	9.4621284	1.324697976	0.01324697976
230100	230000	0.13	2020-01-10	9.4621284	1.230076692	0.01230076692
460200	460000	0.13	2020-01-10	9.4621284	1.230076692	0.01230076692
430600	430000	0.12	2020-01-10	9.4621284	1.1354554079999999	0.011354554079999999
370100	370000	0.12	2020-01-10	9.4621284	1.1354554079999999	0.011354554079999999
430700	430000	0.12	2020-01-10	9.4621284	1.1354554079999999	0.011354554079999999
450500	450000	0.11	2020-01-10	9.4621284	1.0408341239999999	0.010408341239999999
520600	520000	0.11	2020-01-10	9.4621284	1.0408341239999999	0.010408341239999999
350600	350000	0.11	2020-01-10	9.4621284	1.0408341239999999	0.010408341239999999
210100	210000	0.11	2020-01-10	9.4621284	1.0408341239999999	0.010408341239999999
430900	430000	0.1	2020-01-10	9.4621284	0.9462128399999999	0.009462128399999999
330700	330000	0.1	2020-01-10	9.4621284	0.9462128399999999	0.009462128399999999
210200	210000	0.1	2020-01-10	9.4621284	0.9462128399999999	0.009462128399999999
430300	430000	0.1	2020-01-10	9.4621284	0.9462128399999999	0.009462128399999999
650100	650000	0.1	2020-01-10	9.4621284	0.9462128399999999	0.009462128399999999
360800	360000	0.1	2020-01-10	9.4621284	0.9462128399999999	0.009462128399999999
220100	220000	0.09	2020-01-10	9.4621284	0.8515915559999999	0.008515915559999998
360900	360000	0.09	2020-01-10	9.4621284	0.8515915559999999	0.008515915559999998
520300	520000	0.09	2020-01-10	9.4621284	0.8515915559999999	0.008515915559999998
421000	420000	0.09	2020-01-10	9.4621284	0.8515915559999999	0.008515915559999998
431300	430000	0.08	2020-01-10	9.4621284	0.756970272	0.00756970272
450700	450000	0.08	2020-01-10	9.4621284	0.756970272	0.00756970272
420600	420000	0.08	2020-01-10	9.4621284	0.756970272	0.00756970272
320200	320000	0.08	2020-01-10	9.4621284	0.756970272	0.00756970272
411700	410000	0.08	2020-01-10	9.4621284	0.756970272	0.00756970272
411300	410000	0.08	2020-01-10	9.4621284	0.756970272	0.00756970272
140100	140000	0.08	2020-01-10	9.4621284	0.756970272	0.00756970272
130100	130000	0.07	2020-01-10	9.4621284	0.662348988	0.00662348988
520200	520000	0.07	2020-01-10	9.4621284	0.662348988	0.00662348988
520400	520000	0.07	2020-01-10	9.4621284	0.662348988	0.00662348988
451000	450000	0.07	2020-01-10	9.4621284	0.662348988	0.00662348988
411500	410000	0.07	2020-01-10	9.4621284	0.662348988	0.00662348988
370600	370000	0.06	2020-01-10	9.4621284	0.5677277039999999	0.0056772770399999995
350800	350000	0.06	2020-01-10	9.4621284	0.5677277039999999	0.0056772770399999995
410300	410000	0.06	2020-01-10	9.4621284	0.5677277039999999	0.0056772770399999995
331000	330000	0.06	2020-01-10	9.4621284	0.5677277039999999	0.0056772770399999995
522300	520000	0.06	2020-01-10	9.4621284	0.5677277039999999	0.0056772770399999995
431200	430000	0.06	2020-01-10	9.4621284	0.5677277039999999	0.0056772770399999995
360400	360000	0.06	2020-01-10	9.4621284	0.5677277039999999	0.0056772770399999995
421100	420000	0.06	2020-01-10	9.4621284	0.5677277039999999	0.0056772770399999995
150100	150000	0.05	2020-01-10	9.4621284	0.47310641999999997	0.004731064199999999
371300	370000	0.05	2020-01-10	9.4621284	0.47310641999999997	0.004731064199999999
440600	440000	25.04	2020-01-11	10.2300732	256.161032928	2.56161032928
441900	440000	12.64	2020-01-11	10.2300732	129.308125248	1.2930812524800002
440300	440000	11.12	2020-01-11	10.2300732	113.75841398399999	1.13758413984
441800	440000	4.72	2020-01-11	10.2300732	48.285945504	0.48285945504
442000	440000	4.37	2020-01-11	10.2300732	44.705419884	0.44705419884
441300	440000	4.03	2020-01-11	10.2300732	41.227194996	0.41227194996
440700	440000	2.84	2020-01-11	10.2300732	29.053407888	0.29053407888
440400	440000	2.73	2020-01-11	10.2300732	27.928099835999998	0.27928099836
441200	440000	2.71	2020-01-11	10.2300732	27.723498371999998	0.27723498372
440800	440000	1.53	2020-01-11	10.2300732	15.652011996	0.15652011996
440200	440000	1.37	2020-01-11	10.2300732	14.015200284	0.14015200284
440900	440000	1.09	2020-01-11	10.2300732	11.150779788000001	0.11150779788000001
110000	110000	1.05	2020-01-11	10.2300732	10.74157686	0.1074157686
441600	440000	1.02	2020-01-11	10.2300732	10.434674664	0.10434674663999999
440500	440000	0.92	2020-01-11	10.2300732	9.411667344	0.09411667343999999
441400	440000	0.9	2020-01-11	10.2300732	9.20706588	0.0920706588
310000	310000	0.87	2020-01-11	10.2300732	8.900163683999999	0.08900163684
445300	440000	0.81	2020-01-11	10.2300732	8.286359292	0.08286359292
445200	440000	0.73	2020-01-11	10.2300732	7.467953435999999	0.07467953436
441700	440000	0.72	2020-01-11	10.2300732	7.3656527039999995	0.07365652703999999
430100	430000	0.7	2020-01-11	10.2300732	7.161051239999999	0.07161051239999999
441500	440000	0.63	2020-01-11	10.2300732	6.444946116	0.06444946116
450100	450000	0.59	2020-01-11	10.2300732	6.035743188	0.06035743188
430400	430000	0.55	2020-01-11	10.2300732	5.6265402600000005	0.05626540260000001
420100	420000	0.46	2020-01-11	10.2300732	4.705833672	0.047058336719999996
360700	360000	0.41	2020-01-11	10.2300732	4.194330012	0.04194330012
510100	510000	0.4	2020-01-11	10.2300732	4.09202928	0.0409202928
431000	430000	0.36	2020-01-11	10.2300732	3.6828263519999997	0.036828263519999994
450300	450000	0.35	2020-01-11	10.2300732	3.5805256199999995	0.035805256199999996
500000	500000	0.34	2020-01-11	10.2300732	3.478224888	0.034782248880000005
445100	440000	0.31	2020-01-11	10.2300732	3.171322692	0.03171322692
330100	330000	0.29	2020-01-11	10.2300732	2.9667212279999995	0.029667212279999994
450900	450000	0.26	2020-01-11	10.2300732	2.659819032	0.026598190320000003
431100	430000	0.26	2020-01-11	10.2300732	2.659819032	0.026598190320000003
450400	450000	0.26	2020-01-11	10.2300732	2.659819032	0.026598190320000003
350200	350000	0.25	2020-01-11	10.2300732	2.5575183	0.025575182999999998
610100	610000	0.25	2020-01-11	10.2300732	2.5575183	0.025575182999999998
120000	120000	0.24	2020-01-11	10.2300732	2.4552175679999997	0.024552175679999996
410100	410000	0.24	2020-01-11	10.2300732	2.4552175679999997	0.024552175679999996
360100	360000	0.23	2020-01-11	10.2300732	2.352916836	0.023529168359999998
460100	460000	0.22	2020-01-11	10.2300732	2.250616104	0.02250616104
320100	320000	0.22	2020-01-11	10.2300732	2.250616104	0.02250616104
450800	450000	0.22	2020-01-11	10.2300732	2.250616104	0.02250616104
530100	530000	0.21	2020-01-11	10.2300732	2.148315372	0.02148315372
320500	320000	0.2	2020-01-11	10.2300732	2.04601464	0.0204601464
520100	520000	0.2	2020-01-11	10.2300732	2.04601464	0.0204601464
451100	450000	0.2	2020-01-11	10.2300732	2.04601464	0.0204601464
430500	430000	0.19	2020-01-11	10.2300732	1.9437139079999999	0.01943713908
520500	520000	0.19	2020-01-11	10.2300732	1.9437139079999999	0.01943713908
350100	350000	0.18	2020-01-11	10.2300732	1.8414131759999999	0.018414131759999997
350500	350000	0.16	2020-01-11	10.2300732	1.636811712	0.01636811712
230100	230000	0.15	2020-01-11	10.2300732	1.5345109799999999	0.0153451098
370200	370000	0.15	2020-01-11	10.2300732	1.5345109799999999	0.0153451098
330300	330000	0.14	2020-01-11	10.2300732	1.432210248	0.014322102480000001
430200	430000	0.14	2020-01-11	10.2300732	1.432210248	0.014322102480000001
210100	210000	0.14	2020-01-11	10.2300732	1.432210248	0.014322102480000001
450200	450000	0.13	2020-01-11	10.2300732	1.329909516	0.013299095160000001
430600	430000	0.12	2020-01-11	10.2300732	1.2276087839999998	0.012276087839999998
522600	520000	0.12	2020-01-11	10.2300732	1.2276087839999998	0.012276087839999998
340100	340000	0.12	2020-01-11	10.2300732	1.2276087839999998	0.012276087839999998
350600	350000	0.11	2020-01-11	10.2300732	1.125308052	0.01125308052
220100	220000	0.11	2020-01-11	10.2300732	1.125308052	0.01125308052
330200	330000	0.11	2020-01-11	10.2300732	1.125308052	0.01125308052
450500	450000	0.11	2020-01-11	10.2300732	1.125308052	0.01125308052
370100	370000	0.11	2020-01-11	10.2300732	1.125308052	0.01125308052
130100	130000	0.1	2020-01-11	10.2300732	1.02300732	0.0102300732
360800	360000	0.1	2020-01-11	10.2300732	1.02300732	0.0102300732
522700	520000	0.1	2020-01-11	10.2300732	1.02300732	0.0102300732
430700	430000	0.1	2020-01-11	10.2300732	1.02300732	0.0102300732
430300	430000	0.1	2020-01-11	10.2300732	1.02300732	0.0102300732
450700	450000	0.1	2020-01-11	10.2300732	1.02300732	0.0102300732
360900	360000	0.09	2020-01-11	10.2300732	0.9207065879999999	0.009207065879999999
451000	450000	0.09	2020-01-11	10.2300732	0.9207065879999999	0.009207065879999999
411300	410000	0.09	2020-01-11	10.2300732	0.9207065879999999	0.009207065879999999
460200	460000	0.09	2020-01-11	10.2300732	0.9207065879999999	0.009207065879999999
411700	410000	0.09	2020-01-11	10.2300732	0.9207065879999999	0.009207065879999999
140100	140000	0.09	2020-01-11	10.2300732	0.9207065879999999	0.009207065879999999
430900	430000	0.08	2020-01-11	10.2300732	0.818405856	0.00818405856
421000	420000	0.08	2020-01-11	10.2300732	0.818405856	0.00818405856
330700	330000	0.08	2020-01-11	10.2300732	0.818405856	0.00818405856
520600	520000	0.08	2020-01-11	10.2300732	0.818405856	0.00818405856
650100	650000	0.07	2020-01-11	10.2300732	0.716105124	0.007161051240000001
431300	430000	0.07	2020-01-11	10.2300732	0.716105124	0.007161051240000001
431200	430000	0.07	2020-01-11	10.2300732	0.716105124	0.007161051240000001
320200	320000	0.07	2020-01-11	10.2300732	0.716105124	0.007161051240000001
520300	520000	0.07	2020-01-11	10.2300732	0.716105124	0.007161051240000001
420600	420000	0.06	2020-01-11	10.2300732	0.6138043919999999	0.006138043919999999
210200	210000	0.06	2020-01-11	10.2300732	0.6138043919999999	0.006138043919999999
410300	410000	0.06	2020-01-11	10.2300732	0.6138043919999999	0.006138043919999999
620100	620000	0.06	2020-01-11	10.2300732	0.6138043919999999	0.006138043919999999
130600	130000	0.06	2020-01-11	10.2300732	0.6138043919999999	0.006138043919999999
130400	130000	0.05	2020-01-11	10.2300732	0.51150366	0.0051150366
411500	410000	0.05	2020-01-11	10.2300732	0.51150366	0.0051150366
522300	520000	0.05	2020-01-11	10.2300732	0.51150366	0.0051150366
520200	520000	0.05	2020-01-11	10.2300732	0.51150366	0.0051150366
320300	320000	0.05	2020-01-11	10.2300732	0.51150366	0.0051150366
360400	360000	0.05	2020-01-11	10.2300732	0.51150366	0.0051150366
421100	420000	0.05	2020-01-11	10.2300732	0.51150366	0.0051150366
331000	330000	0.05	2020-01-11	10.2300732	0.51150366	0.0051150366
520400	520000	0.05	2020-01-11	10.2300732	0.51150366	0.0051150366
440600	440000	26.17	2020-01-12	9.0329904	236.39335876799998	2.36393358768
441900	440000	13.18	2020-01-12	9.0329904	119.05481347199999	1.19054813472
440300	440000	9.5	2020-01-12	9.0329904	85.81340879999999	0.8581340879999999
441800	440000	5.05	2020-01-12	9.0329904	45.616601519999996	0.45616601519999994
441300	440000	4.42	2020-01-12	9.0329904	39.92581756799999	0.39925817567999994
442000	440000	4.36	2020-01-12	9.0329904	39.383838144	0.39383838144
440700	440000	2.81	2020-01-12	9.0329904	25.382703023999998	0.25382703024
441200	440000	2.46	2020-01-12	9.0329904	22.221156383999997	0.22221156383999996
440400	440000	2.43	2020-01-12	9.0329904	21.950166671999998	0.21950166672
440200	440000	1.33	2020-01-12	9.0329904	12.013877232	0.12013877232
440800	440000	1.31	2020-01-12	9.0329904	11.833217423999999	0.11833217423999999
110000	110000	1.07	2020-01-12	9.0329904	9.665299727999999	0.09665299727999999
441600	440000	1.06	2020-01-12	9.0329904	9.574969824	0.09574969824
440500	440000	0.94	2020-01-12	9.0329904	8.491010975999998	0.08491010975999998
440900	440000	0.92	2020-01-12	9.0329904	8.310351168	0.08310351168
445200	440000	0.86	2020-01-12	9.0329904	7.7683717439999995	0.07768371744
310000	310000	0.84	2020-01-12	9.0329904	7.587711935999999	0.07587711936
441400	440000	0.8	2020-01-12	9.0329904	7.2263923199999995	0.0722639232
445300	440000	0.74	2020-01-12	9.0329904	6.6844128959999995	0.06684412896
430100	430000	0.7	2020-01-12	9.0329904	6.323093279999999	0.06323093279999999
441500	440000	0.64	2020-01-12	9.0329904	5.781113855999999	0.057811138559999996
441700	440000	0.63	2020-01-12	9.0329904	5.690783951999999	0.056907839519999996
450100	450000	0.51	2020-01-12	9.0329904	4.6068251039999994	0.046068251039999994
430400	430000	0.5	2020-01-12	9.0329904	4.5164952	0.045164951999999994
510100	510000	0.49	2020-01-12	9.0329904	4.426165296	0.044261652959999995
360700	360000	0.46	2020-01-12	9.0329904	4.155175584	0.04155175584
420100	420000	0.42	2020-01-12	9.0329904	3.7938559679999995	0.03793855968
500000	500000	0.41	2020-01-12	9.0329904	3.7035260639999996	0.03703526064
431000	430000	0.39	2020-01-12	9.0329904	3.522866256	0.03522866256
445100	440000	0.34	2020-01-12	9.0329904	3.071216736	0.030712167359999997
330100	330000	0.33	2020-01-12	9.0329904	2.980886832	0.02980886832
450300	450000	0.31	2020-01-12	9.0329904	2.800227024	0.02800227024
410100	410000	0.3	2020-01-12	9.0329904	2.7098971199999995	0.027098971199999995
431100	430000	0.29	2020-01-12	9.0329904	2.6195672159999996	0.026195672159999996
350200	350000	0.27	2020-01-12	9.0329904	2.438907408	0.02438907408
610100	610000	0.27	2020-01-12	9.0329904	2.438907408	0.02438907408
120000	120000	0.25	2020-01-12	9.0329904	2.2582476	0.022582475999999997
450900	450000	0.24	2020-01-12	9.0329904	2.1679176959999995	0.021679176959999994
460100	460000	0.23	2020-01-12	9.0329904	2.077587792	0.02077587792
320500	320000	0.22	2020-01-12	9.0329904	1.9872578879999998	0.01987257888
320100	320000	0.22	2020-01-12	9.0329904	1.9872578879999998	0.01987257888
360100	360000	0.22	2020-01-12	9.0329904	1.9872578879999998	0.01987257888
450400	450000	0.22	2020-01-12	9.0329904	1.9872578879999998	0.01987257888
350100	350000	0.22	2020-01-12	9.0329904	1.9872578879999998	0.01987257888
520100	520000	0.18	2020-01-12	9.0329904	1.6259382719999997	0.016259382719999996
530100	530000	0.18	2020-01-12	9.0329904	1.6259382719999997	0.016259382719999996
450800	450000	0.18	2020-01-12	9.0329904	1.6259382719999997	0.016259382719999996
330300	330000	0.18	2020-01-12	9.0329904	1.6259382719999997	0.016259382719999996
451100	450000	0.18	2020-01-12	9.0329904	1.6259382719999997	0.016259382719999996
430500	430000	0.18	2020-01-12	9.0329904	1.6259382719999997	0.016259382719999996
230100	230000	0.15	2020-01-12	9.0329904	1.3549485599999997	0.013549485599999998
220100	220000	0.14	2020-01-12	9.0329904	1.2646186560000001	0.012646186560000001
350500	350000	0.14	2020-01-12	9.0329904	1.2646186560000001	0.012646186560000001
370200	370000	0.14	2020-01-12	9.0329904	1.2646186560000001	0.012646186560000001
340100	340000	0.14	2020-01-12	9.0329904	1.2646186560000001	0.012646186560000001
460200	460000	0.12	2020-01-12	9.0329904	1.0839588479999998	0.010839588479999997
430700	430000	0.12	2020-01-12	9.0329904	1.0839588479999998	0.010839588479999997
520500	520000	0.12	2020-01-12	9.0329904	1.0839588479999998	0.010839588479999997
430200	430000	0.12	2020-01-12	9.0329904	1.0839588479999998	0.010839588479999997
330200	330000	0.12	2020-01-12	9.0329904	1.0839588479999998	0.010839588479999997
350600	350000	0.11	2020-01-12	9.0329904	0.9936289439999999	0.00993628944
430600	430000	0.11	2020-01-12	9.0329904	0.9936289439999999	0.00993628944
450200	450000	0.11	2020-01-12	9.0329904	0.9936289439999999	0.00993628944
370100	370000	0.11	2020-01-12	9.0329904	0.9936289439999999	0.00993628944
210100	210000	0.11	2020-01-12	9.0329904	0.9936289439999999	0.00993628944
360800	360000	0.1	2020-01-12	9.0329904	0.9032990399999999	0.0090329904
411700	410000	0.1	2020-01-12	9.0329904	0.9032990399999999	0.0090329904
130100	130000	0.1	2020-01-12	9.0329904	0.9032990399999999	0.0090329904
450500	450000	0.1	2020-01-12	9.0329904	0.9032990399999999	0.0090329904
330700	330000	0.09	2020-01-12	9.0329904	0.8129691359999999	0.008129691359999998
430300	430000	0.09	2020-01-12	9.0329904	0.8129691359999999	0.008129691359999998
450700	450000	0.09	2020-01-12	9.0329904	0.8129691359999999	0.008129691359999998
430900	430000	0.09	2020-01-12	9.0329904	0.8129691359999999	0.008129691359999998
360900	360000	0.09	2020-01-12	9.0329904	0.8129691359999999	0.008129691359999998
411300	410000	0.09	2020-01-12	9.0329904	0.8129691359999999	0.008129691359999998
421000	420000	0.08	2020-01-12	9.0329904	0.7226392319999999	0.0072263923199999995
411500	410000	0.08	2020-01-12	9.0329904	0.7226392319999999	0.0072263923199999995
522600	520000	0.08	2020-01-12	9.0329904	0.7226392319999999	0.0072263923199999995
451000	450000	0.08	2020-01-12	9.0329904	0.7226392319999999	0.0072263923199999995
210200	210000	0.08	2020-01-12	9.0329904	0.7226392319999999	0.0072263923199999995
320200	320000	0.08	2020-01-12	9.0329904	0.7226392319999999	0.0072263923199999995
431200	430000	0.08	2020-01-12	9.0329904	0.7226392319999999	0.0072263923199999995
650100	650000	0.08	2020-01-12	9.0329904	0.7226392319999999	0.0072263923199999995
140100	140000	0.07	2020-01-12	9.0329904	0.6323093280000001	0.006323093280000001
420600	420000	0.07	2020-01-12	9.0329904	0.6323093280000001	0.006323093280000001
331000	330000	0.07	2020-01-12	9.0329904	0.6323093280000001	0.006323093280000001
620100	620000	0.06	2020-01-12	9.0329904	0.5419794239999999	0.0054197942399999985
370600	370000	0.06	2020-01-12	9.0329904	0.5419794239999999	0.0054197942399999985
522700	520000	0.06	2020-01-12	9.0329904	0.5419794239999999	0.0054197942399999985
410300	410000	0.06	2020-01-12	9.0329904	0.5419794239999999	0.0054197942399999985
520600	520000	0.06	2020-01-12	9.0329904	0.5419794239999999	0.0054197942399999985
130600	130000	0.05	2020-01-12	9.0329904	0.45164951999999997	0.0045164952
431300	430000	0.05	2020-01-12	9.0329904	0.45164951999999997	0.0045164952
411600	410000	0.05	2020-01-12	9.0329904	0.45164951999999997	0.0045164952
360400	360000	0.05	2020-01-12	9.0329904	0.45164951999999997	0.0045164952
420500	420000	0.05	2020-01-12	9.0329904	0.45164951999999997	0.0045164952
330400	330000	0.05	2020-01-12	9.0329904	0.45164951999999997	0.0045164952
520300	520000	0.05	2020-01-12	9.0329904	0.45164951999999997	0.0045164952
421100	420000	0.05	2020-01-12	9.0329904	0.45164951999999997	0.0045164952
371300	370000	0.05	2020-01-12	9.0329904	0.45164951999999997	0.0045164952
440600	440000	28.19	2020-01-13	9.4111956	265.301603964	2.6530160396399998
441900	440000	10.93	2020-01-13	9.4111956	102.86436790799999	1.02864367908
440300	440000	8.43	2020-01-13	9.4111956	79.33637890799999	0.7933637890799998
441800	440000	5.56	2020-01-13	9.4111956	52.32624753599999	0.5232624753599999
441300	440000	4.17	2020-01-13	9.4111956	39.244685651999994	0.39244685651999994
442000	440000	4.03	2020-01-13	9.4111956	37.927118268	0.37927118268
440700	440000	2.96	2020-01-13	9.4111956	27.857138975999998	0.27857138975999995
441200	440000	2.67	2020-01-13	9.4111956	25.127892252	0.25127892252
440400	440000	2.32	2020-01-13	9.4111956	21.833973792	0.21833973791999997
440200	440000	1.56	2020-01-13	9.4111956	14.681465136	0.14681465136
440800	440000	1.36	2020-01-13	9.4111956	12.799226016	0.12799226016
110000	110000	1.1	2020-01-13	9.4111956	10.35231516	0.1035231516
441600	440000	1.09	2020-01-13	9.4111956	10.258203203999999	0.10258203203999999
440900	440000	1.08	2020-01-13	9.4111956	10.164091248	0.10164091248
445200	440000	1.0	2020-01-13	9.4111956	9.4111956	0.094111956
440500	440000	0.99	2020-01-13	9.4111956	9.317083643999998	0.09317083643999999
445300	440000	0.92	2020-01-13	9.4111956	8.658299952	0.08658299952
310000	310000	0.9	2020-01-13	9.4111956	8.47007604	0.0847007604
441400	440000	0.87	2020-01-13	9.4111956	8.187740172	0.08187740171999999
441700	440000	0.8	2020-01-13	9.4111956	7.52895648	0.0752895648
441500	440000	0.79	2020-01-13	9.4111956	7.434844524	0.07434844524
430100	430000	0.76	2020-01-13	9.4111956	7.152508655999999	0.07152508655999999
430400	430000	0.62	2020-01-13	9.4111956	5.834941271999999	0.05834941271999999
450100	450000	0.5	2020-01-13	9.4111956	4.7055978	0.047055978
431000	430000	0.49	2020-01-13	9.4111956	4.611485844	0.046114858439999996
360700	360000	0.48	2020-01-13	9.4111956	4.517373888	0.04517373888
450300	450000	0.47	2020-01-13	9.4111956	4.423261931999999	0.04423261931999999
510100	510000	0.47	2020-01-13	9.4111956	4.423261931999999	0.04423261931999999
500000	500000	0.43	2020-01-13	9.4111956	4.0468141079999995	0.04046814107999999
420100	420000	0.42	2020-01-13	9.4111956	3.9527021519999996	0.03952702152
445100	440000	0.39	2020-01-13	9.4111956	3.670366284	0.03670366284
330100	330000	0.33	2020-01-13	9.4111956	3.1056945479999998	0.031056945479999997
350200	350000	0.31	2020-01-13	9.4111956	2.9174706359999996	0.029174706359999997
431100	430000	0.27	2020-01-13	9.4111956	2.541022812	0.02541022812
610100	610000	0.26	2020-01-13	9.4111956	2.4469108559999997	0.024469108559999998
120000	120000	0.25	2020-01-13	9.4111956	2.3527989	0.023527989
320100	320000	0.24	2020-01-13	9.4111956	2.258686944	0.02258686944
450800	450000	0.24	2020-01-13	9.4111956	2.258686944	0.02258686944
460100	460000	0.23	2020-01-13	9.4111956	2.164574988	0.02164574988
450900	450000	0.23	2020-01-13	9.4111956	2.164574988	0.02164574988
450400	450000	0.22	2020-01-13	9.4111956	2.0704630319999997	0.020704630319999997
410100	410000	0.22	2020-01-13	9.4111956	2.0704630319999997	0.020704630319999997
430500	430000	0.21	2020-01-13	9.4111956	1.9763510759999998	0.01976351076
320500	320000	0.21	2020-01-13	9.4111956	1.9763510759999998	0.01976351076
530100	530000	0.2	2020-01-13	9.4111956	1.88223912	0.0188223912
360100	360000	0.2	2020-01-13	9.4111956	1.88223912	0.0188223912
350100	350000	0.2	2020-01-13	9.4111956	1.88223912	0.0188223912
451100	450000	0.18	2020-01-13	9.4111956	1.6940152079999997	0.016940152079999996
330300	330000	0.17	2020-01-13	9.4111956	1.599903252	0.01599903252
370200	370000	0.16	2020-01-13	9.4111956	1.505791296	0.01505791296
520100	520000	0.16	2020-01-13	9.4111956	1.505791296	0.01505791296
430200	430000	0.15	2020-01-13	9.4111956	1.4116793399999998	0.0141167934
350500	350000	0.15	2020-01-13	9.4111956	1.4116793399999998	0.0141167934
360800	360000	0.15	2020-01-13	9.4111956	1.4116793399999998	0.0141167934
460200	460000	0.14	2020-01-13	9.4111956	1.317567384	0.013175673839999999
230100	230000	0.14	2020-01-13	9.4111956	1.317567384	0.013175673839999999
430600	430000	0.13	2020-01-13	9.4111956	1.2234554279999998	0.012234554279999999
340100	340000	0.12	2020-01-13	9.4111956	1.129343472	0.01129343472
450200	450000	0.12	2020-01-13	9.4111956	1.129343472	0.01129343472
430700	430000	0.12	2020-01-13	9.4111956	1.129343472	0.01129343472
330200	330000	0.11	2020-01-13	9.4111956	1.0352315159999999	0.010352315159999998
330700	330000	0.11	2020-01-13	9.4111956	1.0352315159999999	0.010352315159999998
450500	450000	0.1	2020-01-13	9.4111956	0.94111956	0.0094111956
210100	210000	0.1	2020-01-13	9.4111956	0.94111956	0.0094111956
350600	350000	0.1	2020-01-13	9.4111956	0.94111956	0.0094111956
430900	430000	0.1	2020-01-13	9.4111956	0.94111956	0.0094111956
370100	370000	0.1	2020-01-13	9.4111956	0.94111956	0.0094111956
130100	130000	0.1	2020-01-13	9.4111956	0.94111956	0.0094111956
411700	410000	0.1	2020-01-13	9.4111956	0.94111956	0.0094111956
411300	410000	0.1	2020-01-13	9.4111956	0.94111956	0.0094111956
360900	360000	0.09	2020-01-13	9.4111956	0.8470076039999999	0.008470076039999998
450700	450000	0.09	2020-01-13	9.4111956	0.8470076039999999	0.008470076039999998
421000	420000	0.09	2020-01-13	9.4111956	0.8470076039999999	0.008470076039999998
320200	320000	0.09	2020-01-13	9.4111956	0.8470076039999999	0.008470076039999998
220100	220000	0.08	2020-01-13	9.4111956	0.752895648	0.00752895648
430300	430000	0.08	2020-01-13	9.4111956	0.752895648	0.00752895648
431300	430000	0.07	2020-01-13	9.4111956	0.658783692	0.0065878369199999995
210200	210000	0.07	2020-01-13	9.4111956	0.658783692	0.0065878369199999995
411500	410000	0.07	2020-01-13	9.4111956	0.658783692	0.0065878369199999995
510600	510000	0.07	2020-01-13	9.4111956	0.658783692	0.0065878369199999995
650100	650000	0.07	2020-01-13	9.4111956	0.658783692	0.0065878369199999995
431200	430000	0.07	2020-01-13	9.4111956	0.658783692	0.0065878369199999995
370600	370000	0.06	2020-01-13	9.4111956	0.564671736	0.00564671736
140100	140000	0.06	2020-01-13	9.4111956	0.564671736	0.00564671736
420600	420000	0.06	2020-01-13	9.4111956	0.564671736	0.00564671736
331000	330000	0.06	2020-01-13	9.4111956	0.564671736	0.00564671736
330400	330000	0.05	2020-01-13	9.4111956	0.47055978	0.0047055978
130600	130000	0.05	2020-01-13	9.4111956	0.47055978	0.0047055978
371300	370000	0.05	2020-01-13	9.4111956	0.47055978	0.0047055978
520300	520000	0.05	2020-01-13	9.4111956	0.47055978	0.0047055978
451000	450000	0.05	2020-01-13	9.4111956	0.47055978	0.0047055978
411600	410000	0.05	2020-01-13	9.4111956	0.47055978	0.0047055978
361000	360000	0.05	2020-01-13	9.4111956	0.47055978	0.0047055978
320600	320000	0.05	2020-01-13	9.4111956	0.47055978	0.0047055978
350800	350000	0.05	2020-01-13	9.4111956	0.47055978	0.0047055978
620100	620000	0.05	2020-01-13	9.4111956	0.47055978	0.0047055978
451200	450000	0.05	2020-01-13	9.4111956	0.47055978	0.0047055978
360400	360000	0.05	2020-01-13	9.4111956	0.47055978	0.0047055978
421100	420000	0.04	2020-01-13	9.4111956	0.376447824	0.00376447824
420500	420000	0.04	2020-01-13	9.4111956	0.376447824	0.00376447824
440600	440000	25.93	2020-01-14	7.871612400000001	204.11090953200002	2.0411090953200004
441900	440000	11.53	2020-01-14	7.871612400000001	90.759690972	0.9075969097200001
440300	440000	8.38	2020-01-14	7.871612400000001	65.96411191200002	0.6596411191200002
441800	440000	5.01	2020-01-14	7.871612400000001	39.436778124	0.39436778124
441300	440000	4.0	2020-01-14	7.871612400000001	31.486449600000004	0.31486449600000005
442000	440000	3.86	2020-01-14	7.871612400000001	30.384423864000002	0.30384423864000004
440700	440000	2.82	2020-01-14	7.871612400000001	22.197946968	0.22197946968
441200	440000	2.76	2020-01-14	7.871612400000001	21.725650224000002	0.21725650224000004
440400	440000	2.27	2020-01-14	7.871612400000001	17.868560148000004	0.17868560148000004
440800	440000	1.62	2020-01-14	7.871612400000001	12.752012088000003	0.12752012088000003
440200	440000	1.46	2020-01-14	7.871612400000001	11.492554104000002	0.11492554104000002
440900	440000	1.34	2020-01-14	7.871612400000001	10.547960616000003	0.10547960616000003
110000	110000	1.2	2020-01-14	7.871612400000001	9.445934880000001	0.09445934880000001
445200	440000	1.13	2020-01-14	7.871612400000001	8.894922012	0.08894922012
441600	440000	1.11	2020-01-14	7.871612400000001	8.737489764000001	0.08737489764
445300	440000	1.07	2020-01-14	7.871612400000001	8.422625268	0.08422625268
440500	440000	1.04	2020-01-14	7.871612400000001	8.186476896000002	0.08186476896000001
310000	310000	1.03	2020-01-14	7.871612400000001	8.107760772	0.08107760772
441500	440000	0.93	2020-01-14	7.871612400000001	7.320599532000001	0.07320599532000001
441400	440000	0.91	2020-01-14	7.871612400000001	7.163167284000001	0.07163167284000001
441700	440000	0.88	2020-01-14	7.871612400000001	6.927018912000001	0.06927018912
430100	430000	0.74	2020-01-14	7.871612400000001	5.824993176	0.058249931760000005
360700	360000	0.6	2020-01-14	7.871612400000001	4.722967440000001	0.047229674400000005
430400	430000	0.59	2020-01-14	7.871612400000001	4.644251316	0.046442513160000004
450100	450000	0.54	2020-01-14	7.871612400000001	4.250670696000001	0.04250670696000001
510100	510000	0.5	2020-01-14	7.871612400000001	3.9358062000000005	0.039358062000000006
431000	430000	0.47	2020-01-14	7.871612400000001	3.6996578280000003	0.036996578280000005
500000	500000	0.44	2020-01-14	7.871612400000001	3.4635094560000006	0.03463509456
420100	420000	0.43	2020-01-14	7.871612400000001	3.3847933320000005	0.03384793332
450300	450000	0.4	2020-01-14	7.871612400000001	3.1486449600000004	0.0314864496
431100	430000	0.37	2020-01-14	7.871612400000001	2.912496588	0.029124965880000003
445100	440000	0.37	2020-01-14	7.871612400000001	2.912496588	0.029124965880000003
450900	450000	0.32	2020-01-14	7.871612400000001	2.5189159680000004	0.025189159680000003
330100	330000	0.32	2020-01-14	7.871612400000001	2.5189159680000004	0.025189159680000003
450800	450000	0.31	2020-01-14	7.871612400000001	2.4401998440000003	0.024401998440000003
610100	610000	0.3	2020-01-14	7.871612400000001	2.3614837200000003	0.023614837200000002
450400	450000	0.3	2020-01-14	7.871612400000001	2.3614837200000003	0.023614837200000002
350200	350000	0.29	2020-01-14	7.871612400000001	2.2827675960000002	0.022827675960000002
320100	320000	0.28	2020-01-14	7.871612400000001	2.2040514720000006	0.022040514720000005
120000	120000	0.27	2020-01-14	7.871612400000001	2.1253353480000006	0.021253353480000004
460100	460000	0.27	2020-01-14	7.871612400000001	2.1253353480000006	0.021253353480000004
430500	430000	0.24	2020-01-14	7.871612400000001	1.8891869760000002	0.018891869760000003
410100	410000	0.22	2020-01-14	7.871612400000001	1.7317547280000003	0.01731754728
320500	320000	0.21	2020-01-14	7.871612400000001	1.6530386040000002	0.01653038604
350100	350000	0.2	2020-01-14	7.871612400000001	1.5743224800000002	0.0157432248
451100	450000	0.2	2020-01-14	7.871612400000001	1.5743224800000002	0.0157432248
530100	530000	0.2	2020-01-14	7.871612400000001	1.5743224800000002	0.0157432248
360100	360000	0.18	2020-01-14	7.871612400000001	1.416890232	0.014168902320000001
330300	330000	0.18	2020-01-14	7.871612400000001	1.416890232	0.014168902320000001
350500	350000	0.16	2020-01-14	7.871612400000001	1.2594579840000002	0.012594579840000002
230100	230000	0.16	2020-01-14	7.871612400000001	1.2594579840000002	0.012594579840000002
520100	520000	0.15	2020-01-14	7.871612400000001	1.1807418600000001	0.011807418600000001
430200	430000	0.15	2020-01-14	7.871612400000001	1.1807418600000001	0.011807418600000001
370200	370000	0.14	2020-01-14	7.871612400000001	1.1020257360000003	0.011020257360000002
450700	450000	0.14	2020-01-14	7.871612400000001	1.1020257360000003	0.011020257360000002
450200	450000	0.14	2020-01-14	7.871612400000001	1.1020257360000003	0.011020257360000002
210100	210000	0.14	2020-01-14	7.871612400000001	1.1020257360000003	0.011020257360000002
330200	330000	0.14	2020-01-14	7.871612400000001	1.1020257360000003	0.011020257360000002
460200	460000	0.13	2020-01-14	7.871612400000001	1.0233096120000003	0.010233096120000002
450500	450000	0.13	2020-01-14	7.871612400000001	1.0233096120000003	0.010233096120000002
360800	360000	0.13	2020-01-14	7.871612400000001	1.0233096120000003	0.010233096120000002
370100	370000	0.13	2020-01-14	7.871612400000001	1.0233096120000003	0.010233096120000002
430600	430000	0.12	2020-01-14	7.871612400000001	0.9445934880000001	0.009445934880000001
340100	340000	0.12	2020-01-14	7.871612400000001	0.9445934880000001	0.009445934880000001
411700	410000	0.12	2020-01-14	7.871612400000001	0.9445934880000001	0.009445934880000001
430700	430000	0.12	2020-01-14	7.871612400000001	0.9445934880000001	0.009445934880000001
411300	410000	0.11	2020-01-14	7.871612400000001	0.8658773640000001	0.00865877364
350600	350000	0.11	2020-01-14	7.871612400000001	0.8658773640000001	0.00865877364
330700	330000	0.11	2020-01-14	7.871612400000001	0.8658773640000001	0.00865877364
320200	320000	0.1	2020-01-14	7.871612400000001	0.7871612400000001	0.0078716124
360900	360000	0.1	2020-01-14	7.871612400000001	0.7871612400000001	0.0078716124
411500	410000	0.1	2020-01-14	7.871612400000001	0.7871612400000001	0.0078716124
130100	130000	0.1	2020-01-14	7.871612400000001	0.7871612400000001	0.0078716124
650100	650000	0.1	2020-01-14	7.871612400000001	0.7871612400000001	0.0078716124
220100	220000	0.09	2020-01-14	7.871612400000001	0.708445116	0.0070844511600000005
430900	430000	0.09	2020-01-14	7.871612400000001	0.708445116	0.0070844511600000005
421000	420000	0.09	2020-01-14	7.871612400000001	0.708445116	0.0070844511600000005
331000	330000	0.08	2020-01-14	7.871612400000001	0.6297289920000001	0.006297289920000001
430300	430000	0.08	2020-01-14	7.871612400000001	0.6297289920000001	0.006297289920000001
431200	430000	0.08	2020-01-14	7.871612400000001	0.6297289920000001	0.006297289920000001
140100	140000	0.08	2020-01-14	7.871612400000001	0.6297289920000001	0.006297289920000001
431300	430000	0.08	2020-01-14	7.871612400000001	0.6297289920000001	0.006297289920000001
620100	620000	0.07	2020-01-14	7.871612400000001	0.5510128680000002	0.005510128680000001
330600	330000	0.07	2020-01-14	7.871612400000001	0.5510128680000002	0.005510128680000001
330400	330000	0.07	2020-01-14	7.871612400000001	0.5510128680000002	0.005510128680000001
451000	450000	0.07	2020-01-14	7.871612400000001	0.5510128680000002	0.005510128680000001
210200	210000	0.07	2020-01-14	7.871612400000001	0.5510128680000002	0.005510128680000001
361000	360000	0.06	2020-01-14	7.871612400000001	0.47229674400000005	0.004722967440000001
420600	420000	0.06	2020-01-14	7.871612400000001	0.47229674400000005	0.004722967440000001
511300	510000	0.06	2020-01-14	7.871612400000001	0.47229674400000005	0.004722967440000001
320600	320000	0.06	2020-01-14	7.871612400000001	0.47229674400000005	0.004722967440000001
371300	370000	0.06	2020-01-14	7.871612400000001	0.47229674400000005	0.004722967440000001
370600	370000	0.06	2020-01-14	7.871612400000001	0.47229674400000005	0.004722967440000001
420500	420000	0.06	2020-01-14	7.871612400000001	0.47229674400000005	0.004722967440000001
411600	410000	0.06	2020-01-14	7.871612400000001	0.47229674400000005	0.004722967440000001
320300	320000	0.06	2020-01-14	7.871612400000001	0.47229674400000005	0.004722967440000001
130600	130000	0.05	2020-01-14	7.871612400000001	0.39358062000000005	0.0039358062
421100	420000	0.05	2020-01-14	7.871612400000001	0.39358062000000005	0.0039358062
131000	130000	0.05	2020-01-14	7.871612400000001	0.39358062000000005	0.0039358062
520300	520000	0.05	2020-01-14	7.871612400000001	0.39358062000000005	0.0039358062
440600	440000	25.72	2020-01-15	7.7112648	198.333730656	1.98333730656
441900	440000	12.48	2020-01-15	7.7112648	96.23658470400001	0.96236584704
440300	440000	8.78	2020-01-15	7.7112648	67.70490494399999	0.6770490494399999
441800	440000	5.09	2020-01-15	7.7112648	39.250337832	0.39250337832
441300	440000	4.12	2020-01-15	7.7112648	31.770410976	0.31770410976
442000	440000	3.99	2020-01-15	7.7112648	30.767946552	0.30767946552000003
440700	440000	2.79	2020-01-15	7.7112648	21.514428792	0.21514428792
441200	440000	2.51	2020-01-15	7.7112648	19.355274647999998	0.19355274647999998
440400	440000	2.45	2020-01-15	7.7112648	18.892598760000002	0.1889259876
440800	440000	1.46	2020-01-15	7.7112648	11.258446608	0.11258446608
440200	440000	1.41	2020-01-15	7.7112648	10.872883368	0.10872883368
110000	110000	1.21	2020-01-15	7.7112648	9.330630408	0.09330630408
440900	440000	1.16	2020-01-15	7.7112648	8.945067168	0.08945067168
310000	310000	1.07	2020-01-15	7.7112648	8.251053336	0.08251053336
440500	440000	1.06	2020-01-15	7.7112648	8.173940688	0.08173940688
445300	440000	0.99	2020-01-15	7.7112648	7.634152152	0.07634152152000001
441600	440000	0.97	2020-01-15	7.7112648	7.4799268560000005	0.07479926856
445200	440000	0.93	2020-01-15	7.7112648	7.171476264000001	0.07171476264000001
441400	440000	0.9	2020-01-15	7.7112648	6.940138320000001	0.06940138320000001
441700	440000	0.86	2020-01-15	7.7112648	6.631687728	0.06631687728
441500	440000	0.85	2020-01-15	7.7112648	6.55457508	0.0655457508
430100	430000	0.65	2020-01-15	7.7112648	5.01232212	0.050123221200000005
360700	360000	0.59	2020-01-15	7.7112648	4.549646232	0.04549646232
430400	430000	0.54	2020-01-15	7.7112648	4.164082992000001	0.04164082992000001
450100	450000	0.52	2020-01-15	7.7112648	4.009857696	0.04009857696
510100	510000	0.46	2020-01-15	7.7112648	3.5471818080000004	0.03547181808
500000	500000	0.45	2020-01-15	7.7112648	3.4700691600000004	0.03470069160000001
420100	420000	0.4	2020-01-15	7.7112648	3.0845059200000002	0.030845059200000004
431000	430000	0.39	2020-01-15	7.7112648	3.0073932720000003	0.03007393272
445100	440000	0.37	2020-01-15	7.7112648	2.853167976	0.028531679759999998
450400	450000	0.31	2020-01-15	7.7112648	2.3904920880000002	0.023904920880000003
330100	330000	0.31	2020-01-15	7.7112648	2.3904920880000002	0.023904920880000003
450300	450000	0.31	2020-01-15	7.7112648	2.3904920880000002	0.023904920880000003
431100	430000	0.31	2020-01-15	7.7112648	2.3904920880000002	0.023904920880000003
450800	450000	0.29	2020-01-15	7.7112648	2.236266792	0.02236266792
320100	320000	0.28	2020-01-15	7.7112648	2.1591541440000004	0.021591541440000004
450900	450000	0.27	2020-01-15	7.7112648	2.0820414960000004	0.020820414960000005
350200	350000	0.27	2020-01-15	7.7112648	2.0820414960000004	0.020820414960000005
430500	430000	0.26	2020-01-15	7.7112648	2.004928848	0.02004928848
460100	460000	0.26	2020-01-15	7.7112648	2.004928848	0.02004928848
610100	610000	0.25	2020-01-15	7.7112648	1.9278162	0.019278162
120000	120000	0.24	2020-01-15	7.7112648	1.850703552	0.01850703552
350100	350000	0.22	2020-01-15	7.7112648	1.696478256	0.01696478256
410100	410000	0.2	2020-01-15	7.7112648	1.5422529600000001	0.015422529600000002
330300	330000	0.2	2020-01-15	7.7112648	1.5422529600000001	0.015422529600000002
451100	450000	0.19	2020-01-15	7.7112648	1.4651403120000002	0.014651403120000002
320500	320000	0.19	2020-01-15	7.7112648	1.4651403120000002	0.014651403120000002
360100	360000	0.19	2020-01-15	7.7112648	1.4651403120000002	0.014651403120000002
530100	530000	0.19	2020-01-15	7.7112648	1.4651403120000002	0.014651403120000002
460200	460000	0.18	2020-01-15	7.7112648	1.388027664	0.01388027664
340100	340000	0.17	2020-01-15	7.7112648	1.3109150160000003	0.013109150160000003
350500	350000	0.16	2020-01-15	7.7112648	1.233802368	0.01233802368
520100	520000	0.15	2020-01-15	7.7112648	1.15668972	0.011566897199999999
230100	230000	0.14	2020-01-15	7.7112648	1.0795770720000002	0.010795770720000002
450700	450000	0.14	2020-01-15	7.7112648	1.0795770720000002	0.010795770720000002
450500	450000	0.13	2020-01-15	7.7112648	1.002464424	0.01002464424
450200	450000	0.13	2020-01-15	7.7112648	1.002464424	0.01002464424
411300	410000	0.13	2020-01-15	7.7112648	1.002464424	0.01002464424
370200	370000	0.12	2020-01-15	7.7112648	0.925351776	0.00925351776
370100	370000	0.12	2020-01-15	7.7112648	0.925351776	0.00925351776
360800	360000	0.12	2020-01-15	7.7112648	0.925351776	0.00925351776
210100	210000	0.12	2020-01-15	7.7112648	0.925351776	0.00925351776
430600	430000	0.12	2020-01-15	7.7112648	0.925351776	0.00925351776
360900	360000	0.12	2020-01-15	7.7112648	0.925351776	0.00925351776
430200	430000	0.12	2020-01-15	7.7112648	0.925351776	0.00925351776
320200	320000	0.11	2020-01-15	7.7112648	0.848239128	0.00848239128
220100	220000	0.11	2020-01-15	7.7112648	0.848239128	0.00848239128
431300	430000	0.11	2020-01-15	7.7112648	0.848239128	0.00848239128
330200	330000	0.11	2020-01-15	7.7112648	0.848239128	0.00848239128
430700	430000	0.1	2020-01-15	7.7112648	0.7711264800000001	0.007711264800000001
411700	410000	0.1	2020-01-15	7.7112648	0.7711264800000001	0.007711264800000001
350600	350000	0.1	2020-01-15	7.7112648	0.7711264800000001	0.007711264800000001
330700	330000	0.1	2020-01-15	7.7112648	0.7711264800000001	0.007711264800000001
431200	430000	0.1	2020-01-15	7.7112648	0.7711264800000001	0.007711264800000001
430900	430000	0.1	2020-01-15	7.7112648	0.7711264800000001	0.007711264800000001
330600	330000	0.1	2020-01-15	7.7112648	0.7711264800000001	0.007711264800000001
140100	140000	0.09	2020-01-15	7.7112648	0.694013832	0.00694013832
420600	420000	0.09	2020-01-15	7.7112648	0.694013832	0.00694013832
650100	650000	0.09	2020-01-15	7.7112648	0.694013832	0.00694013832
421000	420000	0.09	2020-01-15	7.7112648	0.694013832	0.00694013832
411500	410000	0.09	2020-01-15	7.7112648	0.694013832	0.00694013832
130100	130000	0.08	2020-01-15	7.7112648	0.616901184	0.00616901184
210200	210000	0.07	2020-01-15	7.7112648	0.5397885360000001	0.005397885360000001
451000	450000	0.07	2020-01-15	7.7112648	0.5397885360000001	0.005397885360000001
430300	430000	0.07	2020-01-15	7.7112648	0.5397885360000001	0.005397885360000001
421100	420000	0.06	2020-01-15	7.7112648	0.462675888	0.00462675888
411600	410000	0.06	2020-01-15	7.7112648	0.462675888	0.00462675888
331000	330000	0.06	2020-01-15	7.7112648	0.462675888	0.00462675888
330400	330000	0.06	2020-01-15	7.7112648	0.462675888	0.00462675888
520300	520000	0.06	2020-01-15	7.7112648	0.462675888	0.00462675888
320400	320000	0.06	2020-01-15	7.7112648	0.462675888	0.00462675888
451200	450000	0.06	2020-01-15	7.7112648	0.462675888	0.00462675888
620100	620000	0.06	2020-01-15	7.7112648	0.462675888	0.00462675888
451400	450000	0.05	2020-01-15	7.7112648	0.38556324000000003	0.0038556324000000005
320600	320000	0.05	2020-01-15	7.7112648	0.38556324000000003	0.0038556324000000005
511300	510000	0.05	2020-01-15	7.7112648	0.38556324000000003	0.0038556324000000005
420500	420000	0.05	2020-01-15	7.7112648	0.38556324000000003	0.0038556324000000005
361000	360000	0.05	2020-01-15	7.7112648	0.38556324000000003	0.0038556324000000005
150100	150000	0.05	2020-01-15	7.7112648	0.38556324000000003	0.0038556324000000005
370600	370000	0.05	2020-01-15	7.7112648	0.38556324000000003	0.0038556324000000005
440600	440000	27.09	2020-01-16	8.01171	217.03722390000001	2.170372239
441900	440000	13.05	2020-01-16	8.01171	104.55281550000002	1.0455281550000002
440300	440000	9.22	2020-01-16	8.01171	73.86796620000001	0.7386796620000001
441800	440000	4.87	2020-01-16	8.01171	39.01702770000001	0.39017027700000007
441300	440000	4.21	2020-01-16	8.01171	33.729299100000006	0.33729299100000004
442000	440000	4.16	2020-01-16	8.01171	33.32871360000001	0.3332871360000001
440700	440000	2.58	2020-01-16	8.01171	20.670211800000004	0.20670211800000005
441200	440000	2.41	2020-01-16	8.01171	19.308221100000004	0.19308221100000003
440400	440000	2.24	2020-01-16	8.01171	17.946230400000005	0.17946230400000004
440200	440000	1.29	2020-01-16	8.01171	10.335105900000002	0.10335105900000002
440800	440000	1.23	2020-01-16	8.01171	9.854403300000001	0.09854403300000002
110000	110000	1.21	2020-01-16	8.01171	9.6941691	0.096941691
441700	440000	1.01	2020-01-16	8.01171	8.091827100000001	0.08091827100000001
440900	440000	0.99	2020-01-16	8.01171	7.931592900000001	0.07931592900000001
445300	440000	0.97	2020-01-16	8.01171	7.7713587	0.077713587
310000	310000	0.94	2020-01-16	8.01171	7.5310074	0.075310074
441600	440000	0.93	2020-01-16	8.01171	7.450890300000001	0.07450890300000002
440500	440000	0.88	2020-01-16	8.01171	7.050304800000001	0.07050304800000001
445200	440000	0.79	2020-01-16	8.01171	6.329250900000001	0.06329250900000001
441400	440000	0.79	2020-01-16	8.01171	6.329250900000001	0.06329250900000001
441500	440000	0.69	2020-01-16	8.01171	5.5280799	0.055280799
430100	430000	0.6	2020-01-16	8.01171	4.8070260000000005	0.048070260000000004
360700	360000	0.56	2020-01-16	8.01171	4.486557600000001	0.04486557600000001
510100	510000	0.53	2020-01-16	8.01171	4.246206300000001	0.04246206300000001
430400	430000	0.51	2020-01-16	8.01171	4.0859721	0.040859721
500000	500000	0.51	2020-01-16	8.01171	4.0859721	0.040859721
450100	450000	0.45	2020-01-16	8.01171	3.6052695000000003	0.036052695
450300	450000	0.39	2020-01-16	8.01171	3.1245669000000005	0.031245669000000004
420100	420000	0.39	2020-01-16	8.01171	3.1245669000000005	0.031245669000000004
431000	430000	0.35	2020-01-16	8.01171	2.8040985000000003	0.028040985000000004
330100	330000	0.35	2020-01-16	8.01171	2.8040985000000003	0.028040985000000004
350200	350000	0.31	2020-01-16	8.01171	2.4836301	0.024836301
445100	440000	0.3	2020-01-16	8.01171	2.4035130000000002	0.024035130000000002
450400	450000	0.29	2020-01-16	8.01171	2.3233959	0.023233959
320100	320000	0.28	2020-01-16	8.01171	2.2432788000000006	0.022432788000000006
431100	430000	0.27	2020-01-16	8.01171	2.1631617000000003	0.021631617000000002
610100	610000	0.27	2020-01-16	8.01171	2.1631617000000003	0.021631617000000002
460100	460000	0.26	2020-01-16	8.01171	2.0830446000000005	0.020830446000000006
120000	120000	0.23	2020-01-16	8.01171	1.8426933000000003	0.018426933000000003
350100	350000	0.23	2020-01-16	8.01171	1.8426933000000003	0.018426933000000003
320500	320000	0.22	2020-01-16	8.01171	1.7625762000000003	0.017625762000000003
430500	430000	0.21	2020-01-16	8.01171	1.6824591000000002	0.016824591000000003
410100	410000	0.21	2020-01-16	8.01171	1.6824591000000002	0.016824591000000003
450900	450000	0.21	2020-01-16	8.01171	1.6824591000000002	0.016824591000000003
530100	530000	0.2	2020-01-16	8.01171	1.6023420000000002	0.01602342
330300	330000	0.19	2020-01-16	8.01171	1.5222249	0.015222249
450800	450000	0.18	2020-01-16	8.01171	1.4421078	0.014421078
460200	460000	0.18	2020-01-16	8.01171	1.4421078	0.014421078
360100	360000	0.17	2020-01-16	8.01171	1.3619907000000002	0.013619907000000002
451100	450000	0.16	2020-01-16	8.01171	1.2818736000000002	0.012818736000000002
350500	350000	0.16	2020-01-16	8.01171	1.2818736000000002	0.012818736000000002
520100	520000	0.15	2020-01-16	8.01171	1.2017565000000001	0.012017565000000001
450500	450000	0.15	2020-01-16	8.01171	1.2017565000000001	0.012017565000000001
230100	230000	0.15	2020-01-16	8.01171	1.2017565000000001	0.012017565000000001
340100	340000	0.14	2020-01-16	8.01171	1.1216394000000003	0.011216394000000003
330200	330000	0.14	2020-01-16	8.01171	1.1216394000000003	0.011216394000000003
370200	370000	0.13	2020-01-16	8.01171	1.0415223000000002	0.010415223000000003
450700	450000	0.12	2020-01-16	8.01171	0.9614052000000001	0.009614052000000001
411700	410000	0.11	2020-01-16	8.01171	0.8812881000000001	0.008812881000000002
650100	650000	0.11	2020-01-16	8.01171	0.8812881000000001	0.008812881000000002
430200	430000	0.11	2020-01-16	8.01171	0.8812881000000001	0.008812881000000002
350600	350000	0.11	2020-01-16	8.01171	0.8812881000000001	0.008812881000000002
330700	330000	0.11	2020-01-16	8.01171	0.8812881000000001	0.008812881000000002
430600	430000	0.1	2020-01-16	8.01171	0.8011710000000001	0.00801171
360900	360000	0.1	2020-01-16	8.01171	0.8011710000000001	0.00801171
450200	450000	0.1	2020-01-16	8.01171	0.8011710000000001	0.00801171
411300	410000	0.1	2020-01-16	8.01171	0.8011710000000001	0.00801171
320200	320000	0.1	2020-01-16	8.01171	0.8011710000000001	0.00801171
130100	130000	0.1	2020-01-16	8.01171	0.8011710000000001	0.00801171
210100	210000	0.1	2020-01-16	8.01171	0.8011710000000001	0.00801171
431300	430000	0.1	2020-01-16	8.01171	0.8011710000000001	0.00801171
430900	430000	0.1	2020-01-16	8.01171	0.8011710000000001	0.00801171
360800	360000	0.1	2020-01-16	8.01171	0.8011710000000001	0.00801171
370100	370000	0.09	2020-01-16	8.01171	0.7210539	0.007210539
430700	430000	0.09	2020-01-16	8.01171	0.7210539	0.007210539
220100	220000	0.09	2020-01-16	8.01171	0.7210539	0.007210539
421000	420000	0.09	2020-01-16	8.01171	0.7210539	0.007210539
431200	430000	0.08	2020-01-16	8.01171	0.6409368000000001	0.006409368000000001
411500	410000	0.08	2020-01-16	8.01171	0.6409368000000001	0.006409368000000001
331000	330000	0.08	2020-01-16	8.01171	0.6409368000000001	0.006409368000000001
140100	140000	0.07	2020-01-16	8.01171	0.5608197000000001	0.005608197000000001
330400	330000	0.07	2020-01-16	8.01171	0.5608197000000001	0.005608197000000001
430300	430000	0.07	2020-01-16	8.01171	0.5608197000000001	0.005608197000000001
411600	410000	0.07	2020-01-16	8.01171	0.5608197000000001	0.005608197000000001
420600	420000	0.06	2020-01-16	8.01171	0.48070260000000004	0.004807026000000001
210200	210000	0.06	2020-01-16	8.01171	0.48070260000000004	0.004807026000000001
360400	360000	0.06	2020-01-16	8.01171	0.48070260000000004	0.004807026000000001
420500	420000	0.06	2020-01-16	8.01171	0.48070260000000004	0.004807026000000001
350800	350000	0.06	2020-01-16	8.01171	0.48070260000000004	0.004807026000000001
520300	520000	0.06	2020-01-16	8.01171	0.48070260000000004	0.004807026000000001
370600	370000	0.05	2020-01-16	8.01171	0.40058550000000004	0.004005855
421100	420000	0.05	2020-01-16	8.01171	0.40058550000000004	0.004005855
330600	330000	0.05	2020-01-16	8.01171	0.40058550000000004	0.004005855
361100	360000	0.05	2020-01-16	8.01171	0.40058550000000004	0.004005855
320600	320000	0.05	2020-01-16	8.01171	0.40058550000000004	0.004005855
620100	620000	0.05	2020-01-16	8.01171	0.40058550000000004	0.004005855
511300	510000	0.05	2020-01-16	8.01171	0.40058550000000004	0.004005855
350900	350000	0.05	2020-01-16	8.01171	0.40058550000000004	0.004005855
320400	320000	0.05	2020-01-16	8.01171	0.40058550000000004	0.004005855
320300	320000	0.05	2020-01-16	8.01171	0.40058550000000004	0.004005855
440600	440000	24.94	2020-01-17	7.4974572	186.98658256800002	1.8698658256800003
441900	440000	13.76	2020-01-17	7.4974572	103.165011072	1.03165011072
440300	440000	10.56	2020-01-17	7.4974572	79.17314803200001	0.7917314803200002
441800	440000	4.77	2020-01-17	7.4974572	35.762870844	0.35762870844
441300	440000	4.28	2020-01-17	7.4974572	32.089116816	0.32089116816
442000	440000	4.18	2020-01-17	7.4974572	31.339371096	0.31339371096
440700	440000	2.62	2020-01-17	7.4974572	19.643337864000003	0.19643337864000002
440400	440000	2.38	2020-01-17	7.4974572	17.843948136	0.17843948136
441200	440000	2.36	2020-01-17	7.4974572	17.693998992	0.17693998992
440200	440000	1.36	2020-01-17	7.4974572	10.196541792000001	0.10196541792000001
440800	440000	1.15	2020-01-17	7.4974572	8.62207578	0.08622075779999999
110000	110000	1.14	2020-01-17	7.4974572	8.547101207999999	0.08547101207999999
310000	310000	1.07	2020-01-17	7.4974572	8.022279204	0.08022279204
440900	440000	0.96	2020-01-17	7.4974572	7.197558912	0.07197558912
445300	440000	0.95	2020-01-17	7.4974572	7.12258434	0.0712258434
441600	440000	0.86	2020-01-17	7.4974572	6.447813192	0.06447813192
441700	440000	0.86	2020-01-17	7.4974572	6.447813192	0.06447813192
440500	440000	0.83	2020-01-17	7.4974572	6.222889476	0.06222889476
441400	440000	0.79	2020-01-17	7.4974572	5.922991188	0.05922991188
445200	440000	0.76	2020-01-17	7.4974572	5.698067472	0.05698067472
430100	430000	0.64	2020-01-17	7.4974572	4.798372608	0.047983726080000004
441500	440000	0.6	2020-01-17	7.4974572	4.49847432	0.044984743199999996
430400	430000	0.59	2020-01-17	7.4974572	4.423499748	0.04423499748
360700	360000	0.55	2020-01-17	7.4974572	4.123601460000001	0.04123601460000001
500000	500000	0.54	2020-01-17	7.4974572	4.048626888	0.04048626888
510100	510000	0.52	2020-01-17	7.4974572	3.8986777440000004	0.03898677744
450300	450000	0.48	2020-01-17	7.4974572	3.598779456	0.03598779456
450100	450000	0.43	2020-01-17	7.4974572	3.223906596	0.03223906596
420100	420000	0.39	2020-01-17	7.4974572	2.9240083080000003	0.029240083080000003
431000	430000	0.36	2020-01-17	7.4974572	2.699084592	0.026990845920000003
330100	330000	0.34	2020-01-17	7.4974572	2.5491354480000004	0.025491354480000002
350200	350000	0.3	2020-01-17	7.4974572	2.24923716	0.022492371599999998
320100	320000	0.3	2020-01-17	7.4974572	2.24923716	0.022492371599999998
450400	450000	0.29	2020-01-17	7.4974572	2.174262588	0.021742625879999998
431100	430000	0.28	2020-01-17	7.4974572	2.0992880160000005	0.020992880160000005
445100	440000	0.27	2020-01-17	7.4974572	2.024313444	0.02024313444
460100	460000	0.26	2020-01-17	7.4974572	1.9493388720000002	0.01949338872
410100	410000	0.25	2020-01-17	7.4974572	1.8743643	0.018743643
430500	430000	0.24	2020-01-17	7.4974572	1.799389728	0.01799389728
610100	610000	0.23	2020-01-17	7.4974572	1.724415156	0.01724415156
120000	120000	0.23	2020-01-17	7.4974572	1.724415156	0.01724415156
320500	320000	0.21	2020-01-17	7.4974572	1.574466012	0.01574466012
450900	450000	0.19	2020-01-17	7.4974572	1.424516868	0.01424516868
450800	450000	0.19	2020-01-17	7.4974572	1.424516868	0.01424516868
530100	530000	0.18	2020-01-17	7.4974572	1.349542296	0.013495422960000001
370200	370000	0.17	2020-01-17	7.4974572	1.2745677240000002	0.012745677240000001
330300	330000	0.17	2020-01-17	7.4974572	1.2745677240000002	0.012745677240000001
350100	350000	0.17	2020-01-17	7.4974572	1.2745677240000002	0.012745677240000001
350500	350000	0.16	2020-01-17	7.4974572	1.199593152	0.011995931520000001
360100	360000	0.16	2020-01-17	7.4974572	1.199593152	0.011995931520000001
460200	460000	0.15	2020-01-17	7.4974572	1.12461858	0.011246185799999999
230100	230000	0.15	2020-01-17	7.4974572	1.12461858	0.011246185799999999
520100	520000	0.15	2020-01-17	7.4974572	1.12461858	0.011246185799999999
430200	430000	0.13	2020-01-17	7.4974572	0.9746694360000001	0.00974669436
340100	340000	0.13	2020-01-17	7.4974572	0.9746694360000001	0.00974669436
330200	330000	0.13	2020-01-17	7.4974572	0.9746694360000001	0.00974669436
451100	450000	0.13	2020-01-17	7.4974572	0.9746694360000001	0.00974669436
411300	410000	0.13	2020-01-17	7.4974572	0.9746694360000001	0.00974669436
411700	410000	0.12	2020-01-17	7.4974572	0.899694864	0.00899694864
330700	330000	0.12	2020-01-17	7.4974572	0.899694864	0.00899694864
130100	130000	0.12	2020-01-17	7.4974572	0.899694864	0.00899694864
450500	450000	0.11	2020-01-17	7.4974572	0.8247202920000001	0.00824720292
210100	210000	0.11	2020-01-17	7.4974572	0.8247202920000001	0.00824720292
430700	430000	0.11	2020-01-17	7.4974572	0.8247202920000001	0.00824720292
430600	430000	0.11	2020-01-17	7.4974572	0.8247202920000001	0.00824720292
360800	360000	0.1	2020-01-17	7.4974572	0.7497457200000001	0.007497457200000001
450700	450000	0.1	2020-01-17	7.4974572	0.7497457200000001	0.007497457200000001
320200	320000	0.1	2020-01-17	7.4974572	0.7497457200000001	0.007497457200000001
360900	360000	0.1	2020-01-17	7.4974572	0.7497457200000001	0.007497457200000001
350600	350000	0.1	2020-01-17	7.4974572	0.7497457200000001	0.007497457200000001
431300	430000	0.09	2020-01-17	7.4974572	0.674771148	0.006747711480000001
430900	430000	0.09	2020-01-17	7.4974572	0.674771148	0.006747711480000001
450200	450000	0.09	2020-01-17	7.4974572	0.674771148	0.006747711480000001
421000	420000	0.09	2020-01-17	7.4974572	0.674771148	0.006747711480000001
331000	330000	0.08	2020-01-17	7.4974572	0.599796576	0.0059979657600000005
370100	370000	0.08	2020-01-17	7.4974572	0.599796576	0.0059979657600000005
411500	410000	0.08	2020-01-17	7.4974572	0.599796576	0.0059979657600000005
220100	220000	0.08	2020-01-17	7.4974572	0.599796576	0.0059979657600000005
620100	620000	0.08	2020-01-17	7.4974572	0.599796576	0.0059979657600000005
210200	210000	0.08	2020-01-17	7.4974572	0.599796576	0.0059979657600000005
650100	650000	0.07	2020-01-17	7.4974572	0.5248220040000001	0.005248220040000001
330400	330000	0.07	2020-01-17	7.4974572	0.5248220040000001	0.005248220040000001
430300	430000	0.07	2020-01-17	7.4974572	0.5248220040000001	0.005248220040000001
431200	430000	0.07	2020-01-17	7.4974572	0.5248220040000001	0.005248220040000001
420500	420000	0.07	2020-01-17	7.4974572	0.5248220040000001	0.005248220040000001
420600	420000	0.07	2020-01-17	7.4974572	0.5248220040000001	0.005248220040000001
361000	360000	0.07	2020-01-17	7.4974572	0.5248220040000001	0.005248220040000001
421100	420000	0.07	2020-01-17	7.4974572	0.5248220040000001	0.005248220040000001
360400	360000	0.06	2020-01-17	7.4974572	0.449847432	0.00449847432
361100	360000	0.06	2020-01-17	7.4974572	0.449847432	0.00449847432
371300	370000	0.06	2020-01-17	7.4974572	0.449847432	0.00449847432
411600	410000	0.06	2020-01-17	7.4974572	0.449847432	0.00449847432
320400	320000	0.06	2020-01-17	7.4974572	0.449847432	0.00449847432
420900	420000	0.06	2020-01-17	7.4974572	0.449847432	0.00449847432
370600	370000	0.06	2020-01-17	7.4974572	0.449847432	0.00449847432
140100	140000	0.06	2020-01-17	7.4974572	0.449847432	0.00449847432
330600	330000	0.05	2020-01-17	7.4974572	0.37487286000000003	0.0037487286000000004
150100	150000	0.05	2020-01-17	7.4974572	0.37487286000000003	0.0037487286000000004
530700	530000	0.05	2020-01-17	7.4974572	0.37487286000000003	0.0037487286000000004
511300	510000	0.05	2020-01-17	7.4974572	0.37487286000000003	0.0037487286000000004
440600	440000	22.31	2020-01-18	7.8850584	175.91565290399998	1.7591565290399998
441900	440000	14.88	2020-01-18	7.8850584	117.32966899200001	1.1732966899200001
440300	440000	13.64	2020-01-18	7.8850584	107.552196576	1.07552196576
441800	440000	4.55	2020-01-18	7.8850584	35.877015719999996	0.35877015719999994
442000	440000	4.16	2020-01-18	7.8850584	32.801842944	0.32801842944
441300	440000	4.08	2020-01-18	7.8850584	32.171038272000004	0.32171038272
440700	440000	2.82	2020-01-18	7.8850584	22.235864688	0.22235864687999998
440400	440000	2.67	2020-01-18	7.8850584	21.053105928	0.21053105928000002
441200	440000	2.37	2020-01-18	7.8850584	18.687588408	0.18687588408
110000	110000	1.38	2020-01-18	7.8850584	10.881380592	0.10881380591999999
440200	440000	1.27	2020-01-18	7.8850584	10.014024168	0.10014024168
310000	310000	1.11	2020-01-18	7.8850584	8.752414824	0.08752414824
440900	440000	1.02	2020-01-18	7.8850584	8.042759568000001	0.08042759568
440800	440000	0.95	2020-01-18	7.8850584	7.49080548	0.0749080548
441400	440000	0.85	2020-01-18	7.8850584	6.70229964	0.06702299639999999
445300	440000	0.82	2020-01-18	7.8850584	6.465747888	0.06465747888000001
441600	440000	0.76	2020-01-18	7.8850584	5.992644384	0.05992644384
440500	440000	0.74	2020-01-18	7.8850584	5.834943216	0.05834943216
441700	440000	0.72	2020-01-18	7.8850584	5.677242048	0.05677242048
445200	440000	0.63	2020-01-18	7.8850584	4.9675867920000005	0.049675867920000005
430100	430000	0.59	2020-01-18	7.8850584	4.652184456	0.04652184456
500000	500000	0.56	2020-01-18	7.8850584	4.415632704	0.04415632704
510100	510000	0.56	2020-01-18	7.8850584	4.415632704	0.04415632704
430400	430000	0.51	2020-01-18	7.8850584	4.0213797840000005	0.04021379784
441500	440000	0.46	2020-01-18	7.8850584	3.627126864	0.03627126864
450100	450000	0.46	2020-01-18	7.8850584	3.627126864	0.03627126864
360700	360000	0.43	2020-01-18	7.8850584	3.390575112	0.03390575112
420100	420000	0.38	2020-01-18	7.8850584	2.996322192	0.02996322192
330100	330000	0.37	2020-01-18	7.8850584	2.917471608	0.02917471608
431000	430000	0.33	2020-01-18	7.8850584	2.602069272	0.026020692720000002
450300	450000	0.3	2020-01-18	7.8850584	2.36551752	0.0236551752
320100	320000	0.29	2020-01-18	7.8850584	2.286666936	0.02286666936
450400	450000	0.28	2020-01-18	7.8850584	2.207816352	0.02207816352
350200	350000	0.27	2020-01-18	7.8850584	2.128965768	0.02128965768
320500	320000	0.26	2020-01-18	7.8850584	2.050115184	0.02050115184
445100	440000	0.24	2020-01-18	7.8850584	1.892414016	0.018924140160000002
460100	460000	0.24	2020-01-18	7.8850584	1.892414016	0.018924140160000002
410100	410000	0.23	2020-01-18	7.8850584	1.813563432	0.01813563432
431100	430000	0.22	2020-01-18	7.8850584	1.734712848	0.01734712848
450900	450000	0.22	2020-01-18	7.8850584	1.734712848	0.01734712848
610100	610000	0.22	2020-01-18	7.8850584	1.734712848	0.01734712848
120000	120000	0.2	2020-01-18	7.8850584	1.57701168	0.0157701168
330300	330000	0.2	2020-01-18	7.8850584	1.57701168	0.0157701168
530100	530000	0.19	2020-01-18	7.8850584	1.498161096	0.01498161096
350100	350000	0.19	2020-01-18	7.8850584	1.498161096	0.01498161096
430500	430000	0.17	2020-01-18	7.8850584	1.340459928	0.01340459928
370200	370000	0.17	2020-01-18	7.8850584	1.340459928	0.01340459928
330200	330000	0.17	2020-01-18	7.8850584	1.340459928	0.01340459928
360100	360000	0.17	2020-01-18	7.8850584	1.340459928	0.01340459928
520100	520000	0.15	2020-01-18	7.8850584	1.18275876	0.0118275876
450800	450000	0.15	2020-01-18	7.8850584	1.18275876	0.0118275876
350500	350000	0.14	2020-01-18	7.8850584	1.103908176	0.01103908176
330700	330000	0.13	2020-01-18	7.8850584	1.025057592	0.01025057592
340100	340000	0.12	2020-01-18	7.8850584	0.946207008	0.009462070080000001
230100	230000	0.12	2020-01-18	7.8850584	0.946207008	0.009462070080000001
450700	450000	0.12	2020-01-18	7.8850584	0.946207008	0.009462070080000001
430200	430000	0.12	2020-01-18	7.8850584	0.946207008	0.009462070080000001
451100	450000	0.11	2020-01-18	7.8850584	0.867356424	0.00867356424
460200	460000	0.11	2020-01-18	7.8850584	0.867356424	0.00867356424
210100	210000	0.11	2020-01-18	7.8850584	0.867356424	0.00867356424
320200	320000	0.11	2020-01-18	7.8850584	0.867356424	0.00867356424
650100	650000	0.11	2020-01-18	7.8850584	0.867356424	0.00867356424
450200	450000	0.11	2020-01-18	7.8850584	0.867356424	0.00867356424
220100	220000	0.11	2020-01-18	7.8850584	0.867356424	0.00867356424
450500	450000	0.11	2020-01-18	7.8850584	0.867356424	0.00867356424
430900	430000	0.1	2020-01-18	7.8850584	0.78850584	0.0078850584
411300	410000	0.1	2020-01-18	7.8850584	0.78850584	0.0078850584
411700	410000	0.09	2020-01-18	7.8850584	0.709655256	0.00709655256
360800	360000	0.09	2020-01-18	7.8850584	0.709655256	0.00709655256
130100	130000	0.09	2020-01-18	7.8850584	0.709655256	0.00709655256
350600	350000	0.09	2020-01-18	7.8850584	0.709655256	0.00709655256
430600	430000	0.09	2020-01-18	7.8850584	0.709655256	0.00709655256
620100	620000	0.09	2020-01-18	7.8850584	0.709655256	0.00709655256
430700	430000	0.09	2020-01-18	7.8850584	0.709655256	0.00709655256
421000	420000	0.09	2020-01-18	7.8850584	0.709655256	0.00709655256
431300	430000	0.09	2020-01-18	7.8850584	0.709655256	0.00709655256
360900	360000	0.08	2020-01-18	7.8850584	0.630804672	0.00630804672
370100	370000	0.08	2020-01-18	7.8850584	0.630804672	0.00630804672
411500	410000	0.07	2020-01-18	7.8850584	0.551954088	0.00551954088
140100	140000	0.07	2020-01-18	7.8850584	0.551954088	0.00551954088
330600	330000	0.07	2020-01-18	7.8850584	0.551954088	0.00551954088
420500	420000	0.07	2020-01-18	7.8850584	0.551954088	0.00551954088
331000	330000	0.07	2020-01-18	7.8850584	0.551954088	0.00551954088
420600	420000	0.06	2020-01-18	7.8850584	0.473103504	0.0047310350400000005
430300	430000	0.06	2020-01-18	7.8850584	0.473103504	0.0047310350400000005
330400	330000	0.06	2020-01-18	7.8850584	0.473103504	0.0047310350400000005
431200	430000	0.06	2020-01-18	7.8850584	0.473103504	0.0047310350400000005
520300	520000	0.06	2020-01-18	7.8850584	0.473103504	0.0047310350400000005
210200	210000	0.06	2020-01-18	7.8850584	0.473103504	0.0047310350400000005
360400	360000	0.06	2020-01-18	7.8850584	0.473103504	0.0047310350400000005
361000	360000	0.05	2020-01-18	7.8850584	0.39425292	0.0039425292
320300	320000	0.05	2020-01-18	7.8850584	0.39425292	0.0039425292
320400	320000	0.05	2020-01-18	7.8850584	0.39425292	0.0039425292
421100	420000	0.05	2020-01-18	7.8850584	0.39425292	0.0039425292
320600	320000	0.05	2020-01-18	7.8850584	0.39425292	0.0039425292
411600	410000	0.05	2020-01-18	7.8850584	0.39425292	0.0039425292
361100	360000	0.05	2020-01-18	7.8850584	0.39425292	0.0039425292
370600	370000	0.05	2020-01-18	7.8850584	0.39425292	0.0039425292
450600	450000	0.04	2020-01-18	7.8850584	0.315402336	0.00315402336
420900	420000	0.04	2020-01-18	7.8850584	0.315402336	0.00315402336
440600	440000	23.34	2020-01-19	7.343395200000002	171.39484396800003	1.7139484396800002
441900	440000	14.06	2020-01-19	7.343395200000002	103.24813651200003	1.0324813651200002
440300	440000	12.01	2020-01-19	7.343395200000002	88.19417635200001	0.8819417635200001
441800	440000	4.6	2020-01-19	7.343395200000002	33.77961792000001	0.33779617920000005
442000	440000	4.06	2020-01-19	7.343395200000002	29.814184512000004	0.29814184512
441300	440000	3.85	2020-01-19	7.343395200000002	28.272071520000008	0.2827207152000001
440400	440000	2.76	2020-01-19	7.343395200000002	20.267770752000004	0.20267770752000003
440700	440000	2.72	2020-01-19	7.343395200000002	19.974034944000007	0.19974034944000008
441200	440000	2.27	2020-01-19	7.343395200000002	16.669507104000004	0.16669507104000003
110000	110000	1.46	2020-01-19	7.343395200000002	10.721356992000002	0.10721356992000003
440200	440000	1.33	2020-01-19	7.343395200000002	9.766715616000003	0.09766715616000003
310000	310000	1.23	2020-01-19	7.343395200000002	9.032376096000002	0.09032376096000001
440800	440000	1.08	2020-01-19	7.343395200000002	7.930866816000003	0.07930866816000003
440900	440000	1.0	2020-01-19	7.343395200000002	7.343395200000002	0.07343395200000001
441400	440000	0.89	2020-01-19	7.343395200000002	6.5356217280000015	0.06535621728000002
445300	440000	0.81	2020-01-19	7.343395200000002	5.948150112000001	0.059481501120000016
441600	440000	0.78	2020-01-19	7.343395200000002	5.7278482560000015	0.05727848256000002
445200	440000	0.7	2020-01-19	7.343395200000002	5.14037664	0.0514037664
441700	440000	0.7	2020-01-19	7.343395200000002	5.14037664	0.0514037664
440500	440000	0.69	2020-01-19	7.343395200000002	5.066942688000001	0.05066942688000001
510100	510000	0.6	2020-01-19	7.343395200000002	4.406037120000001	0.044060371200000004
430100	430000	0.59	2020-01-19	7.343395200000002	4.332603168	0.04332603168
500000	500000	0.55	2020-01-19	7.343395200000002	4.038867360000001	0.04038867360000001
441500	440000	0.54	2020-01-19	7.343395200000002	3.9654334080000013	0.03965433408000001
430400	430000	0.53	2020-01-19	7.343395200000002	3.891999456000001	0.03891999456000001
360700	360000	0.47	2020-01-19	7.343395200000002	3.4513957440000005	0.03451395744000001
420100	420000	0.45	2020-01-19	7.343395200000002	3.304527840000001	0.03304527840000001
450100	450000	0.41	2020-01-19	7.343395200000002	3.0107920320000003	0.030107920320000002
330100	330000	0.39	2020-01-19	7.343395200000002	2.8639241280000007	0.02863924128000001
431000	430000	0.35	2020-01-19	7.343395200000002	2.57018832	0.0257018832
410100	410000	0.31	2020-01-19	7.343395200000002	2.2764525120000005	0.022764525120000004
610100	610000	0.31	2020-01-19	7.343395200000002	2.2764525120000005	0.022764525120000004
320100	320000	0.3	2020-01-19	7.343395200000002	2.2030185600000003	0.022030185600000002
320500	320000	0.3	2020-01-19	7.343395200000002	2.2030185600000003	0.022030185600000002
350200	350000	0.28	2020-01-19	7.343395200000002	2.0561506560000007	0.02056150656000001
450400	450000	0.28	2020-01-19	7.343395200000002	2.0561506560000007	0.02056150656000001
445100	440000	0.27	2020-01-19	7.343395200000002	1.9827167040000007	0.019827167040000006
450300	450000	0.25	2020-01-19	7.343395200000002	1.8358488000000004	0.018358488000000003
431100	430000	0.25	2020-01-19	7.343395200000002	1.8358488000000004	0.018358488000000003
460100	460000	0.25	2020-01-19	7.343395200000002	1.8358488000000004	0.018358488000000003
430500	430000	0.22	2020-01-19	7.343395200000002	1.6155469440000003	0.016155469440000004
450800	450000	0.2	2020-01-19	7.343395200000002	1.4686790400000005	0.014686790400000005
330200	330000	0.2	2020-01-19	7.343395200000002	1.4686790400000005	0.014686790400000005
450900	450000	0.19	2020-01-19	7.343395200000002	1.3952450880000002	0.013952450880000002
120000	120000	0.19	2020-01-19	7.343395200000002	1.3952450880000002	0.013952450880000002
330300	330000	0.18	2020-01-19	7.343395200000002	1.3218111360000002	0.013218111360000001
370200	370000	0.18	2020-01-19	7.343395200000002	1.3218111360000002	0.013218111360000001
530100	530000	0.17	2020-01-19	7.343395200000002	1.2483771840000004	0.012483771840000005
350100	350000	0.16	2020-01-19	7.343395200000002	1.1749432320000002	0.011749432320000001
360100	360000	0.16	2020-01-19	7.343395200000002	1.1749432320000002	0.011749432320000001
520100	520000	0.15	2020-01-19	7.343395200000002	1.1015092800000001	0.011015092800000001
350500	350000	0.15	2020-01-19	7.343395200000002	1.1015092800000001	0.011015092800000001
460200	460000	0.14	2020-01-19	7.343395200000002	1.0280753280000003	0.010280753280000004
230100	230000	0.14	2020-01-19	7.343395200000002	1.0280753280000003	0.010280753280000004
430200	430000	0.13	2020-01-19	7.343395200000002	0.9546413760000002	0.009546413760000002
330700	330000	0.12	2020-01-19	7.343395200000002	0.8812074240000002	0.008812074240000002
450700	450000	0.12	2020-01-19	7.343395200000002	0.8812074240000002	0.008812074240000002
210100	210000	0.12	2020-01-19	7.343395200000002	0.8812074240000002	0.008812074240000002
340100	340000	0.12	2020-01-19	7.343395200000002	0.8812074240000002	0.008812074240000002
451100	450000	0.12	2020-01-19	7.343395200000002	0.8812074240000002	0.008812074240000002
411700	410000	0.12	2020-01-19	7.343395200000002	0.8812074240000002	0.008812074240000002
430700	430000	0.12	2020-01-19	7.343395200000002	0.8812074240000002	0.008812074240000002
320200	320000	0.11	2020-01-19	7.343395200000002	0.8077734720000002	0.008077734720000002
220100	220000	0.11	2020-01-19	7.343395200000002	0.8077734720000002	0.008077734720000002
430600	430000	0.11	2020-01-19	7.343395200000002	0.8077734720000002	0.008077734720000002
450500	450000	0.11	2020-01-19	7.343395200000002	0.8077734720000002	0.008077734720000002
430900	430000	0.1	2020-01-19	7.343395200000002	0.7343395200000002	0.007343395200000003
130100	130000	0.1	2020-01-19	7.343395200000002	0.7343395200000002	0.007343395200000003
411300	410000	0.1	2020-01-19	7.343395200000002	0.7343395200000002	0.007343395200000003
370100	370000	0.1	2020-01-19	7.343395200000002	0.7343395200000002	0.007343395200000003
620100	620000	0.1	2020-01-19	7.343395200000002	0.7343395200000002	0.007343395200000003
420600	420000	0.1	2020-01-19	7.343395200000002	0.7343395200000002	0.007343395200000003
421000	420000	0.1	2020-01-19	7.343395200000002	0.7343395200000002	0.007343395200000003
140100	140000	0.1	2020-01-19	7.343395200000002	0.7343395200000002	0.007343395200000003
450200	450000	0.09	2020-01-19	7.343395200000002	0.6609055680000001	0.006609055680000001
360900	360000	0.09	2020-01-19	7.343395200000002	0.6609055680000001	0.006609055680000001
431300	430000	0.09	2020-01-19	7.343395200000002	0.6609055680000001	0.006609055680000001
360800	360000	0.09	2020-01-19	7.343395200000002	0.6609055680000001	0.006609055680000001
210200	210000	0.09	2020-01-19	7.343395200000002	0.6609055680000001	0.006609055680000001
411500	410000	0.08	2020-01-19	7.343395200000002	0.5874716160000001	0.0058747161600000005
350600	350000	0.08	2020-01-19	7.343395200000002	0.5874716160000001	0.0058747161600000005
331000	330000	0.08	2020-01-19	7.343395200000002	0.5874716160000001	0.0058747161600000005
431200	430000	0.08	2020-01-19	7.343395200000002	0.5874716160000001	0.0058747161600000005
430300	430000	0.07	2020-01-19	7.343395200000002	0.5140376640000002	0.005140376640000002
410300	410000	0.07	2020-01-19	7.343395200000002	0.5140376640000002	0.005140376640000002
360400	360000	0.07	2020-01-19	7.343395200000002	0.5140376640000002	0.005140376640000002
650100	650000	0.07	2020-01-19	7.343395200000002	0.5140376640000002	0.005140376640000002
411600	410000	0.07	2020-01-19	7.343395200000002	0.5140376640000002	0.005140376640000002
420500	420000	0.07	2020-01-19	7.343395200000002	0.5140376640000002	0.005140376640000002
520300	520000	0.07	2020-01-19	7.343395200000002	0.5140376640000002	0.005140376640000002
330400	330000	0.06	2020-01-19	7.343395200000002	0.4406037120000001	0.004406037120000001
421100	420000	0.06	2020-01-19	7.343395200000002	0.4406037120000001	0.004406037120000001
630100	630000	0.06	2020-01-19	7.343395200000002	0.4406037120000001	0.004406037120000001
511300	510000	0.06	2020-01-19	7.343395200000002	0.4406037120000001	0.004406037120000001
330600	330000	0.06	2020-01-19	7.343395200000002	0.4406037120000001	0.004406037120000001
320400	320000	0.06	2020-01-19	7.343395200000002	0.4406037120000001	0.004406037120000001
370600	370000	0.06	2020-01-19	7.343395200000002	0.4406037120000001	0.004406037120000001
361000	360000	0.05	2020-01-19	7.343395200000002	0.3671697600000001	0.0036716976000000013
320600	320000	0.05	2020-01-19	7.343395200000002	0.3671697600000001	0.0036716976000000013
451000	450000	0.05	2020-01-19	7.343395200000002	0.3671697600000001	0.0036716976000000013
440600	440000	22.05	2020-01-20	6.8798808000000005	151.70137164000002	1.5170137164000002
441900	440000	12.36	2020-01-20	6.8798808000000005	85.035326688	0.85035326688
440300	440000	11.13	2020-01-20	6.8798808000000005	76.573073304	0.7657307330400001
441800	440000	4.75	2020-01-20	6.8798808000000005	32.679433800000005	0.3267943380000001
441300	440000	4.3	2020-01-20	6.8798808000000005	29.583487440000003	0.2958348744
442000	440000	3.88	2020-01-20	6.8798808000000005	26.693937504	0.26693937504
440400	440000	3.25	2020-01-20	6.8798808000000005	22.359612600000002	0.223596126
440700	440000	2.9	2020-01-20	6.8798808000000005	19.95165432	0.1995165432
441200	440000	2.47	2020-01-20	6.8798808000000005	16.993305576	0.16993305576
110000	110000	1.61	2020-01-20	6.8798808000000005	11.076608088000002	0.11076608088000002
440200	440000	1.37	2020-01-20	6.8798808000000005	9.425436696000002	0.09425436696000002
440800	440000	1.23	2020-01-20	6.8798808000000005	8.462253384	0.08462253384
310000	310000	1.21	2020-01-20	6.8798808000000005	8.324655768	0.08324655768
440900	440000	1.11	2020-01-20	6.8798808000000005	7.636667688000001	0.07636667688000001
441400	440000	0.91	2020-01-20	6.8798808000000005	6.260691528000001	0.06260691528000001
445300	440000	0.88	2020-01-20	6.8798808000000005	6.054295104	0.06054295104
441700	440000	0.82	2020-01-20	6.8798808000000005	5.641502256	0.05641502256
441600	440000	0.8	2020-01-20	6.8798808000000005	5.503904640000001	0.05503904640000001
440500	440000	0.73	2020-01-20	6.8798808000000005	5.022312984	0.05022312984
445200	440000	0.7	2020-01-20	6.8798808000000005	4.81591656	0.0481591656
500000	500000	0.7	2020-01-20	6.8798808000000005	4.81591656	0.0481591656
510100	510000	0.69	2020-01-20	6.8798808000000005	4.747117752	0.047471177520000005
430100	430000	0.67	2020-01-20	6.8798808000000005	4.609520136	0.046095201360000004
430400	430000	0.66	2020-01-20	6.8798808000000005	4.540721328000001	0.04540721328000001
360700	360000	0.54	2020-01-20	6.8798808000000005	3.7151356320000004	0.03715135632
441500	440000	0.51	2020-01-20	6.8798808000000005	3.508739208	0.03508739208
420100	420000	0.48	2020-01-20	6.8798808000000005	3.302342784	0.03302342784
450100	450000	0.46	2020-01-20	6.8798808000000005	3.1647451680000005	0.03164745168000001
330100	330000	0.41	2020-01-20	6.8798808000000005	2.820751128	0.02820751128
431000	430000	0.38	2020-01-20	6.8798808000000005	2.614354704	0.026143547040000003
320100	320000	0.35	2020-01-20	6.8798808000000005	2.40795828	0.0240795828
410100	410000	0.34	2020-01-20	6.8798808000000005	2.3391594720000004	0.023391594720000006
320500	320000	0.34	2020-01-20	6.8798808000000005	2.3391594720000004	0.023391594720000006
431100	430000	0.33	2020-01-20	6.8798808000000005	2.2703606640000005	0.022703606640000006
610100	610000	0.33	2020-01-20	6.8798808000000005	2.2703606640000005	0.022703606640000006
450400	450000	0.31	2020-01-20	6.8798808000000005	2.132763048	0.021327630480000002
450300	450000	0.28	2020-01-20	6.8798808000000005	1.9263666240000004	0.019263666240000005
445100	440000	0.27	2020-01-20	6.8798808000000005	1.8575678160000002	0.01857567816
350200	350000	0.27	2020-01-20	6.8798808000000005	1.8575678160000002	0.01857567816
460100	460000	0.25	2020-01-20	6.8798808000000005	1.7199702000000001	0.017199702
430500	430000	0.24	2020-01-20	6.8798808000000005	1.651171392	0.01651171392
330200	330000	0.22	2020-01-20	6.8798808000000005	1.513573776	0.01513573776
450800	450000	0.22	2020-01-20	6.8798808000000005	1.513573776	0.01513573776
450900	450000	0.21	2020-01-20	6.8798808000000005	1.444774968	0.01444774968
530100	530000	0.2	2020-01-20	6.8798808000000005	1.3759761600000002	0.013759761600000002
120000	120000	0.2	2020-01-20	6.8798808000000005	1.3759761600000002	0.013759761600000002
360100	360000	0.19	2020-01-20	6.8798808000000005	1.307177352	0.013071773520000001
350100	350000	0.19	2020-01-20	6.8798808000000005	1.307177352	0.013071773520000001
370200	370000	0.19	2020-01-20	6.8798808000000005	1.307177352	0.013071773520000001
330300	330000	0.19	2020-01-20	6.8798808000000005	1.307177352	0.013071773520000001
520100	520000	0.17	2020-01-20	6.8798808000000005	1.1695797360000002	0.011695797360000003
460200	460000	0.16	2020-01-20	6.8798808000000005	1.100780928	0.011007809280000001
230100	230000	0.16	2020-01-20	6.8798808000000005	1.100780928	0.011007809280000001
650100	650000	0.16	2020-01-20	6.8798808000000005	1.100780928	0.011007809280000001
450700	450000	0.15	2020-01-20	6.8798808000000005	1.0319821200000001	0.0103198212
350500	350000	0.15	2020-01-20	6.8798808000000005	1.0319821200000001	0.0103198212
430200	430000	0.14	2020-01-20	6.8798808000000005	0.9631833120000002	0.009631833120000002
340100	340000	0.14	2020-01-20	6.8798808000000005	0.9631833120000002	0.009631833120000002
421000	420000	0.14	2020-01-20	6.8798808000000005	0.9631833120000002	0.009631833120000002
430700	430000	0.13	2020-01-20	6.8798808000000005	0.8943845040000001	0.008943845040000002
450500	450000	0.13	2020-01-20	6.8798808000000005	0.8943845040000001	0.008943845040000002
451100	450000	0.13	2020-01-20	6.8798808000000005	0.8943845040000001	0.008943845040000002
210100	210000	0.13	2020-01-20	6.8798808000000005	0.8943845040000001	0.008943845040000002
430900	430000	0.13	2020-01-20	6.8798808000000005	0.8943845040000001	0.008943845040000002
430600	430000	0.13	2020-01-20	6.8798808000000005	0.8943845040000001	0.008943845040000002
411300	410000	0.12	2020-01-20	6.8798808000000005	0.825585696	0.00825585696
330700	330000	0.12	2020-01-20	6.8798808000000005	0.825585696	0.00825585696
320200	320000	0.12	2020-01-20	6.8798808000000005	0.825585696	0.00825585696
130100	130000	0.12	2020-01-20	6.8798808000000005	0.825585696	0.00825585696
420500	420000	0.11	2020-01-20	6.8798808000000005	0.756786888	0.00756786888
450200	450000	0.11	2020-01-20	6.8798808000000005	0.756786888	0.00756786888
420600	420000	0.11	2020-01-20	6.8798808000000005	0.756786888	0.00756786888
411700	410000	0.11	2020-01-20	6.8798808000000005	0.756786888	0.00756786888
360900	360000	0.11	2020-01-20	6.8798808000000005	0.756786888	0.00756786888
220100	220000	0.1	2020-01-20	6.8798808000000005	0.6879880800000001	0.006879880800000001
370100	370000	0.1	2020-01-20	6.8798808000000005	0.6879880800000001	0.006879880800000001
360400	360000	0.1	2020-01-20	6.8798808000000005	0.6879880800000001	0.006879880800000001
430300	430000	0.1	2020-01-20	6.8798808000000005	0.6879880800000001	0.006879880800000001
411500	410000	0.09	2020-01-20	6.8798808000000005	0.6191892720000001	0.006191892720000001
210200	210000	0.09	2020-01-20	6.8798808000000005	0.6191892720000001	0.006191892720000001
431300	430000	0.09	2020-01-20	6.8798808000000005	0.6191892720000001	0.006191892720000001
360800	360000	0.09	2020-01-20	6.8798808000000005	0.6191892720000001	0.006191892720000001
431200	430000	0.08	2020-01-20	6.8798808000000005	0.550390464	0.0055039046400000005
140100	140000	0.08	2020-01-20	6.8798808000000005	0.550390464	0.0055039046400000005
620100	620000	0.08	2020-01-20	6.8798808000000005	0.550390464	0.0055039046400000005
330400	330000	0.08	2020-01-20	6.8798808000000005	0.550390464	0.0055039046400000005
350600	350000	0.08	2020-01-20	6.8798808000000005	0.550390464	0.0055039046400000005
421100	420000	0.08	2020-01-20	6.8798808000000005	0.550390464	0.0055039046400000005
331000	330000	0.07	2020-01-20	6.8798808000000005	0.4815916560000001	0.004815916560000001
520300	520000	0.07	2020-01-20	6.8798808000000005	0.4815916560000001	0.004815916560000001
630100	630000	0.07	2020-01-20	6.8798808000000005	0.4815916560000001	0.004815916560000001
420900	420000	0.07	2020-01-20	6.8798808000000005	0.4815916560000001	0.004815916560000001
320400	320000	0.07	2020-01-20	6.8798808000000005	0.4815916560000001	0.004815916560000001
410300	410000	0.06	2020-01-20	6.8798808000000005	0.412792848	0.00412792848
330600	330000	0.06	2020-01-20	6.8798808000000005	0.412792848	0.00412792848
370600	370000	0.06	2020-01-20	6.8798808000000005	0.412792848	0.00412792848
411600	410000	0.06	2020-01-20	6.8798808000000005	0.412792848	0.00412792848
640100	640000	0.06	2020-01-20	6.8798808000000005	0.412792848	0.00412792848
511300	510000	0.06	2020-01-20	6.8798808000000005	0.412792848	0.00412792848
[truncated: 3,301 more rows]

## Sheet: 440300
origin_code	province_code	percentage	date	city_indexs_sum	city_index(%)	city_index
441900	440000	34.63	2020-01-01	5.5163916	191.03264110800004	1.9103264110800005
441300	440000	17.0	2020-01-01	5.5163916	93.77865720000001	0.9377865720000002
440100	440000	8.7	2020-01-01	5.5163916	47.99260692	0.4799260692
440600	440000	2.28	2020-01-01	5.5163916	12.577372848	0.12577372847999999
441600	440000	1.73	2020-01-01	5.5163916	9.543357468	0.09543357468
442000	440000	1.61	2020-01-01	5.5163916	8.881390476000002	0.08881390476000002
441500	440000	1.6	2020-01-01	5.5163916	8.82622656	0.0882622656
440900	440000	1.53	2020-01-01	5.5163916	8.440079148	0.08440079148
441400	440000	1.39	2020-01-01	5.5163916	7.667784324	0.07667784324
445200	440000	1.2	2020-01-01	5.5163916	6.619669920000001	0.0661966992
440800	440000	1.19	2020-01-01	5.5163916	6.564506004	0.06564506004
440400	440000	1.12	2020-01-01	5.5163916	6.178358592000001	0.061783585920000016
110000	110000	0.87	2020-01-01	5.5163916	4.799260692000001	0.04799260692000001
440500	440000	0.84	2020-01-01	5.5163916	4.633768944	0.046337689439999996
310000	310000	0.76	2020-01-01	5.5163916	4.192457616	0.041924576160000004
440700	440000	0.73	2020-01-01	5.5163916	4.0269658680000004	0.04026965868000001
430100	430000	0.68	2020-01-01	5.5163916	3.7511462880000006	0.037511462880000006
440200	440000	0.62	2020-01-01	5.5163916	3.420162792	0.034201627920000005
360700	360000	0.61	2020-01-01	5.5163916	3.364998876	0.03364998876
441800	440000	0.58	2020-01-01	5.5163916	3.199507128	0.03199507128
420100	420000	0.52	2020-01-01	5.5163916	2.8685236320000005	0.028685236320000005
441200	440000	0.47	2020-01-01	5.5163916	2.592704052	0.025927040520000003
450900	450000	0.44	2020-01-01	5.5163916	2.427212304	0.024272123040000003
450100	450000	0.43	2020-01-01	5.5163916	2.372048388	0.02372048388
441700	440000	0.43	2020-01-01	5.5163916	2.372048388	0.02372048388
510100	510000	0.42	2020-01-01	5.5163916	2.316884472	0.023168844719999998
500000	500000	0.41	2020-01-01	5.5163916	2.261720556	0.022617205560000003
430400	430000	0.41	2020-01-01	5.5163916	2.261720556	0.022617205560000003
350200	350000	0.4	2020-01-01	5.5163916	2.20655664	0.0220655664
445300	440000	0.39	2020-01-01	5.5163916	2.1513927240000004	0.021513927240000005
430500	430000	0.34	2020-01-01	5.5163916	1.8755731440000003	0.018755731440000003
450300	450000	0.33	2020-01-01	5.5163916	1.8204092280000002	0.01820409228
330100	330000	0.31	2020-01-01	5.5163916	1.710081396	0.017100813960000003
431000	430000	0.31	2020-01-01	5.5163916	1.710081396	0.017100813960000003
360800	360000	0.3	2020-01-01	5.5163916	1.6549174800000002	0.0165491748
431100	430000	0.29	2020-01-01	5.5163916	1.599753564	0.01599753564
610100	610000	0.26	2020-01-01	5.5163916	1.4342618160000002	0.014342618160000003
350500	350000	0.24	2020-01-01	5.5163916	1.323933984	0.01323933984
445100	440000	0.24	2020-01-01	5.5163916	1.323933984	0.01323933984
360100	360000	0.24	2020-01-01	5.5163916	1.323933984	0.01323933984
431200	430000	0.22	2020-01-01	5.5163916	1.213606152	0.012136061520000001
450400	450000	0.22	2020-01-01	5.5163916	1.213606152	0.012136061520000001
450800	450000	0.21	2020-01-01	5.5163916	1.158442236	0.011584422359999999
320500	320000	0.2	2020-01-01	5.5163916	1.10327832	0.0110327832
320100	320000	0.19	2020-01-01	5.5163916	1.048114404	0.010481144040000001
520100	520000	0.19	2020-01-01	5.5163916	1.048114404	0.010481144040000001
410100	410000	0.18	2020-01-01	5.5163916	0.9929504880000001	0.00992950488
350100	350000	0.18	2020-01-01	5.5163916	0.9929504880000001	0.00992950488
430200	430000	0.16	2020-01-01	5.5163916	0.8826226560000001	0.00882622656
350600	350000	0.16	2020-01-01	5.5163916	0.8826226560000001	0.00882622656
451100	450000	0.15	2020-01-01	5.5163916	0.8274587400000001	0.0082745874
430600	430000	0.15	2020-01-01	5.5163916	0.8274587400000001	0.0082745874
421100	420000	0.14	2020-01-01	5.5163916	0.7722948240000002	0.007722948240000002
360900	360000	0.14	2020-01-01	5.5163916	0.7722948240000002	0.007722948240000002
460100	460000	0.14	2020-01-01	5.5163916	0.7722948240000002	0.007722948240000002
360400	360000	0.13	2020-01-01	5.5163916	0.7171309080000001	0.007171309080000001
340100	340000	0.13	2020-01-01	5.5163916	0.7171309080000001	0.007171309080000001
120000	120000	0.13	2020-01-01	5.5163916	0.7171309080000001	0.007171309080000001
530100	530000	0.13	2020-01-01	5.5163916	0.7171309080000001	0.007171309080000001
450200	450000	0.13	2020-01-01	5.5163916	0.7171309080000001	0.007171309080000001
430700	430000	0.12	2020-01-01	5.5163916	0.661966992	0.00661966992
450700	450000	0.11	2020-01-01	5.5163916	0.606803076	0.006068030760000001
431300	430000	0.11	2020-01-01	5.5163916	0.606803076	0.006068030760000001
430300	430000	0.11	2020-01-01	5.5163916	0.606803076	0.006068030760000001
421000	420000	0.11	2020-01-01	5.5163916	0.606803076	0.006068030760000001
350800	350000	0.1	2020-01-01	5.5163916	0.55163916	0.0055163916
451200	450000	0.1	2020-01-01	5.5163916	0.55163916	0.0055163916
520500	520000	0.1	2020-01-01	5.5163916	0.55163916	0.0055163916
320200	320000	0.1	2020-01-01	5.5163916	0.55163916	0.0055163916
450500	450000	0.1	2020-01-01	5.5163916	0.55163916	0.0055163916
430900	430000	0.09	2020-01-01	5.5163916	0.49647524400000004	0.00496475244
230100	230000	0.09	2020-01-01	5.5163916	0.49647524400000004	0.00496475244
411300	410000	0.09	2020-01-01	5.5163916	0.49647524400000004	0.00496475244
330300	330000	0.09	2020-01-01	5.5163916	0.49647524400000004	0.00496475244
370200	370000	0.09	2020-01-01	5.5163916	0.49647524400000004	0.00496475244
451000	450000	0.09	2020-01-01	5.5163916	0.49647524400000004	0.00496475244
460200	460000	0.08	2020-01-01	5.5163916	0.44131132800000006	0.00441311328
451400	450000	0.08	2020-01-01	5.5163916	0.44131132800000006	0.00441311328
210100	210000	0.08	2020-01-01	5.5163916	0.44131132800000006	0.00441311328
330200	330000	0.08	2020-01-01	5.5163916	0.44131132800000006	0.00441311328
220100	220000	0.08	2020-01-01	5.5163916	0.44131132800000006	0.00441311328
420600	420000	0.07	2020-01-01	5.5163916	0.3861474120000001	0.003861474120000001
421200	420000	0.07	2020-01-01	5.5163916	0.3861474120000001	0.003861474120000001
522700	520000	0.07	2020-01-01	5.5163916	0.3861474120000001	0.003861474120000001
522600	520000	0.07	2020-01-01	5.5163916	0.3861474120000001	0.003861474120000001
130100	130000	0.07	2020-01-01	5.5163916	0.3861474120000001	0.003861474120000001
330700	330000	0.07	2020-01-01	5.5163916	0.3861474120000001	0.003861474120000001
360300	360000	0.06	2020-01-01	5.5163916	0.330983496	0.00330983496
520300	520000	0.06	2020-01-01	5.5163916	0.330983496	0.00330983496
361000	360000	0.06	2020-01-01	5.5163916	0.330983496	0.00330983496
511300	510000	0.06	2020-01-01	5.5163916	0.330983496	0.00330983496
411700	410000	0.06	2020-01-01	5.5163916	0.330983496	0.00330983496
140100	140000	0.06	2020-01-01	5.5163916	0.330983496	0.00330983496
451300	450000	0.06	2020-01-01	5.5163916	0.330983496	0.00330983496
420500	420000	0.06	2020-01-01	5.5163916	0.330983496	0.00330983496
361100	360000	0.06	2020-01-01	5.5163916	0.330983496	0.00330983496
420900	420000	0.06	2020-01-01	5.5163916	0.330983496	0.00330983496
411500	410000	0.06	2020-01-01	5.5163916	0.330983496	0.00330983496
370100	370000	0.05	2020-01-01	5.5163916	0.27581958	0.0027581958
350300	350000	0.05	2020-01-01	5.5163916	0.27581958	0.0027581958
441900	440000	20.56	2020-01-02	4.271324400000001	87.81842966400002	0.8781842966400002
441300	440000	12.74	2020-01-02	4.271324400000001	54.41667285600001	0.5441667285600001
440100	440000	10.38	2020-01-02	4.271324400000001	44.33634727200001	0.4433634727200001
440600	440000	2.9	2020-01-02	4.271324400000001	12.386840760000002	0.12386840760000002
441600	440000	2.21	2020-01-02	4.271324400000001	9.439626924000002	0.09439626924000002
441500	440000	2.09	2020-01-02	4.271324400000001	8.927067996000002	0.08927067996000002
110000	110000	1.83	2020-01-02	4.271324400000001	7.8165236520000025	0.07816523652000003
442000	440000	1.78	2020-01-02	4.271324400000001	7.602957432000002	0.07602957432000002
445200	440000	1.77	2020-01-02	4.271324400000001	7.560244188000002	0.07560244188000002
440900	440000	1.75	2020-01-02	4.271324400000001	7.474817700000002	0.07474817700000001
441400	440000	1.65	2020-01-02	4.271324400000001	7.0476852600000015	0.07047685260000001
440800	440000	1.54	2020-01-02	4.271324400000001	6.5778395760000015	0.06577839576000001
310000	310000	1.45	2020-01-02	4.271324400000001	6.193420380000001	0.06193420380000001
440400	440000	1.4	2020-01-02	4.271324400000001	5.979854160000001	0.05979854160000001
440500	440000	1.23	2020-01-02	4.271324400000001	5.253729012000001	0.05253729012000001
430100	430000	1.08	2020-01-02	4.271324400000001	4.613030352000002	0.04613030352000002
440700	440000	0.9	2020-01-02	4.271324400000001	3.844191960000001	0.03844191960000001
420100	420000	0.89	2020-01-02	4.271324400000001	3.801478716000001	0.03801478716000001
510100	510000	0.78	2020-01-02	4.271324400000001	3.331633032000001	0.03331633032000001
360700	360000	0.7	2020-01-02	4.271324400000001	2.9899270800000006	0.029899270800000006
441800	440000	0.67	2020-01-02	4.271324400000001	2.861787348000001	0.02861787348000001
440200	440000	0.66	2020-01-02	4.271324400000001	2.8190741040000007	0.02819074104000001
500000	500000	0.65	2020-01-02	4.271324400000001	2.776360860000001	0.02776360860000001
360100	360000	0.65	2020-01-02	4.271324400000001	2.776360860000001	0.02776360860000001
450100	450000	0.63	2020-01-02	4.271324400000001	2.6909343720000005	0.026909343720000006
441200	440000	0.62	2020-01-02	4.271324400000001	2.6482211280000008	0.026482211280000008
450900	450000	0.6	2020-01-02	4.271324400000001	2.5627946400000003	0.025627946400000004
330100	330000	0.59	2020-01-02	4.271324400000001	2.5200813960000006	0.025200813960000006
350200	350000	0.59	2020-01-02	4.271324400000001	2.5200813960000006	0.025200813960000006
610100	610000	0.52	2020-01-02	4.271324400000001	2.2210886880000005	0.022210886880000006
430400	430000	0.5	2020-01-02	4.271324400000001	2.1356622000000005	0.021356622000000006
441700	440000	0.49	2020-01-02	4.271324400000001	2.0929489560000003	0.020929489560000004
320500	320000	0.45	2020-01-02	4.271324400000001	1.9220959800000006	0.019220959800000006
410100	410000	0.44	2020-01-02	4.271324400000001	1.8793827360000004	0.018793827360000005
320100	320000	0.43	2020-01-02	4.271324400000001	1.8366694920000004	0.018366694920000003
445300	440000	0.41	2020-01-02	4.271324400000001	1.7512430040000002	0.017512430040000002
360800	360000	0.4	2020-01-02	4.271324400000001	1.7085297600000005	0.017085297600000004
450300	450000	0.39	2020-01-02	4.271324400000001	1.6658165160000005	0.016658165160000005
350500	350000	0.39	2020-01-02	4.271324400000001	1.6658165160000005	0.016658165160000005
431000	430000	0.38	2020-01-02	4.271324400000001	1.6231032720000005	0.016231032720000003
520100	520000	0.37	2020-01-02	4.271324400000001	1.5803900280000003	0.01580390028
430500	430000	0.35	2020-01-02	4.271324400000001	1.4949635400000003	0.014949635400000003
530100	530000	0.34	2020-01-02	4.271324400000001	1.4522502960000006	0.014522502960000006
431100	430000	0.32	2020-01-02	4.271324400000001	1.3668238080000004	0.013668238080000004
350100	350000	0.31	2020-01-02	4.271324400000001	1.3241105640000004	0.013241105640000004
445100	440000	0.3	2020-01-02	4.271324400000001	1.2813973200000002	0.012813973200000002
430200	430000	0.3	2020-01-02	4.271324400000001	1.2813973200000002	0.012813973200000002
120000	120000	0.27	2020-01-02	4.271324400000001	1.1532575880000004	0.011532575880000005
450800	450000	0.25	2020-01-02	4.271324400000001	1.0678311000000003	0.010678311000000003
450400	450000	0.23	2020-01-02	4.271324400000001	0.9824046120000003	0.009824046120000002
360900	360000	0.23	2020-01-02	4.271324400000001	0.9824046120000003	0.009824046120000002
430600	430000	0.22	2020-01-02	4.271324400000001	0.9396913680000002	0.009396913680000002
230100	230000	0.22	2020-01-02	4.271324400000001	0.9396913680000002	0.009396913680000002
340100	340000	0.22	2020-01-02	4.271324400000001	0.9396913680000002	0.009396913680000002
210100	210000	0.22	2020-01-02	4.271324400000001	0.9396913680000002	0.009396913680000002
370100	370000	0.21	2020-01-02	4.271324400000001	0.8969781240000002	0.008969781240000002
370200	370000	0.21	2020-01-02	4.271324400000001	0.8969781240000002	0.008969781240000002
451100	450000	0.21	2020-01-02	4.271324400000001	0.8969781240000002	0.008969781240000002
360400	360000	0.2	2020-01-02	4.271324400000001	0.8542648800000002	0.008542648800000002
330200	330000	0.2	2020-01-02	4.271324400000001	0.8542648800000002	0.008542648800000002
450200	450000	0.19	2020-01-02	4.271324400000001	0.8115516360000002	0.008115516360000002
460100	460000	0.19	2020-01-02	4.271324400000001	0.8115516360000002	0.008115516360000002
421100	420000	0.19	2020-01-02	4.271324400000001	0.8115516360000002	0.008115516360000002
320200	320000	0.19	2020-01-02	4.271324400000001	0.8115516360000002	0.008115516360000002
330300	330000	0.18	2020-01-02	4.271324400000001	0.7688383920000001	0.0076883839200000016
431200	430000	0.16	2020-01-02	4.271324400000001	0.6834119040000002	0.006834119040000002
430700	430000	0.16	2020-01-02	4.271324400000001	0.6834119040000002	0.006834119040000002
350600	350000	0.16	2020-01-02	4.271324400000001	0.6834119040000002	0.006834119040000002
140100	140000	0.16	2020-01-02	4.271324400000001	0.6834119040000002	0.006834119040000002
420600	420000	0.16	2020-01-02	4.271324400000001	0.6834119040000002	0.006834119040000002
450500	450000	0.15	2020-01-02	4.271324400000001	0.6406986600000001	0.006406986600000001
421000	420000	0.15	2020-01-02	4.271324400000001	0.6406986600000001	0.006406986600000001
220100	220000	0.15	2020-01-02	4.271324400000001	0.6406986600000001	0.006406986600000001
411300	410000	0.15	2020-01-02	4.271324400000001	0.6406986600000001	0.006406986600000001
450700	450000	0.15	2020-01-02	4.271324400000001	0.6406986600000001	0.006406986600000001
130100	130000	0.15	2020-01-02	4.271324400000001	0.6406986600000001	0.006406986600000001
430900	430000	0.14	2020-01-02	4.271324400000001	0.5979854160000002	0.0059798541600000026
350800	350000	0.14	2020-01-02	4.271324400000001	0.5979854160000002	0.0059798541600000026
330700	330000	0.13	2020-01-02	4.271324400000001	0.5552721720000001	0.0055527217200000015
431300	430000	0.13	2020-01-02	4.271324400000001	0.5552721720000001	0.0055527217200000015
210200	210000	0.13	2020-01-02	4.271324400000001	0.5552721720000001	0.0055527217200000015
430300	430000	0.13	2020-01-02	4.271324400000001	0.5552721720000001	0.0055527217200000015
361100	360000	0.12	2020-01-02	4.271324400000001	0.5125589280000001	0.005125589280000001
522700	520000	0.12	2020-01-02	4.271324400000001	0.5125589280000001	0.005125589280000001
451000	450000	0.11	2020-01-02	4.271324400000001	0.4698456840000001	0.004698456840000001
421200	420000	0.11	2020-01-02	4.271324400000001	0.4698456840000001	0.004698456840000001
460200	460000	0.11	2020-01-02	4.271324400000001	0.4698456840000001	0.004698456840000001
520500	520000	0.1	2020-01-02	4.271324400000001	0.4271324400000001	0.004271324400000001
411700	410000	0.1	2020-01-02	4.271324400000001	0.4271324400000001	0.004271324400000001
410300	410000	0.1	2020-01-02	4.271324400000001	0.4271324400000001	0.004271324400000001
330400	330000	0.1	2020-01-02	4.271324400000001	0.4271324400000001	0.004271324400000001
520300	520000	0.1	2020-01-02	4.271324400000001	0.4271324400000001	0.004271324400000001
320600	320000	0.1	2020-01-02	4.271324400000001	0.4271324400000001	0.004271324400000001
420900	420000	0.1	2020-01-02	4.271324400000001	0.4271324400000001	0.004271324400000001
451200	450000	0.1	2020-01-02	4.271324400000001	0.4271324400000001	0.004271324400000001
350300	350000	0.09	2020-01-02	4.271324400000001	0.3844191960000001	0.0038441919600000008
511300	510000	0.09	2020-01-02	4.271324400000001	0.3844191960000001	0.0038441919600000008
320400	320000	0.09	2020-01-02	4.271324400000001	0.3844191960000001	0.0038441919600000008
451300	450000	0.09	2020-01-02	4.271324400000001	0.3844191960000001	0.0038441919600000008
361000	360000	0.09	2020-01-02	4.271324400000001	0.3844191960000001	0.0038441919600000008
441900	440000	28.15	2020-01-03	6.8144004	191.82537126	1.9182537125999999
441300	440000	12.68	2020-01-03	6.8144004	86.406597072	0.86406597072
440100	440000	11.42	2020-01-03	6.8144004	77.82045256800001	0.7782045256800001
440600	440000	2.84	2020-01-03	6.8144004	19.352897136	0.19352897136
441500	440000	1.92	2020-01-03	6.8144004	13.083648768	0.13083648768
441600	440000	1.66	2020-01-03	6.8144004	11.311904664	0.11311904664
442000	440000	1.54	2020-01-03	6.8144004	10.494176616	0.10494176616
440400	440000	1.41	2020-01-03	6.8144004	9.608304563999999	0.09608304563999999
445200	440000	1.38	2020-01-03	6.8144004	9.403872552	0.09403872551999999
110000	110000	1.34	2020-01-03	6.8144004	9.131296536	0.09131296536000001
441400	440000	1.2	2020-01-03	6.8144004	8.17728048	0.0817728048
310000	310000	1.16	2020-01-03	6.8144004	7.904704464	0.07904704464
440800	440000	1.06	2020-01-03	6.8144004	7.223264424000001	0.07223264424
440900	440000	1.02	2020-01-03	6.8144004	6.950688408	0.06950688408
440500	440000	1.02	2020-01-03	6.8144004	6.950688408	0.06950688408
430100	430000	0.91	2020-01-03	6.8144004	6.201104364000001	0.062011043640000006
440700	440000	0.8	2020-01-03	6.8144004	5.45152032	0.0545152032
420100	420000	0.68	2020-01-03	6.8144004	4.633792272000001	0.04633792272000001
441800	440000	0.61	2020-01-03	6.8144004	4.156784244	0.041567842439999995
510100	510000	0.61	2020-01-03	6.8144004	4.156784244	0.041567842439999995
440200	440000	0.58	2020-01-03	6.8144004	3.952352232	0.03952352232
360700	360000	0.57	2020-01-03	6.8144004	3.884208228	0.038842082279999995
441200	440000	0.55	2020-01-03	6.8144004	3.7479202200000006	0.037479202200000006
450100	450000	0.54	2020-01-03	6.8144004	3.6797762160000005	0.036797762160000004
500000	500000	0.51	2020-01-03	6.8144004	3.475344204	0.03475344204
350200	350000	0.5	2020-01-03	6.8144004	3.4072002	0.034072002000000004
330100	330000	0.46	2020-01-03	6.8144004	3.134624184	0.031346241840000004
441700	440000	0.43	2020-01-03	6.8144004	2.930192172	0.02930192172
360100	360000	0.41	2020-01-03	6.8144004	2.7939041639999997	0.02793904164
410100	410000	0.37	2020-01-03	6.8144004	2.5213281480000003	0.025213281480000002
350500	350000	0.37	2020-01-03	6.8144004	2.5213281480000003	0.025213281480000002
610100	610000	0.37	2020-01-03	6.8144004	2.5213281480000003	0.025213281480000002
430400	430000	0.34	2020-01-03	6.8144004	2.3168961360000004	0.023168961360000004
450900	450000	0.34	2020-01-03	6.8144004	2.3168961360000004	0.023168961360000004
450300	450000	0.34	2020-01-03	6.8144004	2.3168961360000004	0.023168961360000004
520100	520000	0.32	2020-01-03	6.8144004	2.1806081280000003	0.021806081280000004
320500	320000	0.32	2020-01-03	6.8144004	2.1806081280000003	0.021806081280000004
445100	440000	0.31	2020-01-03	6.8144004	2.112464124	0.021124641240000002
320100	320000	0.31	2020-01-03	6.8144004	2.112464124	0.021124641240000002
431000	430000	0.31	2020-01-03	6.8144004	2.112464124	0.021124641240000002
445300	440000	0.29	2020-01-03	6.8144004	1.976176116	0.01976176116
360800	360000	0.29	2020-01-03	6.8144004	1.976176116	0.01976176116
430500	430000	0.28	2020-01-03	6.8144004	1.9080321120000003	0.019080321120000004
530100	530000	0.27	2020-01-03	6.8144004	1.8398881080000002	0.018398881080000002
350100	350000	0.26	2020-01-03	6.8144004	1.7717441040000002	0.01771744104
120000	120000	0.24	2020-01-03	6.8144004	1.635456096	0.01635456096
431100	430000	0.21	2020-01-03	6.8144004	1.431024084	0.014310240839999998
330200	330000	0.2	2020-01-03	6.8144004	1.36288008	0.0136288008
430200	430000	0.19	2020-01-03	6.8144004	1.294736076	0.01294736076
460100	460000	0.19	2020-01-03	6.8144004	1.294736076	0.01294736076
340100	340000	0.19	2020-01-03	6.8144004	1.294736076	0.01294736076
450800	450000	0.17	2020-01-03	6.8144004	1.1584480680000002	0.011584480680000002
350600	350000	0.17	2020-01-03	6.8144004	1.1584480680000002	0.011584480680000002
450400	450000	0.17	2020-01-03	6.8144004	1.1584480680000002	0.011584480680000002
320200	320000	0.16	2020-01-03	6.8144004	1.0903040640000001	0.010903040640000002
370200	370000	0.16	2020-01-03	6.8144004	1.0903040640000001	0.010903040640000002
360900	360000	0.16	2020-01-03	6.8144004	1.0903040640000001	0.010903040640000002
430600	430000	0.16	2020-01-03	6.8144004	1.0903040640000001	0.010903040640000002
230100	230000	0.15	2020-01-03	6.8144004	1.02216006	0.0102216006
210100	210000	0.14	2020-01-03	6.8144004	0.9540160560000002	0.009540160560000002
360400	360000	0.14	2020-01-03	6.8144004	0.9540160560000002	0.009540160560000002
450200	450000	0.13	2020-01-03	6.8144004	0.8858720520000001	0.00885872052
330300	330000	0.13	2020-01-03	6.8144004	0.8858720520000001	0.00885872052
421000	420000	0.13	2020-01-03	6.8144004	0.8858720520000001	0.00885872052
430700	430000	0.13	2020-01-03	6.8144004	0.8858720520000001	0.00885872052
370100	370000	0.13	2020-01-03	6.8144004	0.8858720520000001	0.00885872052
421100	420000	0.12	2020-01-03	6.8144004	0.817728048	0.00817728048
431200	430000	0.12	2020-01-03	6.8144004	0.817728048	0.00817728048
220100	220000	0.12	2020-01-03	6.8144004	0.817728048	0.00817728048
330700	330000	0.12	2020-01-03	6.8144004	0.817728048	0.00817728048
411300	410000	0.11	2020-01-03	6.8144004	0.749584044	0.00749584044
451100	450000	0.11	2020-01-03	6.8144004	0.749584044	0.00749584044
430900	430000	0.11	2020-01-03	6.8144004	0.749584044	0.00749584044
450500	450000	0.1	2020-01-03	6.8144004	0.68144004	0.0068144004
450700	450000	0.1	2020-01-03	6.8144004	0.68144004	0.0068144004
410300	410000	0.1	2020-01-03	6.8144004	0.68144004	0.0068144004
361000	360000	0.1	2020-01-03	6.8144004	0.68144004	0.0068144004
130100	130000	0.1	2020-01-03	6.8144004	0.68144004	0.0068144004
460200	460000	0.1	2020-01-03	6.8144004	0.68144004	0.0068144004
420600	420000	0.1	2020-01-03	6.8144004	0.68144004	0.0068144004
140100	140000	0.09	2020-01-03	6.8144004	0.613296036	0.00613296036
520500	520000	0.09	2020-01-03	6.8144004	0.613296036	0.00613296036
210200	210000	0.09	2020-01-03	6.8144004	0.613296036	0.00613296036
320400	320000	0.09	2020-01-03	6.8144004	0.613296036	0.00613296036
520300	520000	0.09	2020-01-03	6.8144004	0.613296036	0.00613296036
431300	430000	0.09	2020-01-03	6.8144004	0.613296036	0.00613296036
350800	350000	0.08	2020-01-03	6.8144004	0.5451520320000001	0.005451520320000001
411700	410000	0.08	2020-01-03	6.8144004	0.5451520320000001	0.005451520320000001
430300	430000	0.08	2020-01-03	6.8144004	0.5451520320000001	0.005451520320000001
320600	320000	0.08	2020-01-03	6.8144004	0.5451520320000001	0.005451520320000001
421200	420000	0.08	2020-01-03	6.8144004	0.5451520320000001	0.005451520320000001
420900	420000	0.08	2020-01-03	6.8144004	0.5451520320000001	0.005451520320000001
511700	510000	0.08	2020-01-03	6.8144004	0.5451520320000001	0.005451520320000001
361100	360000	0.08	2020-01-03	6.8144004	0.5451520320000001	0.005451520320000001
420500	420000	0.08	2020-01-03	6.8144004	0.5451520320000001	0.005451520320000001
451200	450000	0.07	2020-01-03	6.8144004	0.4770080280000001	0.004770080280000001
511300	510000	0.07	2020-01-03	6.8144004	0.4770080280000001	0.004770080280000001
522700	520000	0.07	2020-01-03	6.8144004	0.4770080280000001	0.004770080280000001
350300	350000	0.07	2020-01-03	6.8144004	0.4770080280000001	0.004770080280000001
411500	410000	0.07	2020-01-03	6.8144004	0.4770080280000001	0.004770080280000001
441900	440000	30.34	2020-01-04	7.910233199999999	239.99647528799997	2.39996475288
441300	440000	14.49	2020-01-04	7.910233199999999	114.61927906799998	1.1461927906799998
440100	440000	11.15	2020-01-04	7.910233199999999	88.19910017999999	0.8819910017999999
440600	440000	2.83	2020-01-04	7.910233199999999	22.385959955999997	0.22385959955999998
442000	440000	1.72	2020-01-04	7.910233199999999	13.605601103999998	0.13605601103999998
441600	440000	1.58	2020-01-04	7.910233199999999	12.498168455999998	0.12498168455999999
441500	440000	1.56	2020-01-04	7.910233199999999	12.339963791999999	0.12339963791999999
110000	110000	1.38	2020-01-04	7.910233199999999	10.916121815999997	0.10916121815999996
440400	440000	1.36	2020-01-04	7.910233199999999	10.757917152	0.10757917151999999
310000	310000	1.17	2020-01-04	7.910233199999999	9.254972843999997	0.09254972843999998
445200	440000	1.16	2020-01-04	7.910233199999999	9.175870511999998	0.09175870511999998
441400	440000	1.04	2020-01-04	7.910233199999999	8.226642528	0.08226642528
440500	440000	0.89	2020-01-04	7.910233199999999	7.040107547999999	0.07040107547999999
430100	430000	0.82	2020-01-04	7.910233199999999	6.486391223999998	0.06486391223999999
440800	440000	0.81	2020-01-04	7.910233199999999	6.4072888919999995	0.06407288892
440700	440000	0.76	2020-01-04	7.910233199999999	6.011777231999999	0.06011777231999999
440900	440000	0.75	2020-01-04	7.910233199999999	5.9326748999999985	0.059326748999999984
420100	420000	0.61	2020-01-04	7.910233199999999	4.825242251999999	0.04825242251999999
440200	440000	0.6	2020-01-04	7.910233199999999	4.746139919999999	0.04746139919999999
510100	510000	0.6	2020-01-04	7.910233199999999	4.746139919999999	0.04746139919999999
441800	440000	0.58	2020-01-04	7.910233199999999	4.587935255999999	0.04587935255999999
441200	440000	0.55	2020-01-04	7.910233199999999	4.35062826	0.043506282599999994
360700	360000	0.55	2020-01-04	7.910233199999999	4.35062826	0.043506282599999994
500000	500000	0.49	2020-01-04	7.910233199999999	3.876014267999999	0.03876014267999999
350200	350000	0.46	2020-01-04	7.910233199999999	3.6387072719999995	0.03638707272
450100	450000	0.45	2020-01-04	7.910233199999999	3.5596049399999994	0.035596049399999996
610100	610000	0.39	2020-01-04	7.910233199999999	3.0849909479999997	0.030849909479999996
330100	330000	0.38	2020-01-04	7.910233199999999	3.0058886159999996	0.030058886159999996
360100	360000	0.34	2020-01-04	7.910233199999999	2.689479288	0.026894792879999997
430400	430000	0.33	2020-01-04	7.910233199999999	2.6103769559999996	0.026103769559999997
320100	320000	0.32	2020-01-04	7.910233199999999	2.5312746239999995	0.025312746239999996
450300	450000	0.32	2020-01-04	7.910233199999999	2.5312746239999995	0.025312746239999996
520100	520000	0.32	2020-01-04	7.910233199999999	2.5312746239999995	0.025312746239999996
445100	440000	0.3	2020-01-04	7.910233199999999	2.3730699599999996	0.023730699599999995
431000	430000	0.3	2020-01-04	7.910233199999999	2.3730699599999996	0.023730699599999995
350500	350000	0.3	2020-01-04	7.910233199999999	2.3730699599999996	0.023730699599999995
320500	320000	0.29	2020-01-04	7.910233199999999	2.2939676279999994	0.022939676279999995
441700	440000	0.29	2020-01-04	7.910233199999999	2.2939676279999994	0.022939676279999995
350100	350000	0.28	2020-01-04	7.910233199999999	2.2148652959999997	0.022148652959999997
530100	530000	0.28	2020-01-04	7.910233199999999	2.2148652959999997	0.022148652959999997
410100	410000	0.27	2020-01-04	7.910233199999999	2.135762964	0.02135762964
450900	450000	0.25	2020-01-04	7.910233199999999	1.9775582999999997	0.019775582999999996
430500	430000	0.25	2020-01-04	7.910233199999999	1.9775582999999997	0.019775582999999996
360800	360000	0.25	2020-01-04	7.910233199999999	1.9775582999999997	0.019775582999999996
445300	440000	0.23	2020-01-04	7.910233199999999	1.8193536359999998	0.01819353636
431100	430000	0.23	2020-01-04	7.910233199999999	1.8193536359999998	0.01819353636
430200	430000	0.21	2020-01-04	7.910233199999999	1.6611489719999997	0.016611489719999997
120000	120000	0.2	2020-01-04	7.910233199999999	1.5820466399999997	0.015820466399999997
460100	460000	0.19	2020-01-04	7.910233199999999	1.5029443079999998	0.015029443079999998
330200	330000	0.19	2020-01-04	7.910233199999999	1.5029443079999998	0.015029443079999998
360900	360000	0.17	2020-01-04	7.910233199999999	1.344739644	0.013447396439999999
340100	340000	0.16	2020-01-04	7.910233199999999	1.2656373119999997	0.012656373119999998
360400	360000	0.16	2020-01-04	7.910233199999999	1.2656373119999997	0.012656373119999998
430600	430000	0.15	2020-01-04	7.910233199999999	1.1865349799999998	0.011865349799999998
330300	330000	0.15	2020-01-04	7.910233199999999	1.1865349799999998	0.011865349799999998
421100	420000	0.14	2020-01-04	7.910233199999999	1.1074326479999999	0.011074326479999999
430700	430000	0.14	2020-01-04	7.910233199999999	1.1074326479999999	0.011074326479999999
411300	410000	0.14	2020-01-04	7.910233199999999	1.1074326479999999	0.011074326479999999
230100	230000	0.14	2020-01-04	7.910233199999999	1.1074326479999999	0.011074326479999999
350600	350000	0.14	2020-01-04	7.910233199999999	1.1074326479999999	0.011074326479999999
421000	420000	0.14	2020-01-04	7.910233199999999	1.1074326479999999	0.011074326479999999
370100	370000	0.13	2020-01-04	7.910233199999999	1.028330316	0.01028330316
320200	320000	0.13	2020-01-04	7.910233199999999	1.028330316	0.01028330316
210100	210000	0.13	2020-01-04	7.910233199999999	1.028330316	0.01028330316
450800	450000	0.13	2020-01-04	7.910233199999999	1.028330316	0.01028330316
370200	370000	0.12	2020-01-04	7.910233199999999	0.9492279839999997	0.009492279839999998
431200	430000	0.12	2020-01-04	7.910233199999999	0.9492279839999997	0.009492279839999998
450400	450000	0.12	2020-01-04	7.910233199999999	0.9492279839999997	0.009492279839999998
450200	450000	0.11	2020-01-04	7.910233199999999	0.8701256519999998	0.008701256519999999
420600	420000	0.11	2020-01-04	7.910233199999999	0.8701256519999998	0.008701256519999999
520300	520000	0.11	2020-01-04	7.910233199999999	0.8701256519999998	0.008701256519999999
430900	430000	0.1	2020-01-04	7.910233199999999	0.7910233199999999	0.007910233199999998
451100	450000	0.1	2020-01-04	7.910233199999999	0.7910233199999999	0.007910233199999998
520500	520000	0.1	2020-01-04	7.910233199999999	0.7910233199999999	0.007910233199999998
330700	330000	0.1	2020-01-04	7.910233199999999	0.7910233199999999	0.007910233199999998
450500	450000	0.1	2020-01-04	7.910233199999999	0.7910233199999999	0.007910233199999998
220100	220000	0.1	2020-01-04	7.910233199999999	0.7910233199999999	0.007910233199999998
430300	430000	0.1	2020-01-04	7.910233199999999	0.7910233199999999	0.007910233199999998
420900	420000	0.09	2020-01-04	7.910233199999999	0.7119209879999998	0.007119209879999998
130100	130000	0.09	2020-01-04	7.910233199999999	0.7119209879999998	0.007119209879999998
460200	460000	0.09	2020-01-04	7.910233199999999	0.7119209879999998	0.007119209879999998
210200	210000	0.09	2020-01-04	7.910233199999999	0.7119209879999998	0.007119209879999998
431300	430000	0.08	2020-01-04	7.910233199999999	0.6328186559999999	0.006328186559999999
451000	450000	0.08	2020-01-04	7.910233199999999	0.6328186559999999	0.006328186559999999
421200	420000	0.08	2020-01-04	7.910233199999999	0.6328186559999999	0.006328186559999999
411500	410000	0.08	2020-01-04	7.910233199999999	0.6328186559999999	0.006328186559999999
411700	410000	0.08	2020-01-04	7.910233199999999	0.6328186559999999	0.006328186559999999
331000	330000	0.08	2020-01-04	7.910233199999999	0.6328186559999999	0.006328186559999999
410300	410000	0.08	2020-01-04	7.910233199999999	0.6328186559999999	0.006328186559999999
350800	350000	0.08	2020-01-04	7.910233199999999	0.6328186559999999	0.006328186559999999
330400	330000	0.07	2020-01-04	7.910233199999999	0.5537163239999999	0.005537163239999999
420500	420000	0.07	2020-01-04	7.910233199999999	0.5537163239999999	0.005537163239999999
450700	450000	0.07	2020-01-04	7.910233199999999	0.5537163239999999	0.005537163239999999
320400	320000	0.07	2020-01-04	7.910233199999999	0.5537163239999999	0.005537163239999999
320600	320000	0.07	2020-01-04	7.910233199999999	0.5537163239999999	0.005537163239999999
451400	450000	0.07	2020-01-04	7.910233199999999	0.5537163239999999	0.005537163239999999
140100	140000	0.07	2020-01-04	7.910233199999999	0.5537163239999999	0.005537163239999999
522600	520000	0.06	2020-01-04	7.910233199999999	0.4746139919999999	0.004746139919999999
361100	360000	0.06	2020-01-04	7.910233199999999	0.4746139919999999	0.004746139919999999
361000	360000	0.06	2020-01-04	7.910233199999999	0.4746139919999999	0.004746139919999999
441900	440000	26.21	2020-01-05	8.570772	224.63993412	2.2463993412
441300	440000	18.34	2020-01-05	8.570772	157.18795848	1.5718795848
440100	440000	11.01	2020-01-05	8.570772	94.36419972	0.9436419972
440600	440000	2.74	2020-01-05	8.570772	23.48391528	0.2348391528
441600	440000	2.17	2020-01-05	8.570772	18.59857524	0.18598575239999998
441500	440000	1.89	2020-01-05	8.570772	16.19875908	0.1619875908
442000	440000	1.64	2020-01-05	8.570772	14.056066079999999	0.1405606608
440400	440000	1.49	2020-01-05	8.570772	12.77045028	0.1277045028
110000	110000	1.48	2020-01-05	8.570772	12.68474256	0.1268474256
441400	440000	1.42	2020-01-05	8.570772	12.170496239999999	0.12170496239999999
310000	310000	1.31	2020-01-05	8.570772	11.227711320000001	0.11227711320000001
445200	440000	1.25	2020-01-05	8.570772	10.713465	0.10713465
440500	440000	1.09	2020-01-05	8.570772	9.34214148	0.0934214148
440700	440000	0.93	2020-01-05	8.570772	7.970817960000001	0.07970817960000001
430100	430000	0.91	2020-01-05	8.570772	7.79940252	0.0779940252
441800	440000	0.81	2020-01-05	8.570772	6.94232532	0.0694232532
440900	440000	0.78	2020-01-05	8.570772	6.68520216	0.0668520216
350200	350000	0.78	2020-01-05	8.570772	6.68520216	0.0668520216
440800	440000	0.73	2020-01-05	8.570772	6.25666356	0.0625666356
440200	440000	0.7	2020-01-05	8.570772	5.9995404	0.059995404
420100	420000	0.68	2020-01-05	8.570772	5.82812496	0.0582812496
510100	510000	0.58	2020-01-05	8.570772	4.971047759999999	0.0497104776
360700	360000	0.57	2020-01-05	8.570772	4.885340039999999	0.04885340039999999
441200	440000	0.55	2020-01-05	8.570772	4.7139246	0.047139246
500000	500000	0.49	2020-01-05	8.570772	4.19967828	0.04199678279999999
450100	450000	0.48	2020-01-05	8.570772	4.113970559999999	0.04113970559999999
430400	430000	0.42	2020-01-05	8.570772	3.59972424	0.0359972424
330100	330000	0.41	2020-01-05	8.570772	3.5140165199999998	0.0351401652
610100	610000	0.38	2020-01-05	8.570772	3.25689336	0.032568933599999995
320100	320000	0.36	2020-01-05	8.570772	3.0854779199999998	0.030854779199999998
450300	450000	0.35	2020-01-05	8.570772	2.9997702	0.029997702
320500	320000	0.35	2020-01-05	8.570772	2.9997702	0.029997702
360100	360000	0.35	2020-01-05	8.570772	2.9997702	0.029997702
445100	440000	0.33	2020-01-05	8.570772	2.82835476	0.0282835476
431000	430000	0.32	2020-01-05	8.570772	2.74264704	0.0274264704
530100	530000	0.31	2020-01-05	8.570772	2.6569393199999998	0.0265693932
441700	440000	0.31	2020-01-05	8.570772	2.6569393199999998	0.0265693932
350100	350000	0.3	2020-01-05	8.570772	2.5712316	0.025712316
350500	350000	0.28	2020-01-05	8.570772	2.3998161600000003	0.0239981616
410100	410000	0.28	2020-01-05	8.570772	2.3998161600000003	0.0239981616
445300	440000	0.28	2020-01-05	8.570772	2.3998161600000003	0.0239981616
360800	360000	0.25	2020-01-05	8.570772	2.142693	0.02142693
450900	450000	0.25	2020-01-05	8.570772	2.142693	0.02142693
431100	430000	0.22	2020-01-05	8.570772	1.88556984	0.0188556984
430500	430000	0.21	2020-01-05	8.570772	1.79986212	0.0179986212
460100	460000	0.19	2020-01-05	8.570772	1.62844668	0.016284466799999998
520100	520000	0.18	2020-01-05	8.570772	1.5427389599999999	0.015427389599999999
120000	120000	0.18	2020-01-05	8.570772	1.5427389599999999	0.015427389599999999
340100	340000	0.18	2020-01-05	8.570772	1.5427389599999999	0.015427389599999999
430200	430000	0.17	2020-01-05	8.570772	1.45703124	0.0145703124
350600	350000	0.16	2020-01-05	8.570772	1.37132352	0.0137132352
450400	450000	0.15	2020-01-05	8.570772	1.2856158	0.012856158
330200	330000	0.15	2020-01-05	8.570772	1.2856158	0.012856158
360400	360000	0.15	2020-01-05	8.570772	1.2856158	0.012856158
430600	430000	0.14	2020-01-05	8.570772	1.1999080800000002	0.0119990808
210100	210000	0.14	2020-01-05	8.570772	1.1999080800000002	0.0119990808
450800	450000	0.14	2020-01-05	8.570772	1.1999080800000002	0.0119990808
370200	370000	0.13	2020-01-05	8.570772	1.1142003600000001	0.0111420036
370100	370000	0.13	2020-01-05	8.570772	1.1142003600000001	0.0111420036
320200	320000	0.13	2020-01-05	8.570772	1.1142003600000001	0.0111420036
360900	360000	0.13	2020-01-05	8.570772	1.1142003600000001	0.0111420036
430700	430000	0.13	2020-01-05	8.570772	1.1142003600000001	0.0111420036
450200	450000	0.12	2020-01-05	8.570772	1.0284926399999998	0.010284926399999998
230100	230000	0.12	2020-01-05	8.570772	1.0284926399999998	0.010284926399999998
330300	330000	0.11	2020-01-05	8.570772	0.94278492	0.0094278492
451100	450000	0.11	2020-01-05	8.570772	0.94278492	0.0094278492
431200	430000	0.11	2020-01-05	8.570772	0.94278492	0.0094278492
421000	420000	0.1	2020-01-05	8.570772	0.8570772	0.008570771999999999
421100	420000	0.1	2020-01-05	8.570772	0.8570772	0.008570771999999999
460200	460000	0.1	2020-01-05	8.570772	0.8570772	0.008570771999999999
220100	220000	0.1	2020-01-05	8.570772	0.8570772	0.008570771999999999
450500	450000	0.1	2020-01-05	8.570772	0.8570772	0.008570771999999999
210200	210000	0.1	2020-01-05	8.570772	0.8570772	0.008570771999999999
130100	130000	0.1	2020-01-05	8.570772	0.8570772	0.008570771999999999
430900	430000	0.08	2020-01-05	8.570772	0.68566176	0.0068566176
411300	410000	0.08	2020-01-05	8.570772	0.68566176	0.0068566176
431300	430000	0.08	2020-01-05	8.570772	0.68566176	0.0068566176
140100	140000	0.08	2020-01-05	8.570772	0.68566176	0.0068566176
430300	430000	0.08	2020-01-05	8.570772	0.68566176	0.0068566176
420600	420000	0.08	2020-01-05	8.570772	0.68566176	0.0068566176
350800	350000	0.08	2020-01-05	8.570772	0.68566176	0.0068566176
330700	330000	0.08	2020-01-05	8.570772	0.68566176	0.0068566176
331000	330000	0.07	2020-01-05	8.570772	0.5999540400000001	0.0059995404
421200	420000	0.07	2020-01-05	8.570772	0.5999540400000001	0.0059995404
520300	520000	0.07	2020-01-05	8.570772	0.5999540400000001	0.0059995404
450700	450000	0.07	2020-01-05	8.570772	0.5999540400000001	0.0059995404
361000	360000	0.07	2020-01-05	8.570772	0.5999540400000001	0.0059995404
511300	510000	0.07	2020-01-05	8.570772	0.5999540400000001	0.0059995404
320400	320000	0.07	2020-01-05	8.570772	0.5999540400000001	0.0059995404
350300	350000	0.07	2020-01-05	8.570772	0.5999540400000001	0.0059995404
360300	360000	0.07	2020-01-05	8.570772	0.5999540400000001	0.0059995404
361100	360000	0.06	2020-01-05	8.570772	0.5142463199999999	0.005142463199999999
520500	520000	0.06	2020-01-05	8.570772	0.5142463199999999	0.005142463199999999
411700	410000	0.06	2020-01-05	8.570772	0.5142463199999999	0.005142463199999999
330400	330000	0.06	2020-01-05	8.570772	0.5142463199999999	0.005142463199999999
451000	450000	0.05	2020-01-05	8.570772	0.4285386	0.0042853859999999995
320600	320000	0.05	2020-01-05	8.570772	0.4285386	0.0042853859999999995
370600	370000	0.05	2020-01-05	8.570772	0.4285386	0.0042853859999999995
451200	450000	0.05	2020-01-05	8.570772	0.4285386	0.0042853859999999995
451400	450000	0.05	2020-01-05	8.570772	0.4285386	0.0042853859999999995
441900	440000	28.92	2020-01-06	7.2740268	210.364855056	2.10364855056
441300	440000	17.1	2020-01-06	7.2740268	124.38585828000001	1.2438585828000002
440100	440000	10.46	2020-01-06	7.2740268	76.086320328	0.76086320328
440600	440000	2.61	2020-01-06	7.2740268	18.985209947999998	0.18985209947999998
110000	110000	2.01	2020-01-06	7.2740268	14.620793867999998	0.14620793867999998
442000	440000	1.72	2020-01-06	7.2740268	12.511326096	0.12511326096
310000	310000	1.61	2020-01-06	7.2740268	11.711183148	0.11711183148
441500	440000	1.5	2020-01-06	7.2740268	10.911040199999999	0.10911040199999998
441600	440000	1.35	2020-01-06	7.2740268	9.819936180000001	0.09819936180000001
440400	440000	1.32	2020-01-06	7.2740268	9.601715376	0.09601715376
445200	440000	1.17	2020-01-06	7.2740268	8.510611355999998	0.08510611355999999
440500	440000	1.01	2020-01-06	7.2740268	7.346767068	0.07346767068
441400	440000	0.96	2020-01-06	7.2740268	6.983065728	0.06983065728
430100	430000	0.9	2020-01-06	7.2740268	6.54662412	0.0654662412
440700	440000	0.74	2020-01-06	7.2740268	5.382779832	0.053827798319999995
510100	510000	0.73	2020-01-06	7.2740268	5.310039563999999	0.05310039563999999
350200	350000	0.7	2020-01-06	7.2740268	5.09181876	0.0509181876
420100	420000	0.68	2020-01-06	7.2740268	4.946338224	0.04946338224
440900	440000	0.64	2020-01-06	7.2740268	4.655377152	0.046553771519999995
440800	440000	0.63	2020-01-06	7.2740268	4.582636884	0.04582636884
330100	330000	0.56	2020-01-06	7.2740268	4.073455008	0.04073455008
500000	500000	0.55	2020-01-06	7.2740268	4.00071474	0.040007147400000005
441800	440000	0.55	2020-01-06	7.2740268	4.00071474	0.040007147400000005
441200	440000	0.51	2020-01-06	7.2740268	3.709753668	0.03709753668
610100	610000	0.49	2020-01-06	7.2740268	3.564273132	0.035642731319999996
450100	450000	0.46	2020-01-06	7.2740268	3.346052328	0.03346052328
360700	360000	0.46	2020-01-06	7.2740268	3.346052328	0.03346052328
440200	440000	0.44	2020-01-06	7.2740268	3.200571792	0.032005717919999996
320500	320000	0.4	2020-01-06	7.2740268	2.90961072	0.0290961072
430400	430000	0.39	2020-01-06	7.2740268	2.836870452	0.02836870452
320100	320000	0.38	2020-01-06	7.2740268	2.764130184	0.02764130184
360100	360000	0.37	2020-01-06	7.2740268	2.691389916	0.026913899159999997
410100	410000	0.35	2020-01-06	7.2740268	2.54590938	0.0254590938
450300	450000	0.32	2020-01-06	7.2740268	2.327688576	0.023276885759999998
350100	350000	0.32	2020-01-06	7.2740268	2.327688576	0.023276885759999998
350500	350000	0.3	2020-01-06	7.2740268	2.18220804	0.0218220804
530100	530000	0.3	2020-01-06	7.2740268	2.18220804	0.0218220804
431000	430000	0.26	2020-01-06	7.2740268	1.891246968	0.01891246968
120000	120000	0.25	2020-01-06	7.2740268	1.8185067	0.018185067
441700	440000	0.24	2020-01-06	7.2740268	1.745766432	0.01745766432
340100	340000	0.24	2020-01-06	7.2740268	1.745766432	0.01745766432
445100	440000	0.23	2020-01-06	7.2740268	1.673026164	0.01673026164
445300	440000	0.22	2020-01-06	7.2740268	1.600285896	0.016002858959999998
520100	520000	0.22	2020-01-06	7.2740268	1.600285896	0.016002858959999998
430500	430000	0.22	2020-01-06	7.2740268	1.600285896	0.016002858959999998
360800	360000	0.2	2020-01-06	7.2740268	1.45480536	0.0145480536
431100	430000	0.2	2020-01-06	7.2740268	1.45480536	0.0145480536
450900	450000	0.2	2020-01-06	7.2740268	1.45480536	0.0145480536
460100	460000	0.2	2020-01-06	7.2740268	1.45480536	0.0145480536
330200	330000	0.19	2020-01-06	7.2740268	1.382065092	0.01382065092
430200	430000	0.18	2020-01-06	7.2740268	1.309324824	0.013093248239999999
320200	320000	0.16	2020-01-06	7.2740268	1.163844288	0.011638442879999999
370200	370000	0.16	2020-01-06	7.2740268	1.163844288	0.011638442879999999
350600	350000	0.16	2020-01-06	7.2740268	1.163844288	0.011638442879999999
210100	210000	0.15	2020-01-06	7.2740268	1.09110402	0.0109110402
330300	330000	0.14	2020-01-06	7.2740268	1.018363752	0.01018363752
430600	430000	0.14	2020-01-06	7.2740268	1.018363752	0.01018363752
360900	360000	0.14	2020-01-06	7.2740268	1.018363752	0.01018363752
370100	370000	0.13	2020-01-06	7.2740268	0.945623484	0.00945623484
230100	230000	0.13	2020-01-06	7.2740268	0.945623484	0.00945623484
430700	430000	0.12	2020-01-06	7.2740268	0.872883216	0.00872883216
130100	130000	0.12	2020-01-06	7.2740268	0.872883216	0.00872883216
360400	360000	0.12	2020-01-06	7.2740268	0.872883216	0.00872883216
450800	450000	0.12	2020-01-06	7.2740268	0.872883216	0.00872883216
450400	450000	0.11	2020-01-06	7.2740268	0.800142948	0.008001429479999999
450200	450000	0.11	2020-01-06	7.2740268	0.800142948	0.008001429479999999
430900	430000	0.11	2020-01-06	7.2740268	0.800142948	0.008001429479999999
210200	210000	0.11	2020-01-06	7.2740268	0.800142948	0.008001429479999999
220100	220000	0.11	2020-01-06	7.2740268	0.800142948	0.008001429479999999
411300	410000	0.11	2020-01-06	7.2740268	0.800142948	0.008001429479999999
421000	420000	0.1	2020-01-06	7.2740268	0.72740268	0.0072740268
420600	420000	0.09	2020-01-06	7.2740268	0.654662412	0.0065466241199999995
451100	450000	0.09	2020-01-06	7.2740268	0.654662412	0.0065466241199999995
460200	460000	0.09	2020-01-06	7.2740268	0.654662412	0.0065466241199999995
330600	330000	0.09	2020-01-06	7.2740268	0.654662412	0.0065466241199999995
140100	140000	0.09	2020-01-06	7.2740268	0.654662412	0.0065466241199999995
320400	320000	0.09	2020-01-06	7.2740268	0.654662412	0.0065466241199999995
431200	430000	0.09	2020-01-06	7.2740268	0.654662412	0.0065466241199999995
421100	420000	0.09	2020-01-06	7.2740268	0.654662412	0.0065466241199999995
430300	430000	0.08	2020-01-06	7.2740268	0.581922144	0.005819221439999999
330700	330000	0.08	2020-01-06	7.2740268	0.581922144	0.005819221439999999
431300	430000	0.08	2020-01-06	7.2740268	0.581922144	0.005819221439999999
450500	450000	0.08	2020-01-06	7.2740268	0.581922144	0.005819221439999999
320600	320000	0.08	2020-01-06	7.2740268	0.581922144	0.005819221439999999
511300	510000	0.08	2020-01-06	7.2740268	0.581922144	0.005819221439999999
361000	360000	0.08	2020-01-06	7.2740268	0.581922144	0.005819221439999999
421200	420000	0.08	2020-01-06	7.2740268	0.581922144	0.005819221439999999
350300	350000	0.07	2020-01-06	7.2740268	0.509181876	0.00509181876
331000	330000	0.07	2020-01-06	7.2740268	0.509181876	0.00509181876
510700	510000	0.07	2020-01-06	7.2740268	0.509181876	0.00509181876
520300	520000	0.07	2020-01-06	7.2740268	0.509181876	0.00509181876
411700	410000	0.06	2020-01-06	7.2740268	0.436441608	0.00436441608
361100	360000	0.06	2020-01-06	7.2740268	0.436441608	0.00436441608
520500	520000	0.06	2020-01-06	7.2740268	0.436441608	0.00436441608
410300	410000	0.06	2020-01-06	7.2740268	0.436441608	0.00436441608
451400	450000	0.06	2020-01-06	7.2740268	0.436441608	0.00436441608
131000	130000	0.06	2020-01-06	7.2740268	0.436441608	0.00436441608
370600	370000	0.06	2020-01-06	7.2740268	0.436441608	0.00436441608
411500	410000	0.06	2020-01-06	7.2740268	0.436441608	0.00436441608
620100	620000	0.06	2020-01-06	7.2740268	0.436441608	0.00436441608
441900	440000	28.03	2020-01-07	6.703203599999998	187.89079690799997	1.8789079690799997
441300	440000	14.22	2020-01-07	6.703203599999998	95.31955519199998	0.9531955519199998
440100	440000	10.6	2020-01-07	6.703203599999998	71.05395815999998	0.7105395815999997
440600	440000	2.54	2020-01-07	6.703203599999998	17.026137143999996	0.17026137143999998
110000	110000	1.94	2020-01-07	6.703203599999998	13.004214983999997	0.13004214983999998
441500	440000	1.82	2020-01-07	6.703203599999998	12.199830551999998	0.12199830551999997
310000	310000	1.71	2020-01-07	6.703203599999998	11.462478155999998	0.11462478155999997
442000	440000	1.4	2020-01-07	6.703203599999998	9.384485039999998	0.09384485039999997
440400	440000	1.4	2020-01-07	6.703203599999998	9.384485039999998	0.09384485039999997
445200	440000	1.36	2020-01-07	6.703203599999998	9.116356896	0.09116356896
441600	440000	1.34	2020-01-07	6.703203599999998	8.982292823999998	0.08982292823999999
440500	440000	1.12	2020-01-07	6.703203599999998	7.507588031999999	0.07507588032
441400	440000	0.99	2020-01-07	6.703203599999998	6.636171563999999	0.06636171563999999
430100	430000	0.87	2020-01-07	6.703203599999998	5.831787131999999	0.058317871319999985
440900	440000	0.82	2020-01-07	6.703203599999998	5.496626951999998	0.05496626951999998
420100	420000	0.77	2020-01-07	6.703203599999998	5.161466771999999	0.051614667719999986
510100	510000	0.76	2020-01-07	6.703203599999998	5.094434735999998	0.05094434735999998
440800	440000	0.76	2020-01-07	6.703203599999998	5.094434735999998	0.05094434735999998
441800	440000	0.73	2020-01-07	6.703203599999998	4.893338627999999	0.048933386279999984
440700	440000	0.69	2020-01-07	6.703203599999998	4.625210483999998	0.04625210483999998
500000	500000	0.6	2020-01-07	6.703203599999998	4.021922159999999	0.040219221599999994
441200	440000	0.59	2020-01-07	6.703203599999998	3.954890123999999	0.03954890123999999
330100	330000	0.55	2020-01-07	6.703203599999998	3.6867619799999996	0.036867619799999994
350200	350000	0.55	2020-01-07	6.703203599999998	3.6867619799999996	0.036867619799999994
610100	610000	0.54	2020-01-07	6.703203599999998	3.6197299439999995	0.03619729944
360700	360000	0.49	2020-01-07	6.703203599999998	3.284569763999999	0.03284569763999999
440200	440000	0.47	2020-01-07	6.703203599999998	3.150505691999999	0.03150505691999999
450100	450000	0.45	2020-01-07	6.703203599999998	3.0164416199999993	0.03016441619999999
320100	320000	0.43	2020-01-07	6.703203599999998	2.882377547999999	0.02882377547999999
320500	320000	0.39	2020-01-07	6.703203599999998	2.6142494039999993	0.02614249403999999
430400	430000	0.38	2020-01-07	6.703203599999998	2.547217367999999	0.02547217367999999
410100	410000	0.36	2020-01-07	6.703203599999998	2.4131532959999995	0.024131532959999993
360100	360000	0.36	2020-01-07	6.703203599999998	2.4131532959999995	0.024131532959999993
350100	350000	0.33	2020-01-07	6.703203599999998	2.2120571879999997	0.02212057188
350500	350000	0.33	2020-01-07	6.703203599999998	2.2120571879999997	0.02212057188
431000	430000	0.29	2020-01-07	6.703203599999998	1.9439290439999994	0.019439290439999993
530100	530000	0.28	2020-01-07	6.703203599999998	1.8768970079999998	0.01876897008
441700	440000	0.27	2020-01-07	6.703203599999998	1.8098649719999997	0.01809864972
445100	440000	0.26	2020-01-07	6.703203599999998	1.7428329359999997	0.017428329359999998
340100	340000	0.26	2020-01-07	6.703203599999998	1.7428329359999997	0.017428329359999998
520100	520000	0.26	2020-01-07	6.703203599999998	1.7428329359999997	0.017428329359999998
430500	430000	0.25	2020-01-07	6.703203599999998	1.6758008999999996	0.016758008999999997
450300	450000	0.25	2020-01-07	6.703203599999998	1.6758008999999996	0.016758008999999997
445300	440000	0.24	2020-01-07	6.703203599999998	1.6087688639999995	0.016087688639999997
120000	120000	0.24	2020-01-07	6.703203599999998	1.6087688639999995	0.016087688639999997
450900	450000	0.24	2020-01-07	6.703203599999998	1.6087688639999995	0.016087688639999997
370100	370000	0.22	2020-01-07	6.703203599999998	1.4747047919999996	0.014747047919999996
430200	430000	0.22	2020-01-07	6.703203599999998	1.4747047919999996	0.014747047919999996
360800	360000	0.22	2020-01-07	6.703203599999998	1.4747047919999996	0.014747047919999996
431100	430000	0.22	2020-01-07	6.703203599999998	1.4747047919999996	0.014747047919999996
330200	330000	0.2	2020-01-07	6.703203599999998	1.3406407199999997	0.013406407199999996
460100	460000	0.19	2020-01-07	6.703203599999998	1.2736086839999996	0.012736086839999996
230100	230000	0.18	2020-01-07	6.703203599999998	1.2065766479999998	0.012065766479999997
320200	320000	0.18	2020-01-07	6.703203599999998	1.2065766479999998	0.012065766479999997
350600	350000	0.18	2020-01-07	6.703203599999998	1.2065766479999998	0.012065766479999997
210100	210000	0.17	2020-01-07	6.703203599999998	1.139544612	0.01139544612
430600	430000	0.17	2020-01-07	6.703203599999998	1.139544612	0.01139544612
330300	330000	0.17	2020-01-07	6.703203599999998	1.139544612	0.01139544612
370200	370000	0.16	2020-01-07	6.703203599999998	1.0725125759999998	0.010725125759999999
360900	360000	0.15	2020-01-07	6.703203599999998	1.0054805399999998	0.010054805399999998
450800	450000	0.15	2020-01-07	6.703203599999998	1.0054805399999998	0.010054805399999998
430700	430000	0.14	2020-01-07	6.703203599999998	0.9384485039999999	0.00938448504
360400	360000	0.14	2020-01-07	6.703203599999998	0.9384485039999999	0.00938448504
450400	450000	0.13	2020-01-07	6.703203599999998	0.8714164679999998	0.008714164679999999
220100	220000	0.13	2020-01-07	6.703203599999998	0.8714164679999998	0.008714164679999999
421100	420000	0.12	2020-01-07	6.703203599999998	0.8043844319999998	0.008043844319999998
421000	420000	0.12	2020-01-07	6.703203599999998	0.8043844319999998	0.008043844319999998
430300	430000	0.12	2020-01-07	6.703203599999998	0.8043844319999998	0.008043844319999998
430900	430000	0.12	2020-01-07	6.703203599999998	0.8043844319999998	0.008043844319999998
210200	210000	0.12	2020-01-07	6.703203599999998	0.8043844319999998	0.008043844319999998
411300	410000	0.12	2020-01-07	6.703203599999998	0.8043844319999998	0.008043844319999998
140100	140000	0.11	2020-01-07	6.703203599999998	0.7373523959999998	0.007373523959999998
420600	420000	0.11	2020-01-07	6.703203599999998	0.7373523959999998	0.007373523959999998
130100	130000	0.11	2020-01-07	6.703203599999998	0.7373523959999998	0.007373523959999998
450200	450000	0.11	2020-01-07	6.703203599999998	0.7373523959999998	0.007373523959999998
330700	330000	0.11	2020-01-07	6.703203599999998	0.7373523959999998	0.007373523959999998
460200	460000	0.11	2020-01-07	6.703203599999998	0.7373523959999998	0.007373523959999998
431300	430000	0.1	2020-01-07	6.703203599999998	0.6703203599999998	0.006703203599999998
451100	450000	0.1	2020-01-07	6.703203599999998	0.6703203599999998	0.006703203599999998
431200	430000	0.09	2020-01-07	6.703203599999998	0.6032883239999999	0.006032883239999998
320600	320000	0.09	2020-01-07	6.703203599999998	0.6032883239999999	0.006032883239999998
411500	410000	0.09	2020-01-07	6.703203599999998	0.6032883239999999	0.006032883239999998
320400	320000	0.09	2020-01-07	6.703203599999998	0.6032883239999999	0.006032883239999998
450700	450000	0.09	2020-01-07	6.703203599999998	0.6032883239999999	0.006032883239999998
350800	350000	0.08	2020-01-07	6.703203599999998	0.5362562879999999	0.0053625628799999995
411700	410000	0.08	2020-01-07	6.703203599999998	0.5362562879999999	0.0053625628799999995
511300	510000	0.08	2020-01-07	6.703203599999998	0.5362562879999999	0.0053625628799999995
421200	420000	0.08	2020-01-07	6.703203599999998	0.5362562879999999	0.0053625628799999995
620100	620000	0.08	2020-01-07	6.703203599999998	0.5362562879999999	0.0053625628799999995
520300	520000	0.08	2020-01-07	6.703203599999998	0.5362562879999999	0.0053625628799999995
451400	450000	0.08	2020-01-07	6.703203599999998	0.5362562879999999	0.0053625628799999995
361000	360000	0.08	2020-01-07	6.703203599999998	0.5362562879999999	0.0053625628799999995
451000	450000	0.08	2020-01-07	6.703203599999998	0.5362562879999999	0.0053625628799999995
361100	360000	0.07	2020-01-07	6.703203599999998	0.46922425199999995	0.00469224252
331000	330000	0.07	2020-01-07	6.703203599999998	0.46922425199999995	0.00469224252
330400	330000	0.07	2020-01-07	6.703203599999998	0.46922425199999995	0.00469224252
410300	410000	0.07	2020-01-07	6.703203599999998	0.46922425199999995	0.00469224252
650100	650000	0.07	2020-01-07	6.703203599999998	0.46922425199999995	0.00469224252
320300	320000	0.07	2020-01-07	6.703203599999998	0.46922425199999995	0.00469224252
450500	450000	0.07	2020-01-07	6.703203599999998	0.46922425199999995	0.00469224252
441900	440000	26.62	2020-01-08	6.936192	184.64143104000001	1.8464143104000001
441300	440000	14.01	2020-01-08	6.936192	97.17604992	0.9717604992
440100	440000	10.65	2020-01-08	6.936192	73.8704448	0.738704448
440600	440000	2.45	2020-01-08	6.936192	16.993670400000003	0.16993670400000002
441500	440000	2.16	2020-01-08	6.936192	14.982174720000001	0.14982174720000002
110000	110000	2.08	2020-01-08	6.936192	14.42727936	0.1442727936
310000	310000	1.8	2020-01-08	6.936192	12.485145600000001	0.12485145600000001
442000	440000	1.65	2020-01-08	6.936192	11.4447168	0.114447168
440400	440000	1.47	2020-01-08	6.936192	10.19620224	0.1019620224
445200	440000	1.43	2020-01-08	6.936192	9.91875456	0.0991875456
441600	440000	1.41	2020-01-08	6.936192	9.78003072	0.09780030719999999
440500	440000	1.12	2020-01-08	6.936192	7.768535040000001	0.0776853504
441400	440000	1.04	2020-01-08	6.936192	7.21363968	0.0721363968
430100	430000	0.85	2020-01-08	6.936192	5.8957632	0.058957632
420100	420000	0.83	2020-01-08	6.936192	5.75703936	0.057570393600000005
510100	510000	0.81	2020-01-08	6.936192	5.61831552	0.0561831552
440800	440000	0.8	2020-01-08	6.936192	5.548953600000001	0.055489536000000006
440900	440000	0.77	2020-01-08	6.936192	5.3408678400000005	0.053408678400000006
440700	440000	0.69	2020-01-08	6.936192	4.78597248	0.047859724799999996
350200	350000	0.64	2020-01-08	6.936192	4.4391628800000005	0.044391628800000006
441800	440000	0.63	2020-01-08	6.936192	4.36980096	0.043698009600000004
500000	500000	0.63	2020-01-08	6.936192	4.36980096	0.043698009600000004
441200	440000	0.61	2020-01-08	6.936192	4.23107712	0.0423107712
450100	450000	0.56	2020-01-08	6.936192	3.8842675200000003	0.0388426752
330100	330000	0.55	2020-01-08	6.936192	3.8149056000000003	0.038149056
610100	610000	0.52	2020-01-08	6.936192	3.60681984	0.0360681984
360700	360000	0.48	2020-01-08	6.936192	3.32937216	0.0332937216
320100	320000	0.47	2020-01-08	6.936192	3.2600102399999997	0.0326001024
440200	440000	0.46	2020-01-08	6.936192	3.19064832	0.0319064832
410100	410000	0.43	2020-01-08	6.936192	2.98256256	0.0298256256
320500	320000	0.41	2020-01-08	6.936192	2.84383872	0.028438387199999998
360100	360000	0.39	2020-01-08	6.936192	2.70511488	0.0270511488
430400	430000	0.39	2020-01-08	6.936192	2.70511488	0.0270511488
350100	350000	0.35	2020-01-08	6.936192	2.4276671999999997	0.024276671999999996
350500	350000	0.34	2020-01-08	6.936192	2.35830528	0.0235830528
430500	430000	0.33	2020-01-08	6.936192	2.28894336	0.022889433600000002
530100	530000	0.31	2020-01-08	6.936192	2.15021952	0.021502195199999997
520100	520000	0.29	2020-01-08	6.936192	2.01149568	0.0201149568
441700	440000	0.29	2020-01-08	6.936192	2.01149568	0.0201149568
445300	440000	0.29	2020-01-08	6.936192	2.01149568	0.0201149568
445100	440000	0.28	2020-01-08	6.936192	1.9421337600000002	0.0194213376
120000	120000	0.26	2020-01-08	6.936192	1.80340992	0.0180340992
431000	430000	0.26	2020-01-08	6.936192	1.80340992	0.0180340992
450900	450000	0.25	2020-01-08	6.936192	1.734048	0.017340480000000002
450300	450000	0.25	2020-01-08	6.936192	1.734048	0.017340480000000002
340100	340000	0.24	2020-01-08	6.936192	1.66468608	0.0166468608
330200	330000	0.22	2020-01-08	6.936192	1.5259622400000001	0.0152596224
360800	360000	0.22	2020-01-08	6.936192	1.5259622400000001	0.0152596224
431100	430000	0.21	2020-01-08	6.936192	1.45660032	0.0145660032
430200	430000	0.2	2020-01-08	6.936192	1.3872384000000002	0.013872384000000001
460100	460000	0.2	2020-01-08	6.936192	1.3872384000000002	0.013872384000000001
210100	210000	0.2	2020-01-08	6.936192	1.3872384000000002	0.013872384000000001
230100	230000	0.19	2020-01-08	6.936192	1.31787648	0.0131787648
350600	350000	0.19	2020-01-08	6.936192	1.31787648	0.0131787648
370200	370000	0.19	2020-01-08	6.936192	1.31787648	0.0131787648
320200	320000	0.17	2020-01-08	6.936192	1.17915264	0.0117915264
430700	430000	0.17	2020-01-08	6.936192	1.17915264	0.0117915264
370100	370000	0.16	2020-01-08	6.936192	1.1097907200000001	0.011097907200000002
430600	430000	0.16	2020-01-08	6.936192	1.1097907200000001	0.011097907200000002
330300	330000	0.15	2020-01-08	6.936192	1.0404288	0.010404288
420600	420000	0.15	2020-01-08	6.936192	1.0404288	0.010404288
450400	450000	0.14	2020-01-08	6.936192	0.9710668800000001	0.0097106688
360900	360000	0.14	2020-01-08	6.936192	0.9710668800000001	0.0097106688
450200	450000	0.14	2020-01-08	6.936192	0.9710668800000001	0.0097106688
220100	220000	0.14	2020-01-08	6.936192	0.9710668800000001	0.0097106688
210200	210000	0.14	2020-01-08	6.936192	0.9710668800000001	0.0097106688
421100	420000	0.14	2020-01-08	6.936192	0.9710668800000001	0.0097106688
450800	450000	0.12	2020-01-08	6.936192	0.83234304	0.0083234304
460200	460000	0.12	2020-01-08	6.936192	0.83234304	0.0083234304
430900	430000	0.12	2020-01-08	6.936192	0.83234304	0.0083234304
411300	410000	0.12	2020-01-08	6.936192	0.83234304	0.0083234304
360400	360000	0.12	2020-01-08	6.936192	0.83234304	0.0083234304
411700	410000	0.12	2020-01-08	6.936192	0.83234304	0.0083234304
430300	430000	0.12	2020-01-08	6.936192	0.83234304	0.0083234304
330700	330000	0.12	2020-01-08	6.936192	0.83234304	0.0083234304
320400	320000	0.11	2020-01-08	6.936192	0.7629811200000001	0.0076298112
140100	140000	0.11	2020-01-08	6.936192	0.7629811200000001	0.0076298112
431200	430000	0.11	2020-01-08	6.936192	0.7629811200000001	0.0076298112
421000	420000	0.11	2020-01-08	6.936192	0.7629811200000001	0.0076298112
130100	130000	0.1	2020-01-08	6.936192	0.6936192000000001	0.006936192000000001
421200	420000	0.1	2020-01-08	6.936192	0.6936192000000001	0.006936192000000001
450500	450000	0.09	2020-01-08	6.936192	0.62425728	0.0062425728
620100	620000	0.09	2020-01-08	6.936192	0.62425728	0.0062425728
451100	450000	0.09	2020-01-08	6.936192	0.62425728	0.0062425728
411500	410000	0.09	2020-01-08	6.936192	0.62425728	0.0062425728
520300	520000	0.09	2020-01-08	6.936192	0.62425728	0.0062425728
370600	370000	0.08	2020-01-08	6.936192	0.5548953600000001	0.005548953600000001
650100	650000	0.08	2020-01-08	6.936192	0.5548953600000001	0.005548953600000001
431300	430000	0.08	2020-01-08	6.936192	0.5548953600000001	0.005548953600000001
350800	350000	0.08	2020-01-08	6.936192	0.5548953600000001	0.005548953600000001
511300	510000	0.08	2020-01-08	6.936192	0.5548953600000001	0.005548953600000001
320300	320000	0.08	2020-01-08	6.936192	0.5548953600000001	0.005548953600000001
451000	450000	0.08	2020-01-08	6.936192	0.5548953600000001	0.005548953600000001
320600	320000	0.08	2020-01-08	6.936192	0.5548953600000001	0.005548953600000001
420900	420000	0.08	2020-01-08	6.936192	0.5548953600000001	0.005548953600000001
410300	410000	0.07	2020-01-08	6.936192	0.48553344000000004	0.0048553344
330400	330000	0.07	2020-01-08	6.936192	0.48553344000000004	0.0048553344
510700	510000	0.07	2020-01-08	6.936192	0.48553344000000004	0.0048553344
520500	520000	0.07	2020-01-08	6.936192	0.48553344000000004	0.0048553344
361000	360000	0.06	2020-01-08	6.936192	0.41617152	0.0041617152
441900	440000	27.35	2020-01-09	7.248074400000001	198.23483484000005	1.9823483484000004
441300	440000	14.58	2020-01-09	7.248074400000001	105.67692475200002	1.0567692475200001
440100	440000	10.7	2020-01-09	7.248074400000001	77.55439608	0.7755439608
440600	440000	2.5	2020-01-09	7.248074400000001	18.120186000000004	0.18120186000000005
441500	440000	2.0	2020-01-09	7.248074400000001	14.496148800000002	0.14496148800000003
110000	110000	1.85	2020-01-09	7.248074400000001	13.408937640000003	0.13408937640000004
310000	310000	1.62	2020-01-09	7.248074400000001	11.741880528000003	0.11741880528000002
442000	440000	1.56	2020-01-09	7.248074400000001	11.306996064000002	0.11306996064000002
440400	440000	1.45	2020-01-09	7.248074400000001	10.50970788	0.10509707880000001
441600	440000	1.38	2020-01-09	7.248074400000001	10.002342672000001	0.10002342672000002
445200	440000	1.33	2020-01-09	7.248074400000001	9.639938952000001	0.09639938952000002
440500	440000	1.15	2020-01-09	7.248074400000001	8.33528556	0.08335285560000001
441400	440000	0.87	2020-01-09	7.248074400000001	6.305824728000001	0.06305824728000001
420100	420000	0.86	2020-01-09	7.248074400000001	6.233343984000001	0.06233343984000001
440800	440000	0.83	2020-01-09	7.248074400000001	6.015901752	0.060159017520000004
430100	430000	0.8	2020-01-09	7.248074400000001	5.7984595200000015	0.057984595200000016
510100	510000	0.79	2020-01-09	7.248074400000001	5.725978776000001	0.05725978776000001
440700	440000	0.76	2020-01-09	7.248074400000001	5.508536544000001	0.055085365440000006
440900	440000	0.61	2020-01-09	7.248074400000001	4.421325384	0.04421325384
500000	500000	0.6	2020-01-09	7.248074400000001	4.34884464	0.043488446400000005
441800	440000	0.59	2020-01-09	7.248074400000001	4.276363896	0.04276363896
330100	330000	0.57	2020-01-09	7.248074400000001	4.1314024080000005	0.041314024080000004
350200	350000	0.55	2020-01-09	7.248074400000001	3.986440920000001	0.03986440920000001
441200	440000	0.54	2020-01-09	7.248074400000001	3.9139601760000007	0.03913960176
610100	610000	0.5	2020-01-09	7.248074400000001	3.6240372000000005	0.03624037200000001
450100	450000	0.46	2020-01-09	7.248074400000001	3.334114224000001	0.03334114224000001
440200	440000	0.46	2020-01-09	7.248074400000001	3.334114224000001	0.03334114224000001
410100	410000	0.46	2020-01-09	7.248074400000001	3.334114224000001	0.03334114224000001
430400	430000	0.46	2020-01-09	7.248074400000001	3.334114224000001	0.03334114224000001
360700	360000	0.45	2020-01-09	7.248074400000001	3.2616334800000004	0.03261633480000001
320500	320000	0.43	2020-01-09	7.248074400000001	3.1166719920000006	0.031166719920000006
320100	320000	0.41	2020-01-09	7.248074400000001	2.9717105040000003	0.029717105040000004
360100	360000	0.36	2020-01-09	7.248074400000001	2.609306784	0.02609306784
350100	350000	0.32	2020-01-09	7.248074400000001	2.3193838080000004	0.023193838080000004
430500	430000	0.32	2020-01-09	7.248074400000001	2.3193838080000004	0.023193838080000004
530100	530000	0.3	2020-01-09	7.248074400000001	2.17442232	0.021744223200000003
350500	350000	0.29	2020-01-09	7.248074400000001	2.101941576	0.021019415760000004
445100	440000	0.28	2020-01-09	7.248074400000001	2.0294608320000003	0.020294608320000004
431000	430000	0.27	2020-01-09	7.248074400000001	1.9569800880000003	0.01956980088
520100	520000	0.27	2020-01-09	7.248074400000001	1.9569800880000003	0.01956980088
120000	120000	0.26	2020-01-09	7.248074400000001	1.8844993440000004	0.018844993440000003
441700	440000	0.26	2020-01-09	7.248074400000001	1.8844993440000004	0.018844993440000003
450300	450000	0.25	2020-01-09	7.248074400000001	1.8120186000000003	0.018120186000000003
360800	360000	0.24	2020-01-09	7.248074400000001	1.739537856	0.01739537856
340100	340000	0.24	2020-01-09	7.248074400000001	1.739537856	0.01739537856
431100	430000	0.24	2020-01-09	7.248074400000001	1.739537856	0.01739537856
460100	460000	0.24	2020-01-09	7.248074400000001	1.739537856	0.01739537856
450900	450000	0.23	2020-01-09	7.248074400000001	1.6670571120000004	0.016670571120000005
445300	440000	0.21	2020-01-09	7.248074400000001	1.522095624	0.015220956240000002
230100	230000	0.21	2020-01-09	7.248074400000001	1.522095624	0.015220956240000002
330200	330000	0.19	2020-01-09	7.248074400000001	1.3771341360000002	0.013771341360000001
430200	430000	0.19	2020-01-09	7.248074400000001	1.3771341360000002	0.013771341360000001
330300	330000	0.18	2020-01-09	7.248074400000001	1.304653392	0.01304653392
370100	370000	0.18	2020-01-09	7.248074400000001	1.304653392	0.01304653392
370200	370000	0.18	2020-01-09	7.248074400000001	1.304653392	0.01304653392
430600	430000	0.18	2020-01-09	7.248074400000001	1.304653392	0.01304653392
350600	350000	0.17	2020-01-09	7.248074400000001	1.2321726480000004	0.012321726480000003
430700	430000	0.17	2020-01-09	7.248074400000001	1.2321726480000004	0.012321726480000003
320200	320000	0.17	2020-01-09	7.248074400000001	1.2321726480000004	0.012321726480000003
210100	210000	0.17	2020-01-09	7.248074400000001	1.2321726480000004	0.012321726480000003
421000	420000	0.16	2020-01-09	7.248074400000001	1.1596919040000002	0.011596919040000002
421100	420000	0.15	2020-01-09	7.248074400000001	1.08721116	0.010872111600000001
411700	410000	0.15	2020-01-09	7.248074400000001	1.08721116	0.010872111600000001
420600	420000	0.14	2020-01-09	7.248074400000001	1.0147304160000001	0.010147304160000002
360900	360000	0.14	2020-01-09	7.248074400000001	1.0147304160000001	0.010147304160000002
220100	220000	0.14	2020-01-09	7.248074400000001	1.0147304160000001	0.010147304160000002
411300	410000	0.14	2020-01-09	7.248074400000001	1.0147304160000001	0.010147304160000002
210200	210000	0.13	2020-01-09	7.248074400000001	0.9422496720000002	0.009422496720000001
460200	460000	0.13	2020-01-09	7.248074400000001	0.9422496720000002	0.009422496720000001
430900	430000	0.13	2020-01-09	7.248074400000001	0.9422496720000002	0.009422496720000001
430300	430000	0.12	2020-01-09	7.248074400000001	0.869768928	0.00869768928
450800	450000	0.11	2020-01-09	7.248074400000001	0.7972881840000001	0.007972881840000001
450200	450000	0.11	2020-01-09	7.248074400000001	0.7972881840000001	0.007972881840000001
330700	330000	0.11	2020-01-09	7.248074400000001	0.7972881840000001	0.007972881840000001
130100	130000	0.1	2020-01-09	7.248074400000001	0.7248074400000002	0.007248074400000002
320400	320000	0.1	2020-01-09	7.248074400000001	0.7248074400000002	0.007248074400000002
360400	360000	0.1	2020-01-09	7.248074400000001	0.7248074400000002	0.007248074400000002
411500	410000	0.1	2020-01-09	7.248074400000001	0.7248074400000002	0.007248074400000002
431200	430000	0.1	2020-01-09	7.248074400000001	0.7248074400000002	0.007248074400000002
450400	450000	0.1	2020-01-09	7.248074400000001	0.7248074400000002	0.007248074400000002
140100	140000	0.09	2020-01-09	7.248074400000001	0.652326696	0.00652326696
620100	620000	0.09	2020-01-09	7.248074400000001	0.652326696	0.00652326696
420500	420000	0.09	2020-01-09	7.248074400000001	0.652326696	0.00652326696
421200	420000	0.09	2020-01-09	7.248074400000001	0.652326696	0.00652326696
520300	520000	0.09	2020-01-09	7.248074400000001	0.652326696	0.00652326696
451100	450000	0.08	2020-01-09	7.248074400000001	0.5798459520000001	0.005798459520000001
320600	320000	0.08	2020-01-09	7.248074400000001	0.5798459520000001	0.005798459520000001
410300	410000	0.08	2020-01-09	7.248074400000001	0.5798459520000001	0.005798459520000001
450500	450000	0.08	2020-01-09	7.248074400000001	0.5798459520000001	0.005798459520000001
650100	650000	0.08	2020-01-09	7.248074400000001	0.5798459520000001	0.005798459520000001
511300	510000	0.08	2020-01-09	7.248074400000001	0.5798459520000001	0.005798459520000001
431300	430000	0.08	2020-01-09	7.248074400000001	0.5798459520000001	0.005798459520000001
510700	510000	0.07	2020-01-09	7.248074400000001	0.5073652080000001	0.005073652080000001
331000	330000	0.07	2020-01-09	7.248074400000001	0.5073652080000001	0.005073652080000001
370600	370000	0.07	2020-01-09	7.248074400000001	0.5073652080000001	0.005073652080000001
451000	450000	0.07	2020-01-09	7.248074400000001	0.5073652080000001	0.005073652080000001
451400	450000	0.07	2020-01-09	7.248074400000001	0.5073652080000001	0.005073652080000001
361000	360000	0.07	2020-01-09	7.248074400000001	0.5073652080000001	0.005073652080000001
420900	420000	0.07	2020-01-09	7.248074400000001	0.5073652080000001	0.005073652080000001
522700	520000	0.07	2020-01-09	7.248074400000001	0.5073652080000001	0.005073652080000001
441900	440000	30.05	2020-01-10	6.914289599999999	207.77440248	2.0777440248
441300	440000	14.66	2020-01-10	6.914289599999999	101.36348553599998	1.0136348553599999
440100	440000	11.07	2020-01-10	6.914289599999999	76.54118587199999	0.7654118587199998
440600	440000	2.79	2020-01-10	6.914289599999999	19.290867984	0.19290867983999999
441500	440000	1.86	2020-01-10	6.914289599999999	12.860578656	0.12860578656
442000	440000	1.74	2020-01-10	6.914289599999999	12.030863903999998	0.12030863903999998
110000	110000	1.59	2020-01-10	6.914289599999999	10.993720463999999	0.10993720464
310000	310000	1.43	2020-01-10	6.914289599999999	9.887434127999999	0.09887434127999999
440400	440000	1.4	2020-01-10	6.914289599999999	9.680005439999999	0.09680005439999999
441600	440000	1.37	2020-01-10	6.914289599999999	9.472576752	0.09472576752
445200	440000	1.25	2020-01-10	6.914289599999999	8.642862	0.08642862
440500	440000	1.06	2020-01-10	6.914289599999999	7.329146976	0.07329146975999999
441400	440000	0.9	2020-01-10	6.914289599999999	6.2228606399999995	0.0622286064
440700	440000	0.84	2020-01-10	6.914289599999999	5.808003263999999	0.05808003263999999
430100	430000	0.77	2020-01-10	6.914289599999999	5.324002992	0.053240029919999994
440800	440000	0.76	2020-01-10	6.914289599999999	5.254860096	0.05254860096
420100	420000	0.73	2020-01-10	6.914289599999999	5.047431408	0.05047431408
510100	510000	0.67	2020-01-10	6.914289599999999	4.632574032	0.04632574032
440900	440000	0.62	2020-01-10	6.914289599999999	4.286859551999999	0.04286859551999999
441800	440000	0.61	2020-01-10	6.914289599999999	4.2177166559999995	0.04217716655999999
350200	350000	0.56	2020-01-10	6.914289599999999	3.872002176	0.03872002176
500000	500000	0.54	2020-01-10	6.914289599999999	3.7337163839999996	0.03733716383999999
441200	440000	0.53	2020-01-10	6.914289599999999	3.664573488	0.036645734879999996
330100	330000	0.49	2020-01-10	6.914289599999999	3.3880019039999993	0.033880019039999994
440200	440000	0.47	2020-01-10	6.914289599999999	3.2497161119999993	0.03249716111999999
450100	450000	0.44	2020-01-10	6.914289599999999	3.0422874239999995	0.030422874239999995
360700	360000	0.42	2020-01-10	6.914289599999999	2.9040016319999995	0.029040016319999994
610100	610000	0.41	2020-01-10	6.914289599999999	2.8348587359999993	0.028348587359999993
320500	320000	0.37	2020-01-10	6.914289599999999	2.5582871519999997	0.025582871519999998
430400	430000	0.37	2020-01-10	6.914289599999999	2.5582871519999997	0.025582871519999998
410100	410000	0.36	2020-01-10	6.914289599999999	2.4891442559999994	0.024891442559999994
360100	360000	0.36	2020-01-10	6.914289599999999	2.4891442559999994	0.024891442559999994
320100	320000	0.35	2020-01-10	6.914289599999999	2.4200013599999997	0.024200013599999997
350100	350000	0.33	2020-01-10	6.914289599999999	2.2817155679999996	0.022817155679999996
350500	350000	0.31	2020-01-10	6.914289599999999	2.1434297759999996	0.021434297759999995
430500	430000	0.28	2020-01-10	6.914289599999999	1.936001088	0.01936001088
441700	440000	0.28	2020-01-10	6.914289599999999	1.936001088	0.01936001088
445100	440000	0.26	2020-01-10	6.914289599999999	1.7977152959999998	0.01797715296
431000	430000	0.26	2020-01-10	6.914289599999999	1.7977152959999998	0.01797715296
530100	530000	0.25	2020-01-10	6.914289599999999	1.7285723999999998	0.017285724
520100	520000	0.24	2020-01-10	6.914289599999999	1.6594295039999998	0.01659429504
450900	450000	0.24	2020-01-10	6.914289599999999	1.6594295039999998	0.01659429504
450300	450000	0.23	2020-01-10	6.914289599999999	1.5902866079999998	0.015902866079999998
340100	340000	0.23	2020-01-10	6.914289599999999	1.5902866079999998	0.015902866079999998
445300	440000	0.23	2020-01-10	6.914289599999999	1.5902866079999998	0.015902866079999998
120000	120000	0.22	2020-01-10	6.914289599999999	1.5211437119999998	0.015211437119999997
460100	460000	0.22	2020-01-10	6.914289599999999	1.5211437119999998	0.015211437119999997
360800	360000	0.22	2020-01-10	6.914289599999999	1.5211437119999998	0.015211437119999997
431100	430000	0.22	2020-01-10	6.914289599999999	1.5211437119999998	0.015211437119999997
370100	370000	0.19	2020-01-10	6.914289599999999	1.313715024	0.01313715024
430200	430000	0.18	2020-01-10	6.914289599999999	1.2445721279999997	0.012445721279999997
350600	350000	0.17	2020-01-10	6.914289599999999	1.175429232	0.01175429232
330200	330000	0.17	2020-01-10	6.914289599999999	1.175429232	0.01175429232
330300	330000	0.17	2020-01-10	6.914289599999999	1.175429232	0.01175429232
430700	430000	0.16	2020-01-10	6.914289599999999	1.106286336	0.01106286336
210100	210000	0.16	2020-01-10	6.914289599999999	1.106286336	0.01106286336
430600	430000	0.15	2020-01-10	6.914289599999999	1.03714344	0.010371434399999999
320200	320000	0.15	2020-01-10	6.914289599999999	1.03714344	0.010371434399999999
370200	370000	0.15	2020-01-10	6.914289599999999	1.03714344	0.010371434399999999
230100	230000	0.15	2020-01-10	6.914289599999999	1.03714344	0.010371434399999999
360900	360000	0.13	2020-01-10	6.914289599999999	0.8988576479999999	0.00898857648
210200	210000	0.12	2020-01-10	6.914289599999999	0.8297147519999999	0.00829714752
220100	220000	0.12	2020-01-10	6.914289599999999	0.8297147519999999	0.00829714752
421100	420000	0.12	2020-01-10	6.914289599999999	0.8297147519999999	0.00829714752
411300	410000	0.12	2020-01-10	6.914289599999999	0.8297147519999999	0.00829714752
450200	450000	0.11	2020-01-10	6.914289599999999	0.7605718559999999	0.007605718559999999
460200	460000	0.11	2020-01-10	6.914289599999999	0.7605718559999999	0.007605718559999999
360400	360000	0.11	2020-01-10	6.914289599999999	0.7605718559999999	0.007605718559999999
421000	420000	0.11	2020-01-10	6.914289599999999	0.7605718559999999	0.007605718559999999
420600	420000	0.1	2020-01-10	6.914289599999999	0.69142896	0.0069142896
330700	330000	0.1	2020-01-10	6.914289599999999	0.69142896	0.0069142896
430300	430000	0.1	2020-01-10	6.914289599999999	0.69142896	0.0069142896
450400	450000	0.09	2020-01-10	6.914289599999999	0.6222860639999999	0.0062228606399999985
450800	450000	0.09	2020-01-10	6.914289599999999	0.6222860639999999	0.0062228606399999985
430900	430000	0.09	2020-01-10	6.914289599999999	0.6222860639999999	0.0062228606399999985
130100	130000	0.09	2020-01-10	6.914289599999999	0.6222860639999999	0.0062228606399999985
320600	320000	0.09	2020-01-10	6.914289599999999	0.6222860639999999	0.0062228606399999985
411700	410000	0.09	2020-01-10	6.914289599999999	0.6222860639999999	0.0062228606399999985
620100	620000	0.08	2020-01-10	6.914289599999999	0.553143168	0.00553143168
140100	140000	0.08	2020-01-10	6.914289599999999	0.553143168	0.00553143168
320400	320000	0.08	2020-01-10	6.914289599999999	0.553143168	0.00553143168
451100	450000	0.08	2020-01-10	6.914289599999999	0.553143168	0.00553143168
331000	330000	0.08	2020-01-10	6.914289599999999	0.553143168	0.00553143168
431200	430000	0.07	2020-01-10	6.914289599999999	0.484000272	0.00484000272
520300	520000	0.07	2020-01-10	6.914289599999999	0.484000272	0.00484000272
421200	420000	0.07	2020-01-10	6.914289599999999	0.484000272	0.00484000272
431300	430000	0.07	2020-01-10	6.914289599999999	0.484000272	0.00484000272
420500	420000	0.07	2020-01-10	6.914289599999999	0.484000272	0.00484000272
511300	510000	0.07	2020-01-10	6.914289599999999	0.484000272	0.00484000272
411500	410000	0.07	2020-01-10	6.914289599999999	0.484000272	0.00484000272
450500	450000	0.07	2020-01-10	6.914289599999999	0.484000272	0.00484000272
451000	450000	0.07	2020-01-10	6.914289599999999	0.484000272	0.00484000272
350300	350000	0.07	2020-01-10	6.914289599999999	0.484000272	0.00484000272
330400	330000	0.06	2020-01-10	6.914289599999999	0.41485737599999994	0.00414857376
370600	370000	0.06	2020-01-10	6.914289599999999	0.41485737599999994	0.00414857376
451400	450000	0.06	2020-01-10	6.914289599999999	0.41485737599999994	0.00414857376
650100	650000	0.06	2020-01-10	6.914289599999999	0.41485737599999994	0.00414857376
350800	350000	0.06	2020-01-10	6.914289599999999	0.41485737599999994	0.00414857376
320300	320000	0.06	2020-01-10	6.914289599999999	0.41485737599999994	0.00414857376
511700	510000	0.06	2020-01-10	6.914289599999999	0.41485737599999994	0.00414857376
441900	440000	29.98	2020-01-11	7.5042288	224.976779424	2.24976779424
441300	440000	14.58	2020-01-11	7.5042288	109.411655904	1.09411655904
440100	440000	12.27	2020-01-11	7.5042288	92.076887376	0.92076887376
440600	440000	3.08	2020-01-11	7.5042288	23.113024704	0.23113024704000001
442000	440000	1.87	2020-01-11	7.5042288	14.032907856000001	0.14032907856000001
441500	440000	1.67	2020-01-11	7.5042288	12.532062095999999	0.12532062096
440400	440000	1.65	2020-01-11	7.5042288	12.38197752	0.1238197752
441600	440000	1.49	2020-01-11	7.5042288	11.181300912	0.11181300911999999
110000	110000	1.33	2020-01-11	7.5042288	9.980624304000001	0.09980624304
310000	310000	1.22	2020-01-11	7.5042288	9.155159136	0.09155159136
445200	440000	1.05	2020-01-11	7.5042288	7.87944024	0.0787944024
440500	440000	1.04	2020-01-11	7.5042288	7.804397952	0.07804397952
441400	440000	0.93	2020-01-11	7.5042288	6.978932784	0.06978932784
440700	440000	0.89	2020-01-11	7.5042288	6.678763632	0.06678763632
440800	440000	0.78	2020-01-11	7.5042288	5.853298464	0.05853298464
430100	430000	0.69	2020-01-11	7.5042288	5.177917871999999	0.05177917871999999
420100	420000	0.63	2020-01-11	7.5042288	4.727664144	0.04727664144
441800	440000	0.62	2020-01-11	7.5042288	4.652621856	0.04652621856
510100	510000	0.58	2020-01-11	7.5042288	4.352452704	0.043524527040000004
350200	350000	0.55	2020-01-11	7.5042288	4.12732584	0.0412732584
440900	440000	0.54	2020-01-11	7.5042288	4.0522835520000005	0.04052283552
441200	440000	0.54	2020-01-11	7.5042288	4.0522835520000005	0.04052283552
500000	500000	0.48	2020-01-11	7.5042288	3.6020298239999997	0.03602029824
330100	330000	0.44	2020-01-11	7.5042288	3.301860672	0.03301860672
360700	360000	0.43	2020-01-11	7.5042288	3.226818384	0.03226818384
450100	450000	0.43	2020-01-11	7.5042288	3.226818384	0.03226818384
440200	440000	0.37	2020-01-11	7.5042288	2.776564656	0.027765646560000003
430400	430000	0.33	2020-01-11	7.5042288	2.476395504	0.02476395504
320100	320000	0.32	2020-01-11	7.5042288	2.401353216	0.02401353216
350100	350000	0.32	2020-01-11	7.5042288	2.401353216	0.02401353216
410100	410000	0.31	2020-01-11	7.5042288	2.326310928	0.02326310928
350500	350000	0.31	2020-01-11	7.5042288	2.326310928	0.02326310928
360100	360000	0.3	2020-01-11	7.5042288	2.2512686399999997	0.022512686399999995
320500	320000	0.29	2020-01-11	7.5042288	2.176226352	0.021762263520000002
430500	430000	0.28	2020-01-11	7.5042288	2.1011840640000004	0.021011840640000005
610100	610000	0.28	2020-01-11	7.5042288	2.1011840640000004	0.021011840640000005
441700	440000	0.26	2020-01-11	7.5042288	1.951099488	0.01951099488
445100	440000	0.25	2020-01-11	7.5042288	1.8760572	0.018760572
445300	440000	0.24	2020-01-11	7.5042288	1.8010149119999999	0.01801014912
360800	360000	0.24	2020-01-11	7.5042288	1.8010149119999999	0.01801014912
431000	430000	0.24	2020-01-11	7.5042288	1.8010149119999999	0.01801014912
530100	530000	0.23	2020-01-11	7.5042288	1.725972624	0.01725972624
450900	450000	0.22	2020-01-11	7.5042288	1.650930336	0.01650930336
450300	450000	0.21	2020-01-11	7.5042288	1.575888048	0.01575888048
431100	430000	0.2	2020-01-11	7.5042288	1.50084576	0.0150084576
120000	120000	0.2	2020-01-11	7.5042288	1.50084576	0.0150084576
350600	350000	0.2	2020-01-11	7.5042288	1.50084576	0.0150084576
460100	460000	0.19	2020-01-11	7.5042288	1.425803472	0.01425803472
520100	520000	0.18	2020-01-11	7.5042288	1.350761184	0.01350761184
340100	340000	0.16	2020-01-11	7.5042288	1.200676608	0.01200676608
230100	230000	0.15	2020-01-11	7.5042288	1.1256343199999999	0.011256343199999998
330200	330000	0.15	2020-01-11	7.5042288	1.1256343199999999	0.011256343199999998
430200	430000	0.15	2020-01-11	7.5042288	1.1256343199999999	0.011256343199999998
430600	430000	0.14	2020-01-11	7.5042288	1.0505920320000002	0.010505920320000002
330300	330000	0.13	2020-01-11	7.5042288	0.975549744	0.00975549744
210100	210000	0.13	2020-01-11	7.5042288	0.975549744	0.00975549744
411300	410000	0.13	2020-01-11	7.5042288	0.975549744	0.00975549744
370200	370000	0.12	2020-01-11	7.5042288	0.9005074559999999	0.00900507456
430700	430000	0.12	2020-01-11	7.5042288	0.9005074559999999	0.00900507456
420600	420000	0.12	2020-01-11	7.5042288	0.9005074559999999	0.00900507456
421000	420000	0.11	2020-01-11	7.5042288	0.825465168	0.00825465168
320200	320000	0.11	2020-01-11	7.5042288	0.825465168	0.00825465168
421100	420000	0.11	2020-01-11	7.5042288	0.825465168	0.00825465168
430300	430000	0.11	2020-01-11	7.5042288	0.825465168	0.00825465168
430900	430000	0.11	2020-01-11	7.5042288	0.825465168	0.00825465168
450400	450000	0.11	2020-01-11	7.5042288	0.825465168	0.00825465168
220100	220000	0.11	2020-01-11	7.5042288	0.825465168	0.00825465168
370100	370000	0.11	2020-01-11	7.5042288	0.825465168	0.00825465168
411700	410000	0.11	2020-01-11	7.5042288	0.825465168	0.00825465168
130100	130000	0.1	2020-01-11	7.5042288	0.75042288	0.0075042288
360900	360000	0.1	2020-01-11	7.5042288	0.75042288	0.0075042288
431200	430000	0.1	2020-01-11	7.5042288	0.75042288	0.0075042288
450800	450000	0.1	2020-01-11	7.5042288	0.75042288	0.0075042288
450200	450000	0.1	2020-01-11	7.5042288	0.75042288	0.0075042288
460200	460000	0.1	2020-01-11	7.5042288	0.75042288	0.0075042288
451100	450000	0.09	2020-01-11	7.5042288	0.675380592	0.00675380592
210200	210000	0.09	2020-01-11	7.5042288	0.675380592	0.00675380592
360400	360000	0.09	2020-01-11	7.5042288	0.675380592	0.00675380592
330700	330000	0.08	2020-01-11	7.5042288	0.600338304	0.00600338304
320400	320000	0.08	2020-01-11	7.5042288	0.600338304	0.00600338304
411500	410000	0.08	2020-01-11	7.5042288	0.600338304	0.00600338304
450500	450000	0.07	2020-01-11	7.5042288	0.5252960160000001	0.005252960160000001
140100	140000	0.07	2020-01-11	7.5042288	0.5252960160000001	0.005252960160000001
420500	420000	0.07	2020-01-11	7.5042288	0.5252960160000001	0.005252960160000001
511300	510000	0.07	2020-01-11	7.5042288	0.5252960160000001	0.005252960160000001
350300	350000	0.07	2020-01-11	7.5042288	0.5252960160000001	0.005252960160000001
510700	510000	0.07	2020-01-11	7.5042288	0.5252960160000001	0.005252960160000001
520300	520000	0.06	2020-01-11	7.5042288	0.45025372799999996	0.00450253728
410300	410000	0.06	2020-01-11	7.5042288	0.45025372799999996	0.00450253728
350800	350000	0.06	2020-01-11	7.5042288	0.45025372799999996	0.00450253728
431300	430000	0.06	2020-01-11	7.5042288	0.45025372799999996	0.00450253728
370600	370000	0.06	2020-01-11	7.5042288	0.45025372799999996	0.00450253728
421200	420000	0.06	2020-01-11	7.5042288	0.45025372799999996	0.00450253728
451000	450000	0.06	2020-01-11	7.5042288	0.45025372799999996	0.00450253728
620100	620000	0.06	2020-01-11	7.5042288	0.45025372799999996	0.00450253728
361000	360000	0.06	2020-01-11	7.5042288	0.45025372799999996	0.00450253728
450700	450000	0.06	2020-01-11	7.5042288	0.45025372799999996	0.00450253728
650100	650000	0.06	2020-01-11	7.5042288	0.45025372799999996	0.00450253728
320600	320000	0.05	2020-01-11	7.5042288	0.37521144	0.0037521144
331000	330000	0.05	2020-01-11	7.5042288	0.37521144	0.0037521144
441900	440000	32.56	2020-01-12	6.926472	225.52592832000002	2.2552592832
441300	440000	16.7	2020-01-12	6.926472	115.67208240000001	1.156720824
440100	440000	10.31	2020-01-12	6.926472	71.41192632	0.7141192632000001
440600	440000	2.66	2020-01-12	6.926472	18.424415520000004	0.18424415520000004
442000	440000	1.73	2020-01-12	6.926472	11.98279656	0.1198279656
441600	440000	1.72	2020-01-12	6.926472	11.913531840000001	0.11913531840000001
441500	440000	1.57	2020-01-12	6.926472	10.874561040000001	0.10874561040000001
440400	440000	1.4	2020-01-12	6.926472	9.6970608	0.09697060799999999
110000	110000	1.24	2020-01-12	6.926472	8.58882528	0.0858882528
310000	310000	1.17	2020-01-12	6.926472	8.10397224	0.08103972239999999
445200	440000	1.14	2020-01-12	6.926472	7.896178079999999	0.07896178079999999
440500	440000	0.92	2020-01-12	6.926472	6.372354240000001	0.06372354240000001
441400	440000	0.88	2020-01-12	6.926472	6.095295360000001	0.060952953600000005
440700	440000	0.74	2020-01-12	6.926472	5.12558928	0.0512558928
440800	440000	0.66	2020-01-12	6.926472	4.57147152	0.045714715200000006
430100	430000	0.61	2020-01-12	6.926472	4.22514792	0.042251479200000004
441800	440000	0.59	2020-01-12	6.926472	4.08661848	0.040866184800000004
510100	510000	0.56	2020-01-12	6.926472	3.8788243200000005	0.0387882432
420100	420000	0.55	2020-01-12	6.926472	3.8095596000000005	0.038095596
440900	440000	0.47	2020-01-12	6.926472	3.25544184	0.0325544184
441200	440000	0.46	2020-01-12	6.926472	3.1861771200000004	0.03186177120000001
350200	350000	0.45	2020-01-12	6.926472	3.1169124000000004	0.031169124000000003
500000	500000	0.44	2020-01-12	6.926472	3.0476476800000003	0.030476476800000003
330100	330000	0.44	2020-01-12	6.926472	3.0476476800000003	0.030476476800000003
450100	450000	0.38	2020-01-12	6.926472	2.6320593600000004	0.026320593600000004
360700	360000	0.38	2020-01-12	6.926472	2.6320593600000004	0.026320593600000004
440200	440000	0.37	2020-01-12	6.926472	2.56279464	0.0256279464
320500	320000	0.3	2020-01-12	6.926472	2.0779416	0.020779416
320100	320000	0.3	2020-01-12	6.926472	2.0779416	0.020779416
610100	610000	0.3	2020-01-12	6.926472	2.0779416	0.020779416
410100	410000	0.3	2020-01-12	6.926472	2.0779416	0.020779416
430400	430000	0.29	2020-01-12	6.926472	2.00867688	0.020086768799999998
350500	350000	0.27	2020-01-12	6.926472	1.8701474400000002	0.0187014744
430500	430000	0.26	2020-01-12	6.926472	1.8008827200000002	0.0180088272
445100	440000	0.25	2020-01-12	6.926472	1.731618	0.01731618
360100	360000	0.24	2020-01-12	6.926472	1.66235328	0.0166235328
530100	530000	0.24	2020-01-12	6.926472	1.66235328	0.0166235328
120000	120000	0.23	2020-01-12	6.926472	1.5930885600000002	0.015930885600000003
350100	350000	0.23	2020-01-12	6.926472	1.5930885600000002	0.015930885600000003
431100	430000	0.23	2020-01-12	6.926472	1.5930885600000002	0.015930885600000003
360800	360000	0.21	2020-01-12	6.926472	1.45455912	0.014545591200000001
450900	450000	0.2	2020-01-12	6.926472	1.3852944000000003	0.013852944000000002
450300	450000	0.2	2020-01-12	6.926472	1.3852944000000003	0.013852944000000002
441700	440000	0.2	2020-01-12	6.926472	1.3852944000000003	0.013852944000000002
431000	430000	0.19	2020-01-12	6.926472	1.3160296800000002	0.013160296800000002
460100	460000	0.19	2020-01-12	6.926472	1.3160296800000002	0.013160296800000002
445300	440000	0.18	2020-01-12	6.926472	1.24676496	0.012467649599999998
230100	230000	0.17	2020-01-12	6.926472	1.17750024	0.011775002400000002
340100	340000	0.17	2020-01-12	6.926472	1.17750024	0.011775002400000002
520100	520000	0.16	2020-01-12	6.926472	1.10823552	0.0110823552
411300	410000	0.16	2020-01-12	6.926472	1.10823552	0.0110823552
430200	430000	0.15	2020-01-12	6.926472	1.0389708	0.010389708
330200	330000	0.14	2020-01-12	6.926472	0.9697060800000001	0.0096970608
350600	350000	0.14	2020-01-12	6.926472	0.9697060800000001	0.0096970608
420600	420000	0.13	2020-01-12	6.926472	0.9004413600000001	0.0090044136
370200	370000	0.13	2020-01-12	6.926472	0.9004413600000001	0.0090044136
370100	370000	0.13	2020-01-12	6.926472	0.9004413600000001	0.0090044136
360900	360000	0.13	2020-01-12	6.926472	0.9004413600000001	0.0090044136
430700	430000	0.12	2020-01-12	6.926472	0.83117664	0.0083117664
330300	330000	0.12	2020-01-12	6.926472	0.83117664	0.0083117664
421000	420000	0.12	2020-01-12	6.926472	0.83117664	0.0083117664
210100	210000	0.11	2020-01-12	6.926472	0.7619119200000001	0.007619119200000001
430600	430000	0.11	2020-01-12	6.926472	0.7619119200000001	0.007619119200000001
421100	420000	0.11	2020-01-12	6.926472	0.7619119200000001	0.007619119200000001
411700	410000	0.11	2020-01-12	6.926472	0.7619119200000001	0.007619119200000001
430900	430000	0.11	2020-01-12	6.926472	0.7619119200000001	0.007619119200000001
220100	220000	0.1	2020-01-12	6.926472	0.6926472000000001	0.006926472000000001
431200	430000	0.1	2020-01-12	6.926472	0.6926472000000001	0.006926472000000001
330700	330000	0.1	2020-01-12	6.926472	0.6926472000000001	0.006926472000000001
460200	460000	0.1	2020-01-12	6.926472	0.6926472000000001	0.006926472000000001
210200	210000	0.1	2020-01-12	6.926472	0.6926472000000001	0.006926472000000001
320200	320000	0.09	2020-01-12	6.926472	0.62338248	0.006233824799999999
450400	450000	0.09	2020-01-12	6.926472	0.62338248	0.006233824799999999
430300	430000	0.09	2020-01-12	6.926472	0.62338248	0.006233824799999999
360400	360000	0.09	2020-01-12	6.926472	0.62338248	0.006233824799999999
411500	410000	0.08	2020-01-12	6.926472	0.55411776	0.0055411776
450800	450000	0.08	2020-01-12	6.926472	0.55411776	0.0055411776
451100	450000	0.08	2020-01-12	6.926472	0.55411776	0.0055411776
331000	330000	0.08	2020-01-12	6.926472	0.55411776	0.0055411776
450200	450000	0.08	2020-01-12	6.926472	0.55411776	0.0055411776
410300	410000	0.08	2020-01-12	6.926472	0.55411776	0.0055411776
420500	420000	0.07	2020-01-12	6.926472	0.48485304000000007	0.0048485304
130100	130000	0.07	2020-01-12	6.926472	0.48485304000000007	0.0048485304
620100	620000	0.07	2020-01-12	6.926472	0.48485304000000007	0.0048485304
140100	140000	0.07	2020-01-12	6.926472	0.48485304000000007	0.0048485304
431300	430000	0.07	2020-01-12	6.926472	0.48485304000000007	0.0048485304
450500	450000	0.07	2020-01-12	6.926472	0.48485304000000007	0.0048485304
451200	450000	0.07	2020-01-12	6.926472	0.48485304000000007	0.0048485304
451000	450000	0.07	2020-01-12	6.926472	0.48485304000000007	0.0048485304
520300	520000	0.06	2020-01-12	6.926472	0.41558832	0.0041558832
320400	320000	0.06	2020-01-12	6.926472	0.41558832	0.0041558832
450700	450000	0.06	2020-01-12	6.926472	0.41558832	0.0041558832
361000	360000	0.06	2020-01-12	6.926472	0.41558832	0.0041558832
420900	420000	0.06	2020-01-12	6.926472	0.41558832	0.0041558832
350300	350000	0.06	2020-01-12	6.926472	0.41558832	0.0041558832
370600	370000	0.06	2020-01-12	6.926472	0.41558832	0.0041558832
511300	510000	0.06	2020-01-12	6.926472	0.41558832	0.0041558832
330400	330000	0.05	2020-01-12	6.926472	0.34632360000000006	0.0034632360000000006
421200	420000	0.05	2020-01-12	6.926472	0.34632360000000006	0.0034632360000000006
650100	650000	0.05	2020-01-12	6.926472	0.34632360000000006	0.0034632360000000006
441900	440000	27.86	2020-01-13	7.2020664000000005	200.649569904	2.0064956990400002
441300	440000	18.91	2020-01-13	7.2020664000000005	136.191075624	1.3619107562400001
440100	440000	10.63	2020-01-13	7.2020664000000005	76.55796583200001	0.7655796583200001
440600	440000	2.67	2020-01-13	7.2020664000000005	19.229517288	0.19229517288
441500	440000	2.1	2020-01-13	7.2020664000000005	15.124339440000002	0.1512433944
441600	440000	1.98	2020-01-13	7.2020664000000005	14.260091472000001	0.14260091472
442000	440000	1.88	2020-01-13	7.2020664000000005	13.539884832	0.13539884832000001
440400	440000	1.55	2020-01-13	7.2020664000000005	11.163202920000002	0.11163202920000001
445200	440000	1.53	2020-01-13	7.2020664000000005	11.019161592000001	0.11019161592000001
110000	110000	1.44	2020-01-13	7.2020664000000005	10.370975616	0.10370975616000001
310000	310000	1.22	2020-01-13	7.2020664000000005	8.786521008000001	0.08786521008
441400	440000	1.19	2020-01-13	7.2020664000000005	8.570459016000001	0.08570459016000001
440500	440000	1.12	2020-01-13	7.2020664000000005	8.066314368000002	0.08066314368000002
440700	440000	0.82	2020-01-13	7.2020664000000005	5.905694448	0.059056944480000005
430100	430000	0.73	2020-01-13	7.2020664000000005	5.2575084720000005	0.052575084720000005
440800	440000	0.7	2020-01-13	7.2020664000000005	5.04144648	0.0504144648
441800	440000	0.64	2020-01-13	7.2020664000000005	4.609322496000001	0.046093224960000005
350200	350000	0.62	2020-01-13	7.2020664000000005	4.465281168000001	0.04465281168000001
440900	440000	0.59	2020-01-13	7.2020664000000005	4.249219176	0.042492191760000006
420100	420000	0.56	2020-01-13	7.2020664000000005	4.033157184000001	0.04033157184000001
510100	510000	0.54	2020-01-13	7.2020664000000005	3.8891158560000005	0.03889115856000001
441200	440000	0.48	2020-01-13	7.2020664000000005	3.456991872	0.03456991872
500000	500000	0.47	2020-01-13	7.2020664000000005	3.384971208	0.033849712080000004
440200	440000	0.44	2020-01-13	7.2020664000000005	3.1689092160000003	0.03168909216
330100	330000	0.44	2020-01-13	7.2020664000000005	3.1689092160000003	0.03168909216
360700	360000	0.4	2020-01-13	7.2020664000000005	2.8808265600000005	0.028808265600000004
450100	450000	0.36	2020-01-13	7.2020664000000005	2.592743904	0.025927439040000003
320100	320000	0.34	2020-01-13	7.2020664000000005	2.4487025760000005	0.024487025760000006
430400	430000	0.32	2020-01-13	7.2020664000000005	2.3046612480000004	0.023046612480000003
610100	610000	0.32	2020-01-13	7.2020664000000005	2.3046612480000004	0.023046612480000003
445100	440000	0.31	2020-01-13	7.2020664000000005	2.2326405840000003	0.022326405840000004
430500	430000	0.31	2020-01-13	7.2020664000000005	2.2326405840000003	0.022326405840000004
320500	320000	0.29	2020-01-13	7.2020664000000005	2.088599256	0.02088599256
445300	440000	0.27	2020-01-13	7.2020664000000005	1.9445579280000003	0.019445579280000003
450300	450000	0.27	2020-01-13	7.2020664000000005	1.9445579280000003	0.019445579280000003
360100	360000	0.27	2020-01-13	7.2020664000000005	1.9445579280000003	0.019445579280000003
441700	440000	0.26	2020-01-13	7.2020664000000005	1.8725372640000002	0.01872537264
350100	350000	0.25	2020-01-13	7.2020664000000005	1.8005166000000001	0.018005166000000003
431000	430000	0.25	2020-01-13	7.2020664000000005	1.8005166000000001	0.018005166000000003
410100	410000	0.25	2020-01-13	7.2020664000000005	1.8005166000000001	0.018005166000000003
530100	530000	0.24	2020-01-13	7.2020664000000005	1.728495936	0.01728495936
120000	120000	0.24	2020-01-13	7.2020664000000005	1.728495936	0.01728495936
350500	350000	0.23	2020-01-13	7.2020664000000005	1.6564752720000002	0.016564752720000003
360800	360000	0.23	2020-01-13	7.2020664000000005	1.6564752720000002	0.016564752720000003
520100	520000	0.23	2020-01-13	7.2020664000000005	1.6564752720000002	0.016564752720000003
450900	450000	0.21	2020-01-13	7.2020664000000005	1.512433944	0.01512433944
431100	430000	0.2	2020-01-13	7.2020664000000005	1.4404132800000002	0.014404132800000002
430200	430000	0.18	2020-01-13	7.2020664000000005	1.296371952	0.012963719520000002
460100	460000	0.18	2020-01-13	7.2020664000000005	1.296371952	0.012963719520000002
340100	340000	0.17	2020-01-13	7.2020664000000005	1.2243512880000003	0.012243512880000003
350600	350000	0.17	2020-01-13	7.2020664000000005	1.2243512880000003	0.012243512880000003
230100	230000	0.15	2020-01-13	7.2020664000000005	1.0803099600000001	0.010803099600000001
411300	410000	0.14	2020-01-13	7.2020664000000005	1.0082892960000003	0.010082892960000003
370200	370000	0.14	2020-01-13	7.2020664000000005	1.0082892960000003	0.010082892960000003
330200	330000	0.14	2020-01-13	7.2020664000000005	1.0082892960000003	0.010082892960000003
430600	430000	0.13	2020-01-13	7.2020664000000005	0.9362686320000001	0.00936268632
330300	330000	0.13	2020-01-13	7.2020664000000005	0.9362686320000001	0.00936268632
360900	360000	0.13	2020-01-13	7.2020664000000005	0.9362686320000001	0.00936268632
430700	430000	0.13	2020-01-13	7.2020664000000005	0.9362686320000001	0.00936268632
210100	210000	0.12	2020-01-13	7.2020664000000005	0.864247968	0.00864247968
430900	430000	0.12	2020-01-13	7.2020664000000005	0.864247968	0.00864247968
431200	430000	0.12	2020-01-13	7.2020664000000005	0.864247968	0.00864247968
370100	370000	0.12	2020-01-13	7.2020664000000005	0.864247968	0.00864247968
320200	320000	0.12	2020-01-13	7.2020664000000005	0.864247968	0.00864247968
420600	420000	0.12	2020-01-13	7.2020664000000005	0.864247968	0.00864247968
421000	420000	0.12	2020-01-13	7.2020664000000005	0.864247968	0.00864247968
421100	420000	0.11	2020-01-13	7.2020664000000005	0.7922273040000001	0.00792227304
411700	410000	0.11	2020-01-13	7.2020664000000005	0.7922273040000001	0.00792227304
450800	450000	0.11	2020-01-13	7.2020664000000005	0.7922273040000001	0.00792227304
450400	450000	0.1	2020-01-13	7.2020664000000005	0.7202066400000001	0.007202066400000001
411500	410000	0.1	2020-01-13	7.2020664000000005	0.7202066400000001	0.007202066400000001
460200	460000	0.1	2020-01-13	7.2020664000000005	0.7202066400000001	0.007202066400000001
451100	450000	0.09	2020-01-13	7.2020664000000005	0.648185976	0.006481859760000001
220100	220000	0.09	2020-01-13	7.2020664000000005	0.648185976	0.006481859760000001
320400	320000	0.08	2020-01-13	7.2020664000000005	0.5761653120000001	0.005761653120000001
430300	430000	0.08	2020-01-13	7.2020664000000005	0.5761653120000001	0.005761653120000001
140100	140000	0.08	2020-01-13	7.2020664000000005	0.5761653120000001	0.005761653120000001
450200	450000	0.08	2020-01-13	7.2020664000000005	0.5761653120000001	0.005761653120000001
360400	360000	0.08	2020-01-13	7.2020664000000005	0.5761653120000001	0.005761653120000001
130100	130000	0.08	2020-01-13	7.2020664000000005	0.5761653120000001	0.005761653120000001
361000	360000	0.08	2020-01-13	7.2020664000000005	0.5761653120000001	0.005761653120000001
350800	350000	0.08	2020-01-13	7.2020664000000005	0.5761653120000001	0.005761653120000001
330700	330000	0.08	2020-01-13	7.2020664000000005	0.5761653120000001	0.005761653120000001
431300	430000	0.07	2020-01-13	7.2020664000000005	0.5041446480000001	0.005041446480000001
210200	210000	0.07	2020-01-13	7.2020664000000005	0.5041446480000001	0.005041446480000001
511300	510000	0.07	2020-01-13	7.2020664000000005	0.5041446480000001	0.005041446480000001
450500	450000	0.07	2020-01-13	7.2020664000000005	0.5041446480000001	0.005041446480000001
513400	510000	0.07	2020-01-13	7.2020664000000005	0.5041446480000001	0.005041446480000001
420900	420000	0.07	2020-01-13	7.2020664000000005	0.5041446480000001	0.005041446480000001
520300	520000	0.06	2020-01-13	7.2020664000000005	0.432123984	0.00432123984
350300	350000	0.06	2020-01-13	7.2020664000000005	0.432123984	0.00432123984
420500	420000	0.06	2020-01-13	7.2020664000000005	0.432123984	0.00432123984
620100	620000	0.06	2020-01-13	7.2020664000000005	0.432123984	0.00432123984
331000	330000	0.06	2020-01-13	7.2020664000000005	0.432123984	0.00432123984
320600	320000	0.06	2020-01-13	7.2020664000000005	0.432123984	0.00432123984
421200	420000	0.06	2020-01-13	7.2020664000000005	0.432123984	0.00432123984
450700	450000	0.06	2020-01-13	7.2020664000000005	0.432123984	0.00432123984
451200	450000	0.06	2020-01-13	7.2020664000000005	0.432123984	0.00432123984
451000	450000	0.05	2020-01-13	7.2020664000000005	0.36010332000000006	0.0036010332000000005
511700	510000	0.05	2020-01-13	7.2020664000000005	0.36010332000000006	0.0036010332000000005
441900	440000	27.98	2020-01-14	5.737521599999999	160.53585436799997	1.6053585436799997
441300	440000	15.8	2020-01-14	5.737521599999999	90.65284127999999	0.9065284127999998
440100	440000	9.79	2020-01-14	5.737521599999999	56.17033646399999	0.5617033646399999
440600	440000	2.54	2020-01-14	5.737521599999999	14.573304863999997	0.14573304863999997
441500	440000	2.22	2020-01-14	5.737521599999999	12.737297951999999	0.12737297951999998
441600	440000	1.77	2020-01-14	5.737521599999999	10.155413231999999	0.10155413231999999
445200	440000	1.72	2020-01-14	5.737521599999999	9.868537151999998	0.09868537151999998
442000	440000	1.68	2020-01-14	5.737521599999999	9.639036287999998	0.09639036287999998
110000	110000	1.64	2020-01-14	5.737521599999999	9.409535423999998	0.09409535423999998
310000	310000	1.54	2020-01-14	5.737521599999999	8.835783263999998	0.08835783263999998
440400	440000	1.4	2020-01-14	5.737521599999999	8.032530239999998	0.08032530239999998
441400	440000	1.3	2020-01-14	5.737521599999999	7.458778079999999	0.07458778079999999
440500	440000	1.1	2020-01-14	5.737521599999999	6.31127376	0.0631127376
440800	440000	0.84	2020-01-14	5.737521599999999	4.819518143999999	0.04819518143999999
440900	440000	0.84	2020-01-14	5.737521599999999	4.819518143999999	0.04819518143999999
440700	440000	0.8	2020-01-14	5.737521599999999	4.59001728	0.0459001728
430100	430000	0.65	2020-01-14	5.737521599999999	3.7293890399999996	0.037293890399999995
441800	440000	0.62	2020-01-14	5.737521599999999	3.5572633919999994	0.03557263391999999
510100	510000	0.6	2020-01-14	5.737521599999999	3.4425129599999993	0.03442512959999999
500000	500000	0.57	2020-01-14	5.737521599999999	3.270387311999999	0.03270387311999999
360700	360000	0.56	2020-01-14	5.737521599999999	3.213012096	0.03213012096
420100	420000	0.55	2020-01-14	5.737521599999999	3.15563688	0.0315563688
350200	350000	0.52	2020-01-14	5.737521599999999	2.9835112319999997	0.029835112319999996
441200	440000	0.48	2020-01-14	5.737521599999999	2.7540103679999994	0.027540103679999994
330100	330000	0.46	2020-01-14	5.737521599999999	2.6392599359999998	0.026392599359999998
450100	450000	0.43	2020-01-14	5.737521599999999	2.4671342879999996	0.024671342879999995
320100	320000	0.37	2020-01-14	5.737521599999999	2.1228829919999996	0.021228829919999997
320500	320000	0.36	2020-01-14	5.737521599999999	2.0655077759999996	0.020655077759999994
440200	440000	0.36	2020-01-14	5.737521599999999	2.0655077759999996	0.020655077759999994
430500	430000	0.35	2020-01-14	5.737521599999999	2.0081325599999995	0.020081325599999995
441700	440000	0.35	2020-01-14	5.737521599999999	2.0081325599999995	0.020081325599999995
610100	610000	0.35	2020-01-14	5.737521599999999	2.0081325599999995	0.020081325599999995
430400	430000	0.34	2020-01-14	5.737521599999999	1.950757344	0.01950757344
350500	350000	0.31	2020-01-14	5.737521599999999	1.7786316959999997	0.017786316959999996
431100	430000	0.31	2020-01-14	5.737521599999999	1.7786316959999997	0.017786316959999996
450300	450000	0.29	2020-01-14	5.737521599999999	1.6638812639999996	0.016638812639999997
410100	410000	0.29	2020-01-14	5.737521599999999	1.6638812639999996	0.016638812639999997
350100	350000	0.29	2020-01-14	5.737521599999999	1.6638812639999996	0.016638812639999997
360100	360000	0.29	2020-01-14	5.737521599999999	1.6638812639999996	0.016638812639999997
445300	440000	0.29	2020-01-14	5.737521599999999	1.6638812639999996	0.016638812639999997
431000	430000	0.28	2020-01-14	5.737521599999999	1.606506048	0.01606506048
445100	440000	0.28	2020-01-14	5.737521599999999	1.606506048	0.01606506048
450900	450000	0.27	2020-01-14	5.737521599999999	1.549130832	0.01549130832
360800	360000	0.27	2020-01-14	5.737521599999999	1.549130832	0.01549130832
120000	120000	0.26	2020-01-14	5.737521599999999	1.4917556159999998	0.014917556159999998
460100	460000	0.22	2020-01-14	5.737521599999999	1.2622547519999998	0.012622547519999998
530100	530000	0.21	2020-01-14	5.737521599999999	1.2048795359999998	0.012048795359999998
350600	350000	0.2	2020-01-14	5.737521599999999	1.14750432	0.0114750432
330300	330000	0.19	2020-01-14	5.737521599999999	1.0901291039999998	0.010901291039999999
430200	430000	0.19	2020-01-14	5.737521599999999	1.0901291039999998	0.010901291039999999
520100	520000	0.18	2020-01-14	5.737521599999999	1.0327538879999998	0.010327538879999997
340100	340000	0.17	2020-01-14	5.737521599999999	0.975378672	0.00975378672
411300	410000	0.16	2020-01-14	5.737521599999999	0.9180034559999999	0.00918003456
360900	360000	0.16	2020-01-14	5.737521599999999	0.9180034559999999	0.00918003456
330200	330000	0.16	2020-01-14	5.737521599999999	0.9180034559999999	0.00918003456
230100	230000	0.15	2020-01-14	5.737521599999999	0.8606282399999998	0.008606282399999998
450800	450000	0.15	2020-01-14	5.737521599999999	0.8606282399999998	0.008606282399999998
370200	370000	0.15	2020-01-14	5.737521599999999	0.8606282399999998	0.008606282399999998
431200	430000	0.15	2020-01-14	5.737521599999999	0.8606282399999998	0.008606282399999998
370100	370000	0.15	2020-01-14	5.737521599999999	0.8606282399999998	0.008606282399999998
420600	420000	0.14	2020-01-14	5.737521599999999	0.803253024	0.00803253024
460200	460000	0.14	2020-01-14	5.737521599999999	0.803253024	0.00803253024
450400	450000	0.14	2020-01-14	5.737521599999999	0.803253024	0.00803253024
451100	450000	0.14	2020-01-14	5.737521599999999	0.803253024	0.00803253024
421100	420000	0.14	2020-01-14	5.737521599999999	0.803253024	0.00803253024
411700	410000	0.14	2020-01-14	5.737521599999999	0.803253024	0.00803253024
320200	320000	0.13	2020-01-14	5.737521599999999	0.7458778079999999	0.007458778079999999
430600	430000	0.13	2020-01-14	5.737521599999999	0.7458778079999999	0.007458778079999999
421000	420000	0.13	2020-01-14	5.737521599999999	0.7458778079999999	0.007458778079999999
430700	430000	0.12	2020-01-14	5.737521599999999	0.6885025919999999	0.006885025919999998
210100	210000	0.12	2020-01-14	5.737521599999999	0.6885025919999999	0.006885025919999998
450200	450000	0.12	2020-01-14	5.737521599999999	0.6885025919999999	0.006885025919999998
330700	330000	0.11	2020-01-14	5.737521599999999	0.6311273759999999	0.006311273759999999
431300	430000	0.11	2020-01-14	5.737521599999999	0.6311273759999999	0.006311273759999999
511300	510000	0.11	2020-01-14	5.737521599999999	0.6311273759999999	0.006311273759999999
360400	360000	0.1	2020-01-14	5.737521599999999	0.57375216	0.0057375216
411500	410000	0.1	2020-01-14	5.737521599999999	0.57375216	0.0057375216
410700	410000	0.1	2020-01-14	5.737521599999999	0.57375216	0.0057375216
430900	430000	0.1	2020-01-14	5.737521599999999	0.57375216	0.0057375216
210200	210000	0.1	2020-01-14	5.737521599999999	0.57375216	0.0057375216
350800	350000	0.1	2020-01-14	5.737521599999999	0.57375216	0.0057375216
430300	430000	0.1	2020-01-14	5.737521599999999	0.57375216	0.0057375216
361000	360000	0.09	2020-01-14	5.737521599999999	0.5163769439999999	0.005163769439999999
320600	320000	0.09	2020-01-14	5.737521599999999	0.5163769439999999	0.005163769439999999
331000	330000	0.09	2020-01-14	5.737521599999999	0.5163769439999999	0.005163769439999999
450700	450000	0.09	2020-01-14	5.737521599999999	0.5163769439999999	0.005163769439999999
220100	220000	0.09	2020-01-14	5.737521599999999	0.5163769439999999	0.005163769439999999
411600	410000	0.09	2020-01-14	5.737521599999999	0.5163769439999999	0.005163769439999999
130100	130000	0.09	2020-01-14	5.737521599999999	0.5163769439999999	0.005163769439999999
451200	450000	0.09	2020-01-14	5.737521599999999	0.5163769439999999	0.005163769439999999
140100	140000	0.08	2020-01-14	5.737521599999999	0.45900172799999994	0.00459001728
451000	450000	0.08	2020-01-14	5.737521599999999	0.45900172799999994	0.00459001728
450500	450000	0.08	2020-01-14	5.737521599999999	0.45900172799999994	0.00459001728
420500	420000	0.08	2020-01-14	5.737521599999999	0.45900172799999994	0.00459001728
650100	650000	0.08	2020-01-14	5.737521599999999	0.45900172799999994	0.00459001728
320400	320000	0.08	2020-01-14	5.737521599999999	0.45900172799999994	0.00459001728
350300	350000	0.07	2020-01-14	5.737521599999999	0.401626512	0.00401626512
511700	510000	0.07	2020-01-14	5.737521599999999	0.401626512	0.00401626512
361100	360000	0.07	2020-01-14	5.737521599999999	0.401626512	0.00401626512
620100	620000	0.07	2020-01-14	5.737521599999999	0.401626512	0.00401626512
441900	440000	29.47	2020-01-15	5.5075788	162.308347236	1.62308347236
441300	440000	15.54	2020-01-15	5.5075788	85.587774552	0.85587774552
440100	440000	9.74	2020-01-15	5.5075788	53.643817512000005	0.53643817512
440600	440000	2.55	2020-01-15	5.5075788	14.044325939999998	0.1404432594
441500	440000	1.96	2020-01-15	5.5075788	10.794854448	0.10794854448
442000	440000	1.78	2020-01-15	5.5075788	9.803490264	0.09803490264
110000	110000	1.69	2020-01-15	5.5075788	9.307808172	0.09307808172
310000	310000	1.46	2020-01-15	5.5075788	8.041065048	0.08041065048
440400	440000	1.43	2020-01-15	5.5075788	7.8758376839999995	0.07875837683999999
441600	440000	1.41	2020-01-15	5.5075788	7.765686108	0.07765686108
445200	440000	1.36	2020-01-15	5.5075788	7.490307168000001	0.07490307168000002
441400	440000	1.08	2020-01-15	5.5075788	5.948185104	0.059481851040000006
440500	440000	1.01	2020-01-15	5.5075788	5.562654588	0.05562654588
440700	440000	0.79	2020-01-15	5.5075788	4.350987252	0.043509872520000006
440900	440000	0.77	2020-01-15	5.5075788	4.2408356760000006	0.04240835676000001
440800	440000	0.75	2020-01-15	5.5075788	4.1306841	0.041306841
430100	430000	0.64	2020-01-15	5.5075788	3.524850432	0.03524850432
510100	510000	0.64	2020-01-15	5.5075788	3.524850432	0.03524850432
500000	500000	0.59	2020-01-15	5.5075788	3.249471492	0.03249471492
420100	420000	0.58	2020-01-15	5.5075788	3.1943957039999997	0.03194395704
441800	440000	0.58	2020-01-15	5.5075788	3.1943957039999997	0.03194395704
360700	360000	0.55	2020-01-15	5.5075788	3.0291683400000005	0.030291683400000005
350200	350000	0.53	2020-01-15	5.5075788	2.919016764	0.02919016764
330100	330000	0.48	2020-01-15	5.5075788	2.643637824	0.02643637824
441200	440000	0.44	2020-01-15	5.5075788	2.423334672	0.024233346720000003
450100	450000	0.42	2020-01-15	5.5075788	2.313183096	0.02313183096
320100	320000	0.41	2020-01-15	5.5075788	2.258107308	0.02258107308
610100	610000	0.39	2020-01-15	5.5075788	2.1479557320000002	0.021479557320000002
430500	430000	0.39	2020-01-15	5.5075788	2.1479557320000002	0.021479557320000002
440200	440000	0.39	2020-01-15	5.5075788	2.1479557320000002	0.021479557320000002
320500	320000	0.35	2020-01-15	5.5075788	1.92765258	0.0192765258
350500	350000	0.35	2020-01-15	5.5075788	1.92765258	0.0192765258
430400	430000	0.32	2020-01-15	5.5075788	1.762425216	0.01762425216
441700	440000	0.3	2020-01-15	5.5075788	1.65227364	0.0165227364
350100	350000	0.3	2020-01-15	5.5075788	1.65227364	0.0165227364
450900	450000	0.29	2020-01-15	5.5075788	1.5971978519999999	0.01597197852
445100	440000	0.28	2020-01-15	5.5075788	1.5421220640000002	0.015421220640000002
360100	360000	0.28	2020-01-15	5.5075788	1.5421220640000002	0.015421220640000002
431100	430000	0.27	2020-01-15	5.5075788	1.487046276	0.014870462760000001
410100	410000	0.27	2020-01-15	5.5075788	1.487046276	0.014870462760000001
360800	360000	0.26	2020-01-15	5.5075788	1.4319704880000002	0.01431970488
445300	440000	0.25	2020-01-15	5.5075788	1.3768947	0.013768947
431000	430000	0.25	2020-01-15	5.5075788	1.3768947	0.013768947
450300	450000	0.24	2020-01-15	5.5075788	1.321818912	0.01321818912
530100	530000	0.24	2020-01-15	5.5075788	1.321818912	0.01321818912
120000	120000	0.23	2020-01-15	5.5075788	1.266743124	0.01266743124
411300	410000	0.22	2020-01-15	5.5075788	1.211667336	0.012116673360000002
460100	460000	0.21	2020-01-15	5.5075788	1.156591548	0.01156591548
340100	340000	0.21	2020-01-15	5.5075788	1.156591548	0.01156591548
230100	230000	0.19	2020-01-15	5.5075788	1.046439972	0.01046439972
330300	330000	0.18	2020-01-15	5.5075788	0.991364184	0.009913641840000001
520100	520000	0.18	2020-01-15	5.5075788	0.991364184	0.009913641840000001
430200	430000	0.18	2020-01-15	5.5075788	0.991364184	0.009913641840000001
350600	350000	0.17	2020-01-15	5.5075788	0.9362883960000001	0.009362883960000002
330200	330000	0.17	2020-01-15	5.5075788	0.9362883960000001	0.009362883960000002
420600	420000	0.17	2020-01-15	5.5075788	0.9362883960000001	0.009362883960000002
360900	360000	0.16	2020-01-15	5.5075788	0.881212608	0.00881212608
320200	320000	0.16	2020-01-15	5.5075788	0.881212608	0.00881212608
430700	430000	0.15	2020-01-15	5.5075788	0.82613682	0.0082613682
421100	420000	0.15	2020-01-15	5.5075788	0.82613682	0.0082613682
460200	460000	0.15	2020-01-15	5.5075788	0.82613682	0.0082613682
421000	420000	0.15	2020-01-15	5.5075788	0.82613682	0.0082613682
450800	450000	0.14	2020-01-15	5.5075788	0.7710610320000001	0.007710610320000001
370200	370000	0.14	2020-01-15	5.5075788	0.7710610320000001	0.007710610320000001
411700	410000	0.13	2020-01-15	5.5075788	0.7159852440000001	0.00715985244
431200	430000	0.13	2020-01-15	5.5075788	0.7159852440000001	0.00715985244
451100	450000	0.13	2020-01-15	5.5075788	0.7159852440000001	0.00715985244
430900	430000	0.12	2020-01-15	5.5075788	0.660909456	0.00660909456
450400	450000	0.12	2020-01-15	5.5075788	0.660909456	0.00660909456
370100	370000	0.12	2020-01-15	5.5075788	0.660909456	0.00660909456
431300	430000	0.12	2020-01-15	5.5075788	0.660909456	0.00660909456
330700	330000	0.11	2020-01-15	5.5075788	0.605833668	0.006058336680000001
450200	450000	0.11	2020-01-15	5.5075788	0.605833668	0.006058336680000001
430600	430000	0.11	2020-01-15	5.5075788	0.605833668	0.006058336680000001
360400	360000	0.11	2020-01-15	5.5075788	0.605833668	0.006058336680000001
511300	510000	0.11	2020-01-15	5.5075788	0.605833668	0.006058336680000001
210100	210000	0.11	2020-01-15	5.5075788	0.605833668	0.006058336680000001
210200	210000	0.11	2020-01-15	5.5075788	0.605833668	0.006058336680000001
220100	220000	0.1	2020-01-15	5.5075788	0.55075788	0.0055075788
350800	350000	0.1	2020-01-15	5.5075788	0.55075788	0.0055075788
361100	360000	0.09	2020-01-15	5.5075788	0.495682092	0.0049568209200000005
331000	330000	0.09	2020-01-15	5.5075788	0.495682092	0.0049568209200000005
411500	410000	0.09	2020-01-15	5.5075788	0.495682092	0.0049568209200000005
361000	360000	0.09	2020-01-15	5.5075788	0.495682092	0.0049568209200000005
620100	620000	0.09	2020-01-15	5.5075788	0.495682092	0.0049568209200000005
420500	420000	0.08	2020-01-15	5.5075788	0.440606304	0.00440606304
420900	420000	0.08	2020-01-15	5.5075788	0.440606304	0.00440606304
350300	350000	0.08	2020-01-15	5.5075788	0.440606304	0.00440606304
451200	450000	0.08	2020-01-15	5.5075788	0.440606304	0.00440606304
320400	320000	0.08	2020-01-15	5.5075788	0.440606304	0.00440606304
430300	430000	0.08	2020-01-15	5.5075788	0.440606304	0.00440606304
650100	650000	0.08	2020-01-15	5.5075788	0.440606304	0.00440606304
421200	420000	0.08	2020-01-15	5.5075788	0.440606304	0.00440606304
320600	320000	0.07	2020-01-15	5.5075788	0.38553051600000005	0.0038553051600000005
450700	450000	0.07	2020-01-15	5.5075788	0.38553051600000005	0.0038553051600000005
450500	450000	0.07	2020-01-15	5.5075788	0.38553051600000005	0.0038553051600000005
350900	350000	0.07	2020-01-15	5.5075788	0.38553051600000005	0.0038553051600000005
140100	140000	0.07	2020-01-15	5.5075788	0.38553051600000005	0.0038553051600000005
411600	410000	0.06	2020-01-15	5.5075788	0.330454728	0.00330454728
520300	520000	0.06	2020-01-15	5.5075788	0.330454728	0.00330454728
441900	440000	30.1	2020-01-16	5.5657692	167.52965292000002	1.6752965292000002
441300	440000	15.89	2020-01-16	5.5657692	88.440072588	0.8844007258800001
440100	440000	9.4	2020-01-16	5.5657692	52.318230480000004	0.5231823048
440600	440000	2.71	2020-01-16	5.5657692	15.083234532	0.15083234532
442000	440000	1.8	2020-01-16	5.5657692	10.018384560000001	0.10018384560000002
110000	110000	1.75	2020-01-16	5.5657692	9.7400961	0.09740096100000001
441500	440000	1.67	2020-01-16	5.5657692	9.294834564	0.09294834564
310000	310000	1.53	2020-01-16	5.5657692	8.515626876	0.08515626876
440400	440000	1.41	2020-01-16	5.5657692	7.847734571999999	0.07847734572
441600	440000	1.33	2020-01-16	5.5657692	7.402473036000001	0.07402473036000001
445200	440000	1.17	2020-01-16	5.5657692	6.511949963999999	0.06511949964
440500	440000	0.9	2020-01-16	5.5657692	5.009192280000001	0.05009192280000001
441400	440000	0.88	2020-01-16	5.5657692	4.8978768960000005	0.04897876896
440700	440000	0.82	2020-01-16	5.5657692	4.563930743999999	0.04563930743999999
500000	500000	0.7	2020-01-16	5.5657692	3.89603844	0.0389603844
440800	440000	0.69	2020-01-16	5.5657692	3.840380748	0.038403807479999996
440900	440000	0.65	2020-01-16	5.5657692	3.61774998	0.0361774998
510100	510000	0.63	2020-01-16	5.5657692	3.506434596	0.03506434596
350200	350000	0.59	2020-01-16	5.5657692	3.283803828	0.03283803828
430100	430000	0.57	2020-01-16	5.5657692	3.172488444	0.03172488444
420100	420000	0.55	2020-01-16	5.5657692	3.0611730600000002	0.0306117306
441800	440000	0.55	2020-01-16	5.5657692	3.0611730600000002	0.0306117306
330100	330000	0.53	2020-01-16	5.5657692	2.949857676	0.029498576760000002
360700	360000	0.51	2020-01-16	5.5657692	2.838542292	0.02838542292
441200	440000	0.42	2020-01-16	5.5657692	2.3376230639999998	0.02337623064
320100	320000	0.41	2020-01-16	5.5657692	2.2819653719999997	0.022819653719999996
440200	440000	0.4	2020-01-16	5.5657692	2.22630768	0.0222630768
450100	450000	0.38	2020-01-16	5.5657692	2.114992296	0.02114992296
320500	320000	0.37	2020-01-16	5.5657692	2.059334604	0.020593346040000002
610100	610000	0.36	2020-01-16	5.5657692	2.003676912	0.02003676912
350500	350000	0.35	2020-01-16	5.5657692	1.94801922	0.0194801922
430500	430000	0.33	2020-01-16	5.5657692	1.836703836	0.01836703836
430400	430000	0.31	2020-01-16	5.5657692	1.725388452	0.01725388452
350100	350000	0.3	2020-01-16	5.5657692	1.66973076	0.0166973076
441700	440000	0.29	2020-01-16	5.5657692	1.614073068	0.01614073068
410100	410000	0.29	2020-01-16	5.5657692	1.614073068	0.01614073068
445100	440000	0.27	2020-01-16	5.5657692	1.502757684	0.015027576840000001
445300	440000	0.27	2020-01-16	5.5657692	1.502757684	0.015027576840000001
450300	450000	0.26	2020-01-16	5.5657692	1.447099992	0.01447099992
360100	360000	0.25	2020-01-16	5.5657692	1.3914423	0.013914423
360800	360000	0.25	2020-01-16	5.5657692	1.3914423	0.013914423
431100	430000	0.24	2020-01-16	5.5657692	1.335784608	0.01335784608
431000	430000	0.24	2020-01-16	5.5657692	1.335784608	0.01335784608
120000	120000	0.22	2020-01-16	5.5657692	1.2244692240000001	0.01224469224
450900	450000	0.21	2020-01-16	5.5657692	1.1688115319999999	0.01168811532
530100	530000	0.21	2020-01-16	5.5657692	1.1688115319999999	0.01168811532
460100	460000	0.21	2020-01-16	5.5657692	1.1688115319999999	0.01168811532
320200	320000	0.2	2020-01-16	5.5657692	1.11315384	0.0111315384
411300	410000	0.19	2020-01-16	5.5657692	1.057496148	0.01057496148
330200	330000	0.19	2020-01-16	5.5657692	1.057496148	0.01057496148
340100	340000	0.18	2020-01-16	5.5657692	1.001838456	0.01001838456
330300	330000	0.18	2020-01-16	5.5657692	1.001838456	0.01001838456
230100	230000	0.17	2020-01-16	5.5657692	0.9461807640000001	0.00946180764
370200	370000	0.17	2020-01-16	5.5657692	0.9461807640000001	0.00946180764
421000	420000	0.17	2020-01-16	5.5657692	0.9461807640000001	0.00946180764
520100	520000	0.16	2020-01-16	5.5657692	0.890523072	0.00890523072
460200	460000	0.16	2020-01-16	5.5657692	0.890523072	0.00890523072
360400	360000	0.16	2020-01-16	5.5657692	0.890523072	0.00890523072
350600	350000	0.16	2020-01-16	5.5657692	0.890523072	0.00890523072
430200	430000	0.15	2020-01-16	5.5657692	0.83486538	0.0083486538
360900	360000	0.15	2020-01-16	5.5657692	0.83486538	0.0083486538
420600	420000	0.15	2020-01-16	5.5657692	0.83486538	0.0083486538
411700	410000	0.15	2020-01-16	5.5657692	0.83486538	0.0083486538
421100	420000	0.14	2020-01-16	5.5657692	0.7792076880000001	0.007792076880000001
430700	430000	0.14	2020-01-16	5.5657692	0.7792076880000001	0.007792076880000001
210100	210000	0.13	2020-01-16	5.5657692	0.723549996	0.00723549996
431200	430000	0.13	2020-01-16	5.5657692	0.723549996	0.00723549996
370100	370000	0.13	2020-01-16	5.5657692	0.723549996	0.00723549996
450400	450000	0.13	2020-01-16	5.5657692	0.723549996	0.00723549996
430600	430000	0.13	2020-01-16	5.5657692	0.723549996	0.00723549996
330700	330000	0.12	2020-01-16	5.5657692	0.667892304	0.00667892304
431300	430000	0.11	2020-01-16	5.5657692	0.6122346120000001	0.00612234612
130100	130000	0.11	2020-01-16	5.5657692	0.6122346120000001	0.00612234612
430900	430000	0.11	2020-01-16	5.5657692	0.6122346120000001	0.00612234612
411500	410000	0.11	2020-01-16	5.5657692	0.6122346120000001	0.00612234612
350300	350000	0.11	2020-01-16	5.5657692	0.6122346120000001	0.00612234612
450800	450000	0.1	2020-01-16	5.5657692	0.55657692	0.0055657692
420500	420000	0.1	2020-01-16	5.5657692	0.55657692	0.0055657692
220100	220000	0.1	2020-01-16	5.5657692	0.55657692	0.0055657692
361100	360000	0.09	2020-01-16	5.5657692	0.500919228	0.00500919228
331000	330000	0.09	2020-01-16	5.5657692	0.500919228	0.00500919228
140100	140000	0.09	2020-01-16	5.5657692	0.500919228	0.00500919228
430300	430000	0.09	2020-01-16	5.5657692	0.500919228	0.00500919228
361000	360000	0.09	2020-01-16	5.5657692	0.500919228	0.00500919228
451100	450000	0.09	2020-01-16	5.5657692	0.500919228	0.00500919228
511300	510000	0.09	2020-01-16	5.5657692	0.500919228	0.00500919228
450200	450000	0.09	2020-01-16	5.5657692	0.500919228	0.00500919228
450500	450000	0.08	2020-01-16	5.5657692	0.445261536	0.00445261536
320400	320000	0.08	2020-01-16	5.5657692	0.445261536	0.00445261536
421200	420000	0.08	2020-01-16	5.5657692	0.445261536	0.00445261536
451000	450000	0.08	2020-01-16	5.5657692	0.445261536	0.00445261536
210200	210000	0.08	2020-01-16	5.5657692	0.445261536	0.00445261536
320600	320000	0.08	2020-01-16	5.5657692	0.445261536	0.00445261536
350800	350000	0.07	2020-01-16	5.5657692	0.38960384400000003	0.0038960384400000005
620100	620000	0.07	2020-01-16	5.5657692	0.38960384400000003	0.0038960384400000005
511700	510000	0.07	2020-01-16	5.5657692	0.38960384400000003	0.0038960384400000005
451200	450000	0.07	2020-01-16	5.5657692	0.38960384400000003	0.0038960384400000005
650100	650000	0.07	2020-01-16	5.5657692	0.38960384400000003	0.0038960384400000005
411600	410000	0.07	2020-01-16	5.5657692	0.38960384400000003	0.0038960384400000005
420900	420000	0.07	2020-01-16	5.5657692	0.38960384400000003	0.0038960384400000005
441900	440000	29.9	2020-01-17	5.3272080000000015	159.28351920000003	1.5928351920000003
441300	440000	15.66	2020-01-17	5.3272080000000015	83.42407728000002	0.8342407728000002
440100	440000	9.5	2020-01-17	5.3272080000000015	50.60847600000002	0.5060847600000001
440600	440000	2.58	2020-01-17	5.3272080000000015	13.744196640000004	0.13744196640000003
442000	440000	1.75	2020-01-17	5.3272080000000015	9.322614000000003	0.09322614000000003
110000	110000	1.7	2020-01-17	5.3272080000000015	9.056253600000002	0.09056253600000001
441500	440000	1.64	2020-01-17	5.3272080000000015	8.736621120000002	0.08736621120000003
440400	440000	1.5	2020-01-17	5.3272080000000015	7.990812000000002	0.07990812000000001
441600	440000	1.4	2020-01-17	5.3272080000000015	7.458091200000002	0.07458091200000001
310000	310000	1.35	2020-01-17	5.3272080000000015	7.191730800000003	0.07191730800000003
445200	440000	1.11	2020-01-17	5.3272080000000015	5.913200880000002	0.059132008800000024
441400	440000	0.94	2020-01-17	5.3272080000000015	5.007575520000001	0.050075755200000016
440500	440000	0.89	2020-01-17	5.3272080000000015	4.7412151200000014	0.047412151200000016
440700	440000	0.79	2020-01-17	5.3272080000000015	4.208494320000002	0.042084943200000016
500000	500000	0.71	2020-01-17	5.3272080000000015	3.7823176800000007	0.037823176800000004
510100	510000	0.68	2020-01-17	5.3272080000000015	3.622501440000001	0.03622501440000001
430100	430000	0.65	2020-01-17	5.3272080000000015	3.462685200000001	0.034626852000000014
440900	440000	0.63	2020-01-17	5.3272080000000015	3.356141040000001	0.03356141040000001
420100	420000	0.58	2020-01-17	5.3272080000000015	3.0897806400000007	0.03089780640000001
350200	350000	0.57	2020-01-17	5.3272080000000015	3.0365085600000006	0.030365085600000005
440800	440000	0.53	2020-01-17	5.3272080000000015	2.823420240000001	0.02823420240000001
360700	360000	0.52	2020-01-17	5.3272080000000015	2.770148160000001	0.02770148160000001
441800	440000	0.51	2020-01-17	5.3272080000000015	2.716876080000001	0.02716876080000001
330100	330000	0.5	2020-01-17	5.3272080000000015	2.6636040000000007	0.026636040000000007
441200	440000	0.42	2020-01-17	5.3272080000000015	2.2374273600000008	0.022374273600000008
440200	440000	0.39	2020-01-17	5.3272080000000015	2.0776111200000007	0.020776111200000006
320100	320000	0.39	2020-01-17	5.3272080000000015	2.0776111200000007	0.020776111200000006
430500	430000	0.37	2020-01-17	5.3272080000000015	1.9710669600000006	0.019710669600000005
450100	450000	0.36	2020-01-17	5.3272080000000015	1.9177948800000004	0.019177948800000004
350500	350000	0.34	2020-01-17	5.3272080000000015	1.8112507200000005	0.018112507200000006
430400	430000	0.34	2020-01-17	5.3272080000000015	1.8112507200000005	0.018112507200000006
320500	320000	0.32	2020-01-17	5.3272080000000015	1.7047065600000004	0.017047065600000005
445100	440000	0.32	2020-01-17	5.3272080000000015	1.7047065600000004	0.017047065600000005
410100	410000	0.31	2020-01-17	5.3272080000000015	1.6514344800000005	0.016514344800000004
441700	440000	0.3	2020-01-17	5.3272080000000015	1.5981624000000003	0.015981624000000003
320200	320000	0.29	2020-01-17	5.3272080000000015	1.5448903200000004	0.015448903200000004
610100	610000	0.29	2020-01-17	5.3272080000000015	1.5448903200000004	0.015448903200000004
450300	450000	0.28	2020-01-17	5.3272080000000015	1.4916182400000007	0.014916182400000007
445300	440000	0.28	2020-01-17	5.3272080000000015	1.4916182400000007	0.014916182400000007
431100	430000	0.26	2020-01-17	5.3272080000000015	1.3850740800000005	0.013850740800000006
350100	350000	0.26	2020-01-17	5.3272080000000015	1.3850740800000005	0.013850740800000006
360100	360000	0.25	2020-01-17	5.3272080000000015	1.3318020000000004	0.013318020000000003
431000	430000	0.25	2020-01-17	5.3272080000000015	1.3318020000000004	0.013318020000000003
360800	360000	0.22	2020-01-17	5.3272080000000015	1.1719857600000003	0.011719857600000003
411300	410000	0.22	2020-01-17	5.3272080000000015	1.1719857600000003	0.011719857600000003
460100	460000	0.21	2020-01-17	5.3272080000000015	1.1187136800000004	0.011187136800000004
230100	230000	0.2	2020-01-17	5.3272080000000015	1.0654416000000004	0.010654416000000005
340100	340000	0.2	2020-01-17	5.3272080000000015	1.0654416000000004	0.010654416000000005
530100	530000	0.2	2020-01-17	5.3272080000000015	1.0654416000000004	0.010654416000000005
360900	360000	0.19	2020-01-17	5.3272080000000015	1.0121695200000003	0.010121695200000003
330200	330000	0.18	2020-01-17	5.3272080000000015	0.9588974400000002	0.009588974400000002
430200	430000	0.18	2020-01-17	5.3272080000000015	0.9588974400000002	0.009588974400000002
370200	370000	0.18	2020-01-17	5.3272080000000015	0.9588974400000002	0.009588974400000002
120000	120000	0.17	2020-01-17	5.3272080000000015	0.9056253600000003	0.009056253600000003
450900	450000	0.17	2020-01-17	5.3272080000000015	0.9056253600000003	0.009056253600000003
520100	520000	0.17	2020-01-17	5.3272080000000015	0.9056253600000003	0.009056253600000003
330300	330000	0.17	2020-01-17	5.3272080000000015	0.9056253600000003	0.009056253600000003
420600	420000	0.17	2020-01-17	5.3272080000000015	0.9056253600000003	0.009056253600000003
460200	460000	0.16	2020-01-17	5.3272080000000015	0.8523532800000002	0.008523532800000002
360400	360000	0.15	2020-01-17	5.3272080000000015	0.7990812000000002	0.007990812000000002
350600	350000	0.15	2020-01-17	5.3272080000000015	0.7990812000000002	0.007990812000000002
421000	420000	0.15	2020-01-17	5.3272080000000015	0.7990812000000002	0.007990812000000002
421100	420000	0.14	2020-01-17	5.3272080000000015	0.7458091200000003	0.0074580912000000036
210100	210000	0.14	2020-01-17	5.3272080000000015	0.7458091200000003	0.0074580912000000036
430700	430000	0.14	2020-01-17	5.3272080000000015	0.7458091200000003	0.0074580912000000036
430600	430000	0.13	2020-01-17	5.3272080000000015	0.6925370400000003	0.006925370400000003
411700	410000	0.13	2020-01-17	5.3272080000000015	0.6925370400000003	0.006925370400000003
450400	450000	0.13	2020-01-17	5.3272080000000015	0.6925370400000003	0.006925370400000003
370100	370000	0.13	2020-01-17	5.3272080000000015	0.6925370400000003	0.006925370400000003
431200	430000	0.12	2020-01-17	5.3272080000000015	0.6392649600000001	0.006392649600000001
411500	410000	0.11	2020-01-17	5.3272080000000015	0.5859928800000002	0.0058599288000000015
430900	430000	0.11	2020-01-17	5.3272080000000015	0.5859928800000002	0.0058599288000000015
210200	210000	0.11	2020-01-17	5.3272080000000015	0.5859928800000002	0.0058599288000000015
431300	430000	0.11	2020-01-17	5.3272080000000015	0.5859928800000002	0.0058599288000000015
421200	420000	0.11	2020-01-17	5.3272080000000015	0.5859928800000002	0.0058599288000000015
361000	360000	0.1	2020-01-17	5.3272080000000015	0.5327208000000002	0.0053272080000000025
450800	450000	0.1	2020-01-17	5.3272080000000015	0.5327208000000002	0.0053272080000000025
130100	130000	0.1	2020-01-17	5.3272080000000015	0.5327208000000002	0.0053272080000000025
330700	330000	0.1	2020-01-17	5.3272080000000015	0.5327208000000002	0.0053272080000000025
511300	510000	0.1	2020-01-17	5.3272080000000015	0.5327208000000002	0.0053272080000000025
220100	220000	0.1	2020-01-17	5.3272080000000015	0.5327208000000002	0.0053272080000000025
511700	510000	0.09	2020-01-17	5.3272080000000015	0.4794487200000001	0.004794487200000001
450200	450000	0.09	2020-01-17	5.3272080000000015	0.4794487200000001	0.004794487200000001
140100	140000	0.09	2020-01-17	5.3272080000000015	0.4794487200000001	0.004794487200000001
451100	450000	0.09	2020-01-17	5.3272080000000015	0.4794487200000001	0.004794487200000001
420500	420000	0.08	2020-01-17	5.3272080000000015	0.4261766400000001	0.004261766400000001
361100	360000	0.08	2020-01-17	5.3272080000000015	0.4261766400000001	0.004261766400000001
420900	420000	0.08	2020-01-17	5.3272080000000015	0.4261766400000001	0.004261766400000001
430300	430000	0.08	2020-01-17	5.3272080000000015	0.4261766400000001	0.004261766400000001
350300	350000	0.08	2020-01-17	5.3272080000000015	0.4261766400000001	0.004261766400000001
331000	330000	0.08	2020-01-17	5.3272080000000015	0.4261766400000001	0.004261766400000001
411600	410000	0.07	2020-01-17	5.3272080000000015	0.37290456000000016	0.0037290456000000018
320400	320000	0.07	2020-01-17	5.3272080000000015	0.37290456000000016	0.0037290456000000018
520300	520000	0.07	2020-01-17	5.3272080000000015	0.37290456000000016	0.0037290456000000018
450500	450000	0.07	2020-01-17	5.3272080000000015	0.37290456000000016	0.0037290456000000018
650100	650000	0.07	2020-01-17	5.3272080000000015	0.37290456000000016	0.0037290456000000018
350800	350000	0.07	2020-01-17	5.3272080000000015	0.37290456000000016	0.0037290456000000018
350900	350000	0.07	2020-01-17	5.3272080000000015	0.37290456000000016	0.0037290456000000018
420800	420000	0.07	2020-01-17	5.3272080000000015	0.37290456000000016	0.0037290456000000018
341200	340000	0.07	2020-01-17	5.3272080000000015	0.37290456000000016	0.0037290456000000018
441900	440000	28.57	2020-01-18	5.2183116	149.087162412	1.49087162412
441300	440000	14.38	2020-01-18	5.2183116	75.039320808	0.75039320808
440100	440000	10.43	2020-01-18	5.2183116	54.426989987999995	0.54426989988
440600	440000	2.55	2020-01-18	5.2183116	13.306694579999998	0.13306694579999997
442000	440000	1.78	2020-01-18	5.2183116	9.288594648	0.09288594648
110000	110000	1.63	2020-01-18	5.2183116	8.505847908	0.08505847908
440400	440000	1.63	2020-01-18	5.2183116	8.505847908	0.08505847908
441500	440000	1.59	2020-01-18	5.2183116	8.297115444000001	0.08297115444000001
441600	440000	1.41	2020-01-18	5.2183116	7.357819355999999	0.07357819355999999
310000	310000	1.34	2020-01-18	5.2183116	6.992537544	0.06992537544
445200	440000	1.11	2020-01-18	5.2183116	5.7923258760000005	0.057923258760000006
441400	440000	1.09	2020-01-18	5.2183116	5.687959644	0.05687959644
440700	440000	0.89	2020-01-18	5.2183116	4.644297324	0.04644297324
500000	500000	0.86	2020-01-18	5.2183116	4.487747976	0.04487747976
440500	440000	0.8	2020-01-18	5.2183116	4.17464928	0.0417464928
510100	510000	0.76	2020-01-18	5.2183116	3.965916816	0.03965916816
430100	430000	0.72	2020-01-18	5.2183116	3.757184352	0.03757184352
440900	440000	0.67	2020-01-18	5.2183116	3.496268772	0.03496268772
420100	420000	0.61	2020-01-18	5.2183116	3.1831700759999997	0.03183170076
330100	330000	0.53	2020-01-18	5.2183116	2.765705148	0.02765705148
441800	440000	0.52	2020-01-18	5.2183116	2.713522032	0.02713522032
440800	440000	0.52	2020-01-18	5.2183116	2.713522032	0.02713522032
350200	350000	0.49	2020-01-18	5.2183116	2.5569726839999998	0.025569726839999998
360700	360000	0.44	2020-01-18	5.2183116	2.296057104	0.02296057104
441200	440000	0.43	2020-01-18	5.2183116	2.243873988	0.02243873988
350500	350000	0.43	2020-01-18	5.2183116	2.243873988	0.02243873988
320100	320000	0.42	2020-01-18	5.2183116	2.1916908719999997	0.021916908719999996
440200	440000	0.42	2020-01-18	5.2183116	2.1916908719999997	0.021916908719999996
430400	430000	0.35	2020-01-18	5.2183116	1.8264090599999998	0.018264090599999998
450100	450000	0.35	2020-01-18	5.2183116	1.8264090599999998	0.018264090599999998
610100	610000	0.33	2020-01-18	5.2183116	1.722042828	0.01722042828
320500	320000	0.32	2020-01-18	5.2183116	1.669859712	0.016698597120000002
430500	430000	0.31	2020-01-18	5.2183116	1.617676596	0.01617676596
350100	350000	0.29	2020-01-18	5.2183116	1.5133103639999999	0.01513310364
360100	360000	0.29	2020-01-18	5.2183116	1.5133103639999999	0.01513310364
410100	410000	0.29	2020-01-18	5.2183116	1.5133103639999999	0.01513310364
445300	440000	0.28	2020-01-18	5.2183116	1.4611272480000002	0.014611272480000001
441700	440000	0.27	2020-01-18	5.2183116	1.408944132	0.01408944132
445100	440000	0.24	2020-01-18	5.2183116	1.2523947839999998	0.012523947839999999
460100	460000	0.24	2020-01-18	5.2183116	1.2523947839999998	0.012523947839999999
450300	450000	0.24	2020-01-18	5.2183116	1.2523947839999998	0.012523947839999999
431100	430000	0.23	2020-01-18	5.2183116	1.2002116680000001	0.012002116680000001
530100	530000	0.23	2020-01-18	5.2183116	1.2002116680000001	0.012002116680000001
431000	430000	0.22	2020-01-18	5.2183116	1.148028552	0.01148028552
320200	320000	0.22	2020-01-18	5.2183116	1.148028552	0.01148028552
360800	360000	0.22	2020-01-18	5.2183116	1.148028552	0.01148028552
230100	230000	0.21	2020-01-18	5.2183116	1.0958454359999998	0.010958454359999998
450900	450000	0.2	2020-01-18	5.2183116	1.04366232	0.0104366232
340100	340000	0.2	2020-01-18	5.2183116	1.04366232	0.0104366232
330200	330000	0.2	2020-01-18	5.2183116	1.04366232	0.0104366232
210100	210000	0.18	2020-01-18	5.2183116	0.939296088	0.00939296088
420600	420000	0.17	2020-01-18	5.2183116	0.887112972	0.00887112972
120000	120000	0.17	2020-01-18	5.2183116	0.887112972	0.00887112972
430200	430000	0.17	2020-01-18	5.2183116	0.887112972	0.00887112972
360400	360000	0.17	2020-01-18	5.2183116	0.887112972	0.00887112972
360900	360000	0.17	2020-01-18	5.2183116	0.887112972	0.00887112972
520100	520000	0.16	2020-01-18	5.2183116	0.834929856	0.008349298560000001
411300	410000	0.16	2020-01-18	5.2183116	0.834929856	0.008349298560000001
421000	420000	0.16	2020-01-18	5.2183116	0.834929856	0.008349298560000001
330300	330000	0.16	2020-01-18	5.2183116	0.834929856	0.008349298560000001
370200	370000	0.16	2020-01-18	5.2183116	0.834929856	0.008349298560000001
430600	430000	0.15	2020-01-18	5.2183116	0.78274674	0.0078274674
421100	420000	0.15	2020-01-18	5.2183116	0.78274674	0.0078274674
350600	350000	0.15	2020-01-18	5.2183116	0.78274674	0.0078274674
431200	430000	0.14	2020-01-18	5.2183116	0.7305636240000001	0.007305636240000001
430700	430000	0.14	2020-01-18	5.2183116	0.7305636240000001	0.007305636240000001
460200	460000	0.13	2020-01-18	5.2183116	0.678380508	0.00678380508
370100	370000	0.12	2020-01-18	5.2183116	0.6261973919999999	0.0062619739199999995
411700	410000	0.12	2020-01-18	5.2183116	0.6261973919999999	0.0062619739199999995
450200	450000	0.11	2020-01-18	5.2183116	0.574014276	0.00574014276
330700	330000	0.11	2020-01-18	5.2183116	0.574014276	0.00574014276
220100	220000	0.11	2020-01-18	5.2183116	0.574014276	0.00574014276
420500	420000	0.11	2020-01-18	5.2183116	0.574014276	0.00574014276
420900	420000	0.1	2020-01-18	5.2183116	0.52183116	0.0052183116
431300	430000	0.1	2020-01-18	5.2183116	0.52183116	0.0052183116
361000	360000	0.1	2020-01-18	5.2183116	0.52183116	0.0052183116
450400	450000	0.1	2020-01-18	5.2183116	0.52183116	0.0052183116
421200	420000	0.1	2020-01-18	5.2183116	0.52183116	0.0052183116
511300	510000	0.1	2020-01-18	5.2183116	0.52183116	0.0052183116
411500	410000	0.1	2020-01-18	5.2183116	0.52183116	0.0052183116
210200	210000	0.1	2020-01-18	5.2183116	0.52183116	0.0052183116
130100	130000	0.09	2020-01-18	5.2183116	0.469648044	0.00469648044
430900	430000	0.09	2020-01-18	5.2183116	0.469648044	0.00469648044
320400	320000	0.09	2020-01-18	5.2183116	0.469648044	0.00469648044
361100	360000	0.09	2020-01-18	5.2183116	0.469648044	0.00469648044
350300	350000	0.08	2020-01-18	5.2183116	0.417464928	0.0041746492800000005
410300	410000	0.08	2020-01-18	5.2183116	0.417464928	0.0041746492800000005
620100	620000	0.08	2020-01-18	5.2183116	0.417464928	0.0041746492800000005
450800	450000	0.08	2020-01-18	5.2183116	0.417464928	0.0041746492800000005
140100	140000	0.08	2020-01-18	5.2183116	0.417464928	0.0041746492800000005
420800	420000	0.08	2020-01-18	5.2183116	0.417464928	0.0041746492800000005
510700	510000	0.08	2020-01-18	5.2183116	0.417464928	0.0041746492800000005
320600	320000	0.08	2020-01-18	5.2183116	0.417464928	0.0041746492800000005
451100	450000	0.07	2020-01-18	5.2183116	0.36528181200000004	0.0036528181200000003
650100	650000	0.07	2020-01-18	5.2183116	0.36528181200000004	0.0036528181200000003
451200	450000	0.07	2020-01-18	5.2183116	0.36528181200000004	0.0036528181200000003
430300	430000	0.07	2020-01-18	5.2183116	0.36528181200000004	0.0036528181200000003
411600	410000	0.07	2020-01-18	5.2183116	0.36528181200000004	0.0036528181200000003
511700	510000	0.07	2020-01-18	5.2183116	0.36528181200000004	0.0036528181200000003
350900	350000	0.07	2020-01-18	5.2183116	0.36528181200000004	0.0036528181200000003
441900	440000	24.44	2020-01-19	4.5417996	111.001582224	1.11001582224
441300	440000	15.87	2020-01-19	4.5417996	72.078359652	0.72078359652
440100	440000	9.57	2020-01-19	4.5417996	43.465022172000005	0.43465022172000006
440600	440000	2.52	2020-01-19	4.5417996	11.445334992	0.11445334991999999
441500	440000	1.77	2020-01-19	4.5417996	8.038985292	0.08038985291999999
110000	110000	1.69	2020-01-19	4.5417996	7.675641324	0.07675641324
442000	440000	1.64	2020-01-19	4.5417996	7.448551343999999	0.07448551344
440400	440000	1.64	2020-01-19	4.5417996	7.448551343999999	0.07448551344
310000	310000	1.53	2020-01-19	4.5417996	6.9489533880000005	0.06948953388000001
441600	440000	1.51	2020-01-19	4.5417996	6.858117396	0.06858117396
441400	440000	1.42	2020-01-19	4.5417996	6.449355432	0.06449355432
445200	440000	1.4	2020-01-19	4.5417996	6.358519439999999	0.06358519439999999
500000	500000	0.95	2020-01-19	4.5417996	4.3147096199999995	0.04314709619999999
440500	440000	0.85	2020-01-19	4.5417996	3.86052966	0.0386052966
510100	510000	0.84	2020-01-19	4.5417996	3.815111664	0.038151116639999996
440700	440000	0.79	2020-01-19	4.5417996	3.588021684	0.03588021684
430100	430000	0.77	2020-01-19	4.5417996	3.497185692	0.03497185692
440900	440000	0.72	2020-01-19	4.5417996	3.270095712	0.03270095712
420100	420000	0.7	2020-01-19	4.5417996	3.1792597199999997	0.031792597199999995
440800	440000	0.63	2020-01-19	4.5417996	2.861333748	0.028613337479999997
441800	440000	0.54	2020-01-19	4.5417996	2.4525717840000003	0.024525717840000003
610100	610000	0.54	2020-01-19	4.5417996	2.4525717840000003	0.024525717840000003
330100	330000	0.52	2020-01-19	4.5417996	2.361735792	0.023617357920000002
360700	360000	0.5	2020-01-19	4.5417996	2.2708998	0.022708998
440200	440000	0.46	2020-01-19	4.5417996	2.089227816	0.020892278160000003
441200	440000	0.46	2020-01-19	4.5417996	2.089227816	0.020892278160000003
350200	350000	0.45	2020-01-19	4.5417996	2.04380982	0.020438098199999997
430500	430000	0.39	2020-01-19	4.5417996	1.7713018440000001	0.017713018440000002
320100	320000	0.39	2020-01-19	4.5417996	1.7713018440000001	0.017713018440000002
430400	430000	0.37	2020-01-19	4.5417996	1.680465852	0.01680465852
320500	320000	0.36	2020-01-19	4.5417996	1.635047856	0.01635047856
450100	450000	0.35	2020-01-19	4.5417996	1.5896298599999998	0.015896298599999997
350500	350000	0.34	2020-01-19	4.5417996	1.5442118640000002	0.015442118640000002
410100	410000	0.33	2020-01-19	4.5417996	1.4987938680000001	0.014987938680000002
360100	360000	0.32	2020-01-19	4.5417996	1.453375872	0.014533758720000001
445300	440000	0.31	2020-01-19	4.5417996	1.407957876	0.01407957876
431000	430000	0.27	2020-01-19	4.5417996	1.2262858920000002	0.012262858920000001
230100	230000	0.27	2020-01-19	4.5417996	1.2262858920000002	0.012262858920000001
360800	360000	0.27	2020-01-19	4.5417996	1.2262858920000002	0.012262858920000001
460100	460000	0.26	2020-01-19	4.5417996	1.180867896	0.011808678960000001
530100	530000	0.25	2020-01-19	4.5417996	1.1354499	0.011354499
350100	350000	0.25	2020-01-19	4.5417996	1.1354499	0.011354499
450300	450000	0.25	2020-01-19	4.5417996	1.1354499	0.011354499
330200	330000	0.25	2020-01-19	4.5417996	1.1354499	0.011354499
431100	430000	0.24	2020-01-19	4.5417996	1.090031904	0.01090031904
445100	440000	0.24	2020-01-19	4.5417996	1.090031904	0.01090031904
441700	440000	0.23	2020-01-19	4.5417996	1.044613908	0.010446139080000002
340100	340000	0.23	2020-01-19	4.5417996	1.044613908	0.010446139080000002
411300	410000	0.22	2020-01-19	4.5417996	0.999195912	0.00999195912
420600	420000	0.22	2020-01-19	4.5417996	0.999195912	0.00999195912
421000	420000	0.2	2020-01-19	4.5417996	0.9083599200000001	0.0090835992
450900	450000	0.19	2020-01-19	4.5417996	0.862941924	0.00862941924
430600	430000	0.19	2020-01-19	4.5417996	0.862941924	0.00862941924
360400	360000	0.19	2020-01-19	4.5417996	0.862941924	0.00862941924
430700	430000	0.19	2020-01-19	4.5417996	0.862941924	0.00862941924
120000	120000	0.19	2020-01-19	4.5417996	0.862941924	0.00862941924
430200	430000	0.19	2020-01-19	4.5417996	0.862941924	0.00862941924
360900	360000	0.19	2020-01-19	4.5417996	0.862941924	0.00862941924
520100	520000	0.18	2020-01-19	4.5417996	0.817523928	0.00817523928
210100	210000	0.17	2020-01-19	4.5417996	0.7721059320000001	0.007721059320000001
421100	420000	0.17	2020-01-19	4.5417996	0.7721059320000001	0.007721059320000001
411700	410000	0.17	2020-01-19	4.5417996	0.7721059320000001	0.007721059320000001
431200	430000	0.17	2020-01-19	4.5417996	0.7721059320000001	0.007721059320000001
460200	460000	0.16	2020-01-19	4.5417996	0.726687936	0.007266879360000001
350600	350000	0.15	2020-01-19	4.5417996	0.68126994	0.0068126993999999995
220100	220000	0.15	2020-01-19	4.5417996	0.68126994	0.0068126993999999995
411500	410000	0.15	2020-01-19	4.5417996	0.68126994	0.0068126993999999995
320200	320000	0.14	2020-01-19	4.5417996	0.6358519440000001	0.006358519440000001
330300	330000	0.14	2020-01-19	4.5417996	0.6358519440000001	0.006358519440000001
370200	370000	0.14	2020-01-19	4.5417996	0.6358519440000001	0.006358519440000001
430900	430000	0.14	2020-01-19	4.5417996	0.6358519440000001	0.006358519440000001
421200	420000	0.14	2020-01-19	4.5417996	0.6358519440000001	0.006358519440000001
511300	510000	0.13	2020-01-19	4.5417996	0.590433948	0.0059043394800000005
370100	370000	0.13	2020-01-19	4.5417996	0.590433948	0.0059043394800000005
450200	450000	0.12	2020-01-19	4.5417996	0.545015952	0.00545015952
210200	210000	0.12	2020-01-19	4.5417996	0.545015952	0.00545015952
420500	420000	0.12	2020-01-19	4.5417996	0.545015952	0.00545015952
450400	450000	0.12	2020-01-19	4.5417996	0.545015952	0.00545015952
431300	430000	0.11	2020-01-19	4.5417996	0.499597956	0.00499597956
420900	420000	0.11	2020-01-19	4.5417996	0.499597956	0.00499597956
140100	140000	0.11	2020-01-19	4.5417996	0.499597956	0.00499597956
330700	330000	0.11	2020-01-19	4.5417996	0.499597956	0.00499597956
450800	450000	0.1	2020-01-19	4.5417996	0.45417996000000005	0.0045417996
650100	650000	0.1	2020-01-19	4.5417996	0.45417996000000005	0.0045417996
420800	420000	0.1	2020-01-19	4.5417996	0.45417996000000005	0.0045417996
361000	360000	0.1	2020-01-19	4.5417996	0.45417996000000005	0.0045417996
511700	510000	0.09	2020-01-19	4.5417996	0.408761964	0.00408761964
450500	450000	0.09	2020-01-19	4.5417996	0.408761964	0.00408761964
411600	410000	0.09	2020-01-19	4.5417996	0.408761964	0.00408761964
320400	320000	0.09	2020-01-19	4.5417996	0.408761964	0.00408761964
361100	360000	0.09	2020-01-19	4.5417996	0.408761964	0.00408761964
450700	450000	0.08	2020-01-19	4.5417996	0.363343968	0.0036334396800000003
451100	450000	0.08	2020-01-19	4.5417996	0.363343968	0.0036334396800000003
422800	420000	0.08	2020-01-19	4.5417996	0.363343968	0.0036334396800000003
330400	330000	0.08	2020-01-19	4.5417996	0.363343968	0.0036334396800000003
410300	410000	0.08	2020-01-19	4.5417996	0.363343968	0.0036334396800000003
430300	430000	0.08	2020-01-19	4.5417996	0.363343968	0.0036334396800000003
510700	510000	0.08	2020-01-19	4.5417996	0.363343968	0.0036334396800000003
330600	330000	0.08	2020-01-19	4.5417996	0.363343968	0.0036334396800000003
320600	320000	0.07	2020-01-19	4.5417996	0.31792597200000006	0.0031792597200000004
441900	440000	21.81	2020-01-20	4.027158	87.83231597999999	0.8783231597999999
441300	440000	15.09	2020-01-20	4.027158	60.76981422	0.6076981422
440100	440000	9.56	2020-01-20	4.027158	38.49963048	0.3849963048
440600	440000	2.45	2020-01-20	4.027158	9.8665371	0.098665371
440400	440000	1.83	2020-01-20	4.027158	7.369699140000001	0.07369699140000001
110000	110000	1.76	2020-01-20	4.027158	7.08779808	0.0708779808
441500	440000	1.68	2020-01-20	4.027158	6.76562544	0.0676562544
441600	440000	1.62	2020-01-20	4.027158	6.523995960000001	0.06523995960000001
442000	440000	1.56	2020-01-20	4.027158	6.28236648	0.0628236648
441400	440000	1.52	2020-01-20	4.027158	6.12128016	0.061212801600000005
310000	310000	1.48	2020-01-20	4.027158	5.96019384	0.0596019384
445200	440000	1.33	2020-01-20	4.027158	5.356120140000001	0.05356120140000001
500000	500000	1.19	2020-01-20	4.027158	4.79231802	0.0479231802
510100	510000	0.89	2020-01-20	4.027158	3.58417062	0.035841706200000004
440700	440000	0.88	2020-01-20	4.027158	3.54389904	0.0354389904
440900	440000	0.88	2020-01-20	4.027158	3.54389904	0.0354389904
440800	440000	0.84	2020-01-20	4.027158	3.38281272	0.0338281272
420100	420000	0.82	2020-01-20	4.027158	3.3022695599999996	0.0330226956
440500	440000	0.8	2020-01-20	4.027158	3.2217264	0.032217264
430100	430000	0.74	2020-01-20	4.027158	2.98009692	0.0298009692
441800	440000	0.62	2020-01-20	4.027158	2.49683796	0.0249683796
440200	440000	0.6	2020-01-20	4.027158	2.4162947999999997	0.024162947999999997
610100	610000	0.56	2020-01-20	4.027158	2.2552084800000003	0.022552084800000004
430500	430000	0.54	2020-01-20	4.027158	2.1746653200000003	0.021746653200000004
350200	350000	0.54	2020-01-20	4.027158	2.1746653200000003	0.021746653200000004
330100	330000	0.54	2020-01-20	4.027158	2.1746653200000003	0.021746653200000004
360700	360000	0.53	2020-01-20	4.027158	2.13439374	0.021343937400000002
320100	320000	0.49	2020-01-20	4.027158	1.97330742	0.0197330742
430400	430000	0.48	2020-01-20	4.027158	1.9330358399999998	0.019330358399999997
441200	440000	0.47	2020-01-20	4.027158	1.8927642599999999	0.0189276426
410100	410000	0.42	2020-01-20	4.027158	1.69140636	0.0169140636
360100	360000	0.41	2020-01-20	4.027158	1.6511347799999998	0.0165113478
450100	450000	0.39	2020-01-20	4.027158	1.57059162	0.0157059162
320500	320000	0.37	2020-01-20	4.027158	1.49004846	0.0149004846
360800	360000	0.34	2020-01-20	4.027158	1.3692337200000002	0.013692337200000002
441700	440000	0.34	2020-01-20	4.027158	1.3692337200000002	0.013692337200000002
431100	430000	0.33	2020-01-20	4.027158	1.32896214	0.0132896214
350500	350000	0.31	2020-01-20	4.027158	1.24841898	0.0124841898
445300	440000	0.31	2020-01-20	4.027158	1.24841898	0.0124841898
431000	430000	0.3	2020-01-20	4.027158	1.2081473999999999	0.012081473999999998
230100	230000	0.29	2020-01-20	4.027158	1.16787582	0.011678758199999998
445100	440000	0.28	2020-01-20	4.027158	1.1276042400000001	0.011276042400000002
530100	530000	0.27	2020-01-20	4.027158	1.0873326600000002	0.010873326600000002
450900	450000	0.27	2020-01-20	4.027158	1.0873326600000002	0.010873326600000002
430200	430000	0.27	2020-01-20	4.027158	1.0873326600000002	0.010873326600000002
340100	340000	0.26	2020-01-20	4.027158	1.04706108	0.0104706108
330200	330000	0.26	2020-01-20	4.027158	1.04706108	0.0104706108
430600	430000	0.26	2020-01-20	4.027158	1.04706108	0.0104706108
421000	420000	0.26	2020-01-20	4.027158	1.04706108	0.0104706108
411300	410000	0.25	2020-01-20	4.027158	1.0067895	0.010067895
460100	460000	0.25	2020-01-20	4.027158	1.0067895	0.010067895
421100	420000	0.25	2020-01-20	4.027158	1.0067895	0.010067895
420600	420000	0.24	2020-01-20	4.027158	0.9665179199999999	0.009665179199999999
120000	120000	0.24	2020-01-20	4.027158	0.9665179199999999	0.009665179199999999
450300	450000	0.24	2020-01-20	4.027158	0.9665179199999999	0.009665179199999999
350100	350000	0.23	2020-01-20	4.027158	0.9262463400000001	0.0092624634
520100	520000	0.23	2020-01-20	4.027158	0.9262463400000001	0.0092624634
430700	430000	0.23	2020-01-20	4.027158	0.9262463400000001	0.0092624634
360400	360000	0.22	2020-01-20	4.027158	0.88597476	0.0088597476
431200	430000	0.22	2020-01-20	4.027158	0.88597476	0.0088597476
360900	360000	0.21	2020-01-20	4.027158	0.84570318	0.0084570318
370200	370000	0.2	2020-01-20	4.027158	0.8054316	0.008054316
420500	420000	0.19	2020-01-20	4.027158	0.76516002	0.007651600200000001
330300	330000	0.19	2020-01-20	4.027158	0.76516002	0.007651600200000001
460200	460000	0.19	2020-01-20	4.027158	0.76516002	0.007651600200000001
431300	430000	0.19	2020-01-20	4.027158	0.76516002	0.007651600200000001
320200	320000	0.18	2020-01-20	4.027158	0.72488844	0.0072488844
430900	430000	0.18	2020-01-20	4.027158	0.72488844	0.0072488844
210100	210000	0.17	2020-01-20	4.027158	0.6846168600000001	0.006846168600000001
420900	420000	0.17	2020-01-20	4.027158	0.6846168600000001	0.006846168600000001
411700	410000	0.16	2020-01-20	4.027158	0.64434528	0.0064434528
411500	410000	0.16	2020-01-20	4.027158	0.64434528	0.0064434528
350600	350000	0.16	2020-01-20	4.027158	0.64434528	0.0064434528
220100	220000	0.16	2020-01-20	4.027158	0.64434528	0.0064434528
421200	420000	0.15	2020-01-20	4.027158	0.6040736999999999	0.006040736999999999
450400	450000	0.14	2020-01-20	4.027158	0.5638021200000001	0.005638021200000001
511300	510000	0.14	2020-01-20	4.027158	0.5638021200000001	0.005638021200000001
370100	370000	0.14	2020-01-20	4.027158	0.5638021200000001	0.005638021200000001
511700	510000	0.13	2020-01-20	4.027158	0.52353054	0.0052353054
320400	320000	0.13	2020-01-20	4.027158	0.52353054	0.0052353054
330700	330000	0.12	2020-01-20	4.027158	0.48325895999999996	0.004832589599999999
361100	360000	0.12	2020-01-20	4.027158	0.48325895999999996	0.004832589599999999
450200	450000	0.12	2020-01-20	4.027158	0.48325895999999996	0.004832589599999999
430300	430000	0.12	2020-01-20	4.027158	0.48325895999999996	0.004832589599999999
361000	360000	0.12	2020-01-20	4.027158	0.48325895999999996	0.004832589599999999
130100	130000	0.11	2020-01-20	4.027158	0.44298738	0.0044298738
420800	420000	0.11	2020-01-20	4.027158	0.44298738	0.0044298738
520300	520000	0.1	2020-01-20	4.027158	0.4027158	0.004027158
210200	210000	0.1	2020-01-20	4.027158	0.4027158	0.004027158
450800	450000	0.1	2020-01-20	4.027158	0.4027158	0.004027158
450500	450000	0.1	2020-01-20	4.027158	0.4027158	0.004027158
330400	330000	0.1	2020-01-20	4.027158	0.4027158	0.004027158
450700	450000	0.1	2020-01-20	4.027158	0.4027158	0.004027158
610400	610000	0.09	2020-01-20	4.027158	0.36244422	0.0036244422
341200	340000	0.09	2020-01-20	4.027158	0.36244422	0.0036244422
140100	140000	0.09	2020-01-20	4.027158	0.36244422	0.0036244422
411600	410000	0.09	2020-01-20	4.027158	0.36244422	0.0036244422
451100	450000	0.09	2020-01-20	4.027158	0.36244422	0.0036244422
620100	620000	0.09	2020-01-20	4.027158	0.36244422	0.0036244422
[truncated: 3,301 more rows]

## Sheet: 440400
origin_code	province_code	percentage	date	city_indexs_sum	city_index(%)	city_index
442000	440000	44.63	2020-01-01	1.4561532	64.988117316	0.64988117316
440100	440000	8.75	2020-01-01	1.4561532	12.7413405	0.127413405
440700	440000	5.5	2020-01-01	1.4561532	8.0088426	0.08008842599999999
440300	440000	4.64	2020-01-01	1.4561532	6.756550847999999	0.06756550848
440600	440000	4.0	2020-01-01	1.4561532	5.8246128	0.058246127999999994
441900	440000	2.69	2020-01-01	1.4561532	3.9170521079999996	0.03917052107999999
441700	440000	1.39	2020-01-01	1.4561532	2.0240529479999996	0.020240529479999995
440800	440000	1.37	2020-01-01	1.4561532	1.994929884	0.01994929884
440900	440000	1.28	2020-01-01	1.4561532	1.863876096	0.01863876096
441300	440000	0.73	2020-01-01	1.4561532	1.062991836	0.010629918359999999
441200	440000	0.67	2020-01-01	1.4561532	0.975622644	0.00975622644
110000	110000	0.63	2020-01-01	1.4561532	0.9173765159999999	0.00917376516
445300	440000	0.46	2020-01-01	1.4561532	0.669830472	0.00669830472
441800	440000	0.44	2020-01-01	1.4561532	0.6407074079999999	0.006407074079999999
310000	310000	0.44	2020-01-01	1.4561532	0.6407074079999999	0.006407074079999999
440200	440000	0.4	2020-01-01	1.4561532	0.58246128	0.0058246128
430100	430000	0.31	2020-01-01	1.4561532	0.45140749199999997	0.00451407492
441400	440000	0.28	2020-01-01	1.4561532	0.407722896	0.00407722896
360100	360000	0.28	2020-01-01	1.4561532	0.407722896	0.00407722896
445200	440000	0.28	2020-01-01	1.4561532	0.407722896	0.00407722896
500000	500000	0.28	2020-01-01	1.4561532	0.407722896	0.00407722896
450100	450000	0.26	2020-01-01	1.4561532	0.37859983199999997	0.0037859983199999996
440500	440000	0.25	2020-01-01	1.4561532	0.3640383	0.0036403829999999996
120000	120000	0.24	2020-01-01	1.4561532	0.349476768	0.00349476768
441500	440000	0.23	2020-01-01	1.4561532	0.334915236	0.00334915236
441600	440000	0.23	2020-01-01	1.4561532	0.334915236	0.00334915236
420100	420000	0.22	2020-01-01	1.4561532	0.32035370399999996	0.0032035370399999996
450900	450000	0.22	2020-01-01	1.4561532	0.32035370399999996	0.0032035370399999996
610100	610000	0.19	2020-01-01	1.4561532	0.276669108	0.00276669108
450400	450000	0.19	2020-01-01	1.4561532	0.276669108	0.00276669108
431000	430000	0.18	2020-01-01	1.4561532	0.26210757599999995	0.0026210757599999996
330100	330000	0.17	2020-01-01	1.4561532	0.247546044	0.00247546044
510100	510000	0.17	2020-01-01	1.4561532	0.247546044	0.00247546044
320100	320000	0.16	2020-01-01	1.4561532	0.232984512	0.00232984512
410100	410000	0.15	2020-01-01	1.4561532	0.21842298	0.0021842298
450300	450000	0.15	2020-01-01	1.4561532	0.21842298	0.0021842298
450800	450000	0.15	2020-01-01	1.4561532	0.21842298	0.0021842298
430400	430000	0.14	2020-01-01	1.4561532	0.203861448	0.00203861448
350200	350000	0.14	2020-01-01	1.4561532	0.203861448	0.00203861448
460100	460000	0.13	2020-01-01	1.4561532	0.18929991599999998	0.0018929991599999998
360700	360000	0.13	2020-01-01	1.4561532	0.18929991599999998	0.0018929991599999998
451100	450000	0.12	2020-01-01	1.4561532	0.174738384	0.00174738384
430500	430000	0.12	2020-01-01	1.4561532	0.174738384	0.00174738384
520100	520000	0.11	2020-01-01	1.4561532	0.16017685199999998	0.0016017685199999998
445100	440000	0.11	2020-01-01	1.4561532	0.16017685199999998	0.0016017685199999998
350100	350000	0.11	2020-01-01	1.4561532	0.16017685199999998	0.0016017685199999998
350500	350000	0.1	2020-01-01	1.4561532	0.14561532	0.0014561532
450200	450000	0.09	2020-01-01	1.4561532	0.13105378799999998	0.0013105378799999998
431100	430000	0.09	2020-01-01	1.4561532	0.13105378799999998	0.0013105378799999998
230100	230000	0.08	2020-01-01	1.4561532	0.116492256	0.00116492256
340100	340000	0.08	2020-01-01	1.4561532	0.116492256	0.00116492256
320500	320000	0.08	2020-01-01	1.4561532	0.116492256	0.00116492256
530100	530000	0.07	2020-01-01	1.4561532	0.101930724	0.00101930724
450500	450000	0.07	2020-01-01	1.4561532	0.101930724	0.00101930724
469003	460000	0.07	2020-01-01	1.4561532	0.101930724	0.00101930724
430700	430000	0.07	2020-01-01	1.4561532	0.101930724	0.00101930724
210100	210000	0.06	2020-01-01	1.4561532	0.087369192	0.00087369192
430200	430000	0.06	2020-01-01	1.4561532	0.087369192	0.00087369192
360800	360000	0.06	2020-01-01	1.4561532	0.087369192	0.00087369192
220100	220000	0.06	2020-01-01	1.4561532	0.087369192	0.00087369192
140100	140000	0.06	2020-01-01	1.4561532	0.087369192	0.00087369192
320200	320000	0.06	2020-01-01	1.4561532	0.087369192	0.00087369192
460200	460000	0.06	2020-01-01	1.4561532	0.087369192	0.00087369192
431300	430000	0.06	2020-01-01	1.4561532	0.087369192	0.00087369192
330200	330000	0.05	2020-01-01	1.4561532	0.07280766	0.0007280766
451000	450000	0.05	2020-01-01	1.4561532	0.07280766	0.0007280766
370200	370000	0.05	2020-01-01	1.4561532	0.07280766	0.0007280766
451200	450000	0.05	2020-01-01	1.4561532	0.07280766	0.0007280766
320400	320000	0.05	2020-01-01	1.4561532	0.07280766	0.0007280766
130100	130000	0.04	2020-01-01	1.4561532	0.058246128	0.00058246128
360900	360000	0.04	2020-01-01	1.4561532	0.058246128	0.00058246128
320600	320000	0.04	2020-01-01	1.4561532	0.058246128	0.00058246128
430600	430000	0.04	2020-01-01	1.4561532	0.058246128	0.00058246128
431200	430000	0.04	2020-01-01	1.4561532	0.058246128	0.00058246128
450700	450000	0.04	2020-01-01	1.4561532	0.058246128	0.00058246128
210200	210000	0.04	2020-01-01	1.4561532	0.058246128	0.00058246128
370100	370000	0.04	2020-01-01	1.4561532	0.058246128	0.00058246128
411500	410000	0.04	2020-01-01	1.4561532	0.058246128	0.00058246128
350600	350000	0.04	2020-01-01	1.4561532	0.058246128	0.00058246128
620100	620000	0.03	2020-01-01	1.4561532	0.043684596	0.00043684596
350300	350000	0.03	2020-01-01	1.4561532	0.043684596	0.00043684596
411300	410000	0.03	2020-01-01	1.4561532	0.043684596	0.00043684596
650100	650000	0.03	2020-01-01	1.4561532	0.043684596	0.00043684596
520300	520000	0.03	2020-01-01	1.4561532	0.043684596	0.00043684596
130200	130000	0.03	2020-01-01	1.4561532	0.043684596	0.00043684596
330700	330000	0.03	2020-01-01	1.4561532	0.043684596	0.00043684596
130400	130000	0.03	2020-01-01	1.4561532	0.043684596	0.00043684596
360400	360000	0.03	2020-01-01	1.4561532	0.043684596	0.00043684596
320300	320000	0.03	2020-01-01	1.4561532	0.043684596	0.00043684596
420600	420000	0.03	2020-01-01	1.4561532	0.043684596	0.00043684596
450600	450000	0.03	2020-01-01	1.4561532	0.043684596	0.00043684596
370600	370000	0.03	2020-01-01	1.4561532	0.043684596	0.00043684596
410800	410000	0.03	2020-01-01	1.4561532	0.043684596	0.00043684596
430900	430000	0.03	2020-01-01	1.4561532	0.043684596	0.00043684596
361100	360000	0.03	2020-01-01	1.4561532	0.043684596	0.00043684596
430300	430000	0.03	2020-01-01	1.4561532	0.043684596	0.00043684596
451300	450000	0.03	2020-01-01	1.4561532	0.043684596	0.00043684596
330300	330000	0.03	2020-01-01	1.4561532	0.043684596	0.00043684596
330400	330000	0.03	2020-01-01	1.4561532	0.043684596	0.00043684596
610400	610000	0.02	2020-01-01	1.4561532	0.029123064	0.00029123064
442000	440000	29.42	2020-01-02	1.0117224	29.764873008000002	0.29764873008000003
440100	440000	12.62	2020-01-02	1.0117224	12.767936687999999	0.12767936687999998
440300	440000	7.17	2020-01-02	1.0117224	7.254049608	0.07254049608
440700	440000	4.65	2020-01-02	1.0117224	4.704509160000001	0.047045091600000005
440600	440000	4.07	2020-01-02	1.0117224	4.117710168	0.04117710168
441900	440000	3.59	2020-01-02	1.0117224	3.632083416	0.03632083416
440800	440000	1.84	2020-01-02	1.0117224	1.8615692160000001	0.018615692160000002
441700	440000	1.84	2020-01-02	1.0117224	1.8615692160000001	0.018615692160000002
440900	440000	1.68	2020-01-02	1.0117224	1.699693632	0.01699693632
110000	110000	1.31	2020-01-02	1.0117224	1.325356344	0.01325356344
441300	440000	1.17	2020-01-02	1.0117224	1.183715208	0.01183715208
310000	310000	0.96	2020-01-02	1.0117224	0.971253504	0.00971253504
441800	440000	0.8	2020-01-02	1.0117224	0.8093779200000001	0.008093779200000002
441200	440000	0.77	2020-01-02	1.0117224	0.7790262480000001	0.007790262480000001
445300	440000	0.59	2020-01-02	1.0117224	0.596916216	0.00596916216
430100	430000	0.55	2020-01-02	1.0117224	0.5564473200000001	0.0055644732
120000	120000	0.54	2020-01-02	1.0117224	0.546330096	0.00546330096
500000	500000	0.5	2020-01-02	1.0117224	0.5058612	0.0050586120000000005
440200	440000	0.5	2020-01-02	1.0117224	0.5058612	0.0050586120000000005
420100	420000	0.5	2020-01-02	1.0117224	0.5058612	0.0050586120000000005
510100	510000	0.49	2020-01-02	1.0117224	0.495743976	0.00495743976
360100	360000	0.41	2020-01-02	1.0117224	0.41480618399999997	0.00414806184
450100	450000	0.4	2020-01-02	1.0117224	0.40468896000000004	0.004046889600000001
441500	440000	0.39	2020-01-02	1.0117224	0.394571736	0.00394571736
610100	610000	0.37	2020-01-02	1.0117224	0.374337288	0.00374337288
440500	440000	0.36	2020-01-02	1.0117224	0.364220064	0.00364220064
330100	330000	0.36	2020-01-02	1.0117224	0.364220064	0.00364220064
320100	320000	0.33	2020-01-02	1.0117224	0.333868392	0.00333868392
445200	440000	0.32	2020-01-02	1.0117224	0.32375116800000003	0.0032375116800000005
410100	410000	0.31	2020-01-02	1.0117224	0.313633944	0.00313633944
441400	440000	0.3	2020-01-02	1.0117224	0.30351672	0.0030351672
450300	450000	0.28	2020-01-02	1.0117224	0.28328227200000006	0.0028328227200000006
450400	450000	0.28	2020-01-02	1.0117224	0.28328227200000006	0.0028328227200000006
441600	440000	0.27	2020-01-02	1.0117224	0.273165048	0.00273165048
430400	430000	0.26	2020-01-02	1.0117224	0.26304782400000004	0.0026304782400000002
450900	450000	0.25	2020-01-02	1.0117224	0.2529306	0.0025293060000000003
450800	450000	0.25	2020-01-02	1.0117224	0.2529306	0.0025293060000000003
520100	520000	0.25	2020-01-02	1.0117224	0.2529306	0.0025293060000000003
320500	320000	0.24	2020-01-02	1.0117224	0.242813376	0.00242813376
431000	430000	0.24	2020-01-02	1.0117224	0.242813376	0.00242813376
450200	450000	0.22	2020-01-02	1.0117224	0.222578928	0.00222578928
350200	350000	0.22	2020-01-02	1.0117224	0.222578928	0.00222578928
350100	350000	0.22	2020-01-02	1.0117224	0.222578928	0.00222578928
210100	210000	0.21	2020-01-02	1.0117224	0.212461704	0.00212461704
360700	360000	0.21	2020-01-02	1.0117224	0.212461704	0.00212461704
230100	230000	0.19	2020-01-02	1.0117224	0.192227256	0.0019222725600000002
451100	450000	0.19	2020-01-02	1.0117224	0.192227256	0.0019222725600000002
210200	210000	0.19	2020-01-02	1.0117224	0.192227256	0.0019222725600000002
340100	340000	0.18	2020-01-02	1.0117224	0.182110032	0.00182110032
530100	530000	0.18	2020-01-02	1.0117224	0.182110032	0.00182110032
431100	430000	0.18	2020-01-02	1.0117224	0.182110032	0.00182110032
445100	440000	0.17	2020-01-02	1.0117224	0.17199280800000002	0.0017199280800000002
350500	350000	0.17	2020-01-02	1.0117224	0.17199280800000002	0.0017199280800000002
460100	460000	0.17	2020-01-02	1.0117224	0.17199280800000002	0.0017199280800000002
430600	430000	0.16	2020-01-02	1.0117224	0.16187558400000002	0.0016187558400000003
430700	430000	0.16	2020-01-02	1.0117224	0.16187558400000002	0.0016187558400000003
430200	430000	0.15	2020-01-02	1.0117224	0.15175836	0.0015175836
320200	320000	0.15	2020-01-02	1.0117224	0.15175836	0.0015175836
140100	140000	0.14	2020-01-02	1.0117224	0.14164113600000003	0.0014164113600000003
130400	130000	0.14	2020-01-02	1.0117224	0.14164113600000003	0.0014164113600000003
430500	430000	0.14	2020-01-02	1.0117224	0.14164113600000003	0.0014164113600000003
220100	220000	0.14	2020-01-02	1.0117224	0.14164113600000003	0.0014164113600000003
450500	450000	0.13	2020-01-02	1.0117224	0.13152391200000002	0.0013152391200000001
370200	370000	0.13	2020-01-02	1.0117224	0.13152391200000002	0.0013152391200000001
431300	430000	0.13	2020-01-02	1.0117224	0.13152391200000002	0.0013152391200000001
420600	420000	0.13	2020-01-02	1.0117224	0.13152391200000002	0.0013152391200000001
620100	620000	0.13	2020-01-02	1.0117224	0.13152391200000002	0.0013152391200000001
330200	330000	0.12	2020-01-02	1.0117224	0.121406688	0.00121406688
430900	430000	0.11	2020-01-02	1.0117224	0.111289464	0.00111289464
450700	450000	0.1	2020-01-02	1.0117224	0.10117224000000001	0.0010117224000000002
411500	410000	0.1	2020-01-02	1.0117224	0.10117224000000001	0.0010117224000000002
411300	410000	0.1	2020-01-02	1.0117224	0.10117224000000001	0.0010117224000000002
360900	360000	0.1	2020-01-02	1.0117224	0.10117224000000001	0.0010117224000000002
360800	360000	0.1	2020-01-02	1.0117224	0.10117224000000001	0.0010117224000000002
520300	520000	0.09	2020-01-02	1.0117224	0.091055016	0.00091055016
650100	650000	0.09	2020-01-02	1.0117224	0.091055016	0.00091055016
220200	220000	0.08	2020-01-02	1.0117224	0.08093779200000001	0.0008093779200000001
451200	450000	0.08	2020-01-02	1.0117224	0.08093779200000001	0.0008093779200000001
451000	450000	0.08	2020-01-02	1.0117224	0.08093779200000001	0.0008093779200000001
131000	130000	0.08	2020-01-02	1.0117224	0.08093779200000001	0.0008093779200000001
410300	410000	0.07	2020-01-02	1.0117224	0.07082056800000001	0.0007082056800000002
460200	460000	0.07	2020-01-02	1.0117224	0.07082056800000001	0.0007082056800000002
360400	360000	0.07	2020-01-02	1.0117224	0.07082056800000001	0.0007082056800000002
370100	370000	0.07	2020-01-02	1.0117224	0.07082056800000001	0.0007082056800000002
350600	350000	0.07	2020-01-02	1.0117224	0.07082056800000001	0.0007082056800000002
330300	330000	0.07	2020-01-02	1.0117224	0.07082056800000001	0.0007082056800000002
431200	430000	0.07	2020-01-02	1.0117224	0.07082056800000001	0.0007082056800000002
320400	320000	0.07	2020-01-02	1.0117224	0.07082056800000001	0.0007082056800000002
130100	130000	0.07	2020-01-02	1.0117224	0.07082056800000001	0.0007082056800000002
360200	360000	0.06	2020-01-02	1.0117224	0.060703344	0.00060703344
130200	130000	0.06	2020-01-02	1.0117224	0.060703344	0.00060703344
330400	330000	0.06	2020-01-02	1.0117224	0.060703344	0.00060703344
330600	330000	0.06	2020-01-02	1.0117224	0.060703344	0.00060703344
140800	140000	0.06	2020-01-02	1.0117224	0.060703344	0.00060703344
421000	420000	0.06	2020-01-02	1.0117224	0.060703344	0.00060703344
450600	450000	0.06	2020-01-02	1.0117224	0.060703344	0.00060703344
421100	420000	0.06	2020-01-02	1.0117224	0.060703344	0.00060703344
330700	330000	0.06	2020-01-02	1.0117224	0.060703344	0.00060703344
350300	350000	0.06	2020-01-02	1.0117224	0.060703344	0.00060703344
451300	450000	0.06	2020-01-02	1.0117224	0.060703344	0.00060703344
442000	440000	29.32	2020-01-03	1.9491516	57.149124912	0.5714912491199999
440100	440000	11.61	2020-01-03	1.9491516	22.629650075999997	0.22629650075999996
440300	440000	6.8	2020-01-03	1.9491516	13.25423088	0.1325423088
440700	440000	4.37	2020-01-03	1.9491516	8.517792492	0.08517792492
440600	440000	3.62	2020-01-03	1.9491516	7.0559287920000004	0.07055928792
441900	440000	3.09	2020-01-03	1.9491516	6.022878444	0.060228784439999995
440800	440000	1.2	2020-01-03	1.9491516	2.3389819199999997	0.0233898192
441700	440000	1.16	2020-01-03	1.9491516	2.2610158559999998	0.022610158559999996
440900	440000	1.15	2020-01-03	1.9491516	2.24152434	0.022415243399999996
110000	110000	1.03	2020-01-03	1.9491516	2.007626148	0.02007626148
441300	440000	0.84	2020-01-03	1.9491516	1.637287344	0.01637287344
310000	310000	0.82	2020-01-03	1.9491516	1.5983043119999998	0.01598304312
441200	440000	0.74	2020-01-03	1.9491516	1.442372184	0.014423721839999999
430100	430000	0.59	2020-01-03	1.9491516	1.1499994439999999	0.01149999444
441800	440000	0.45	2020-01-03	1.9491516	0.8771182200000001	0.0087711822
360100	360000	0.43	2020-01-03	1.9491516	0.838135188	0.00838135188
420100	420000	0.38	2020-01-03	1.9491516	0.740677608	0.00740677608
440200	440000	0.36	2020-01-03	1.9491516	0.701694576	0.00701694576
445300	440000	0.35	2020-01-03	1.9491516	0.68220306	0.0068220306
120000	120000	0.35	2020-01-03	1.9491516	0.68220306	0.0068220306
510100	510000	0.35	2020-01-03	1.9491516	0.68220306	0.0068220306
450100	450000	0.34	2020-01-03	1.9491516	0.6627115440000001	0.006627115440000001
500000	500000	0.33	2020-01-03	1.9491516	0.643220028	0.00643220028
440500	440000	0.29	2020-01-03	1.9491516	0.5652539639999999	0.005652539639999999
441400	440000	0.28	2020-01-03	1.9491516	0.5457624480000001	0.005457624480000001
441500	440000	0.27	2020-01-03	1.9491516	0.5262709320000001	0.00526270932
410100	410000	0.27	2020-01-03	1.9491516	0.5262709320000001	0.00526270932
610100	610000	0.25	2020-01-03	1.9491516	0.4872879	0.004872879
441600	440000	0.25	2020-01-03	1.9491516	0.4872879	0.004872879
445200	440000	0.25	2020-01-03	1.9491516	0.4872879	0.004872879
450300	450000	0.25	2020-01-03	1.9491516	0.4872879	0.004872879
320100	320000	0.24	2020-01-03	1.9491516	0.46779638399999995	0.0046779638399999995
330100	330000	0.24	2020-01-03	1.9491516	0.46779638399999995	0.0046779638399999995
431000	430000	0.23	2020-01-03	1.9491516	0.448304868	0.004483048680000001
450900	450000	0.21	2020-01-03	1.9491516	0.409321836	0.00409321836
430400	430000	0.21	2020-01-03	1.9491516	0.409321836	0.00409321836
450400	450000	0.2	2020-01-03	1.9491516	0.38983032	0.0038983032
360700	360000	0.18	2020-01-03	1.9491516	0.350847288	0.00350847288
350200	350000	0.18	2020-01-03	1.9491516	0.350847288	0.00350847288
450800	450000	0.16	2020-01-03	1.9491516	0.311864256	0.00311864256
320500	320000	0.16	2020-01-03	1.9491516	0.311864256	0.00311864256
520100	520000	0.16	2020-01-03	1.9491516	0.311864256	0.00311864256
460100	460000	0.16	2020-01-03	1.9491516	0.311864256	0.00311864256
430200	430000	0.15	2020-01-03	1.9491516	0.29237273999999996	0.0029237274
230100	230000	0.15	2020-01-03	1.9491516	0.29237273999999996	0.0029237274
340100	340000	0.15	2020-01-03	1.9491516	0.29237273999999996	0.0029237274
220100	220000	0.14	2020-01-03	1.9491516	0.27288122400000003	0.0027288122400000005
450200	450000	0.14	2020-01-03	1.9491516	0.27288122400000003	0.0027288122400000005
350500	350000	0.14	2020-01-03	1.9491516	0.27288122400000003	0.0027288122400000005
210100	210000	0.13	2020-01-03	1.9491516	0.253389708	0.00253389708
350100	350000	0.13	2020-01-03	1.9491516	0.253389708	0.00253389708
330200	330000	0.13	2020-01-03	1.9491516	0.253389708	0.00253389708
430700	430000	0.12	2020-01-03	1.9491516	0.23389819199999998	0.0023389819199999998
530100	530000	0.12	2020-01-03	1.9491516	0.23389819199999998	0.0023389819199999998
140100	140000	0.12	2020-01-03	1.9491516	0.23389819199999998	0.0023389819199999998
431100	430000	0.12	2020-01-03	1.9491516	0.23389819199999998	0.0023389819199999998
445100	440000	0.11	2020-01-03	1.9491516	0.214406676	0.00214406676
450500	450000	0.11	2020-01-03	1.9491516	0.214406676	0.00214406676
451100	450000	0.11	2020-01-03	1.9491516	0.214406676	0.00214406676
370100	370000	0.11	2020-01-03	1.9491516	0.214406676	0.00214406676
520300	520000	0.08	2020-01-03	1.9491516	0.155932128	0.00155932128
130100	130000	0.08	2020-01-03	1.9491516	0.155932128	0.00155932128
430600	430000	0.08	2020-01-03	1.9491516	0.155932128	0.00155932128
430500	430000	0.08	2020-01-03	1.9491516	0.155932128	0.00155932128
620100	620000	0.07	2020-01-03	1.9491516	0.13644061200000002	0.0013644061200000003
430300	430000	0.07	2020-01-03	1.9491516	0.13644061200000002	0.0013644061200000003
431200	430000	0.07	2020-01-03	1.9491516	0.13644061200000002	0.0013644061200000003
360800	360000	0.07	2020-01-03	1.9491516	0.13644061200000002	0.0013644061200000003
410300	410000	0.07	2020-01-03	1.9491516	0.13644061200000002	0.0013644061200000003
421000	420000	0.06	2020-01-03	1.9491516	0.11694909599999999	0.0011694909599999999
370200	370000	0.06	2020-01-03	1.9491516	0.11694909599999999	0.0011694909599999999
210200	210000	0.06	2020-01-03	1.9491516	0.11694909599999999	0.0011694909599999999
320200	320000	0.06	2020-01-03	1.9491516	0.11694909599999999	0.0011694909599999999
350600	350000	0.06	2020-01-03	1.9491516	0.11694909599999999	0.0011694909599999999
450700	450000	0.06	2020-01-03	1.9491516	0.11694909599999999	0.0011694909599999999
460200	460000	0.06	2020-01-03	1.9491516	0.11694909599999999	0.0011694909599999999
430900	430000	0.06	2020-01-03	1.9491516	0.11694909599999999	0.0011694909599999999
450600	450000	0.06	2020-01-03	1.9491516	0.11694909599999999	0.0011694909599999999
360400	360000	0.05	2020-01-03	1.9491516	0.09745758	0.0009745758
411300	410000	0.05	2020-01-03	1.9491516	0.09745758	0.0009745758
650100	650000	0.05	2020-01-03	1.9491516	0.09745758	0.0009745758
360900	360000	0.05	2020-01-03	1.9491516	0.09745758	0.0009745758
420500	420000	0.05	2020-01-03	1.9491516	0.09745758	0.0009745758
431300	430000	0.05	2020-01-03	1.9491516	0.09745758	0.0009745758
451000	450000	0.05	2020-01-03	1.9491516	0.09745758	0.0009745758
320400	320000	0.05	2020-01-03	1.9491516	0.09745758	0.0009745758
330700	330000	0.05	2020-01-03	1.9491516	0.09745758	0.0009745758
411500	410000	0.05	2020-01-03	1.9491516	0.09745758	0.0009745758
320600	320000	0.04	2020-01-03	1.9491516	0.077966064	0.00077966064
610400	610000	0.04	2020-01-03	1.9491516	0.077966064	0.00077966064
150100	150000	0.04	2020-01-03	1.9491516	0.077966064	0.00077966064
330300	330000	0.04	2020-01-03	1.9491516	0.077966064	0.00077966064
421200	420000	0.04	2020-01-03	1.9491516	0.077966064	0.00077966064
360500	360000	0.04	2020-01-03	1.9491516	0.077966064	0.00077966064
520600	520000	0.04	2020-01-03	1.9491516	0.077966064	0.00077966064
420600	420000	0.04	2020-01-03	1.9491516	0.077966064	0.00077966064
640100	640000	0.04	2020-01-03	1.9491516	0.077966064	0.00077966064
130200	130000	0.03	2020-01-03	1.9491516	0.058474547999999994	0.0005847454799999999
451300	450000	0.03	2020-01-03	1.9491516	0.058474547999999994	0.0005847454799999999
230600	230000	0.03	2020-01-03	1.9491516	0.058474547999999994	0.0005847454799999999
442000	440000	34.75	2020-01-04	2.1961368	76.31575380000001	0.7631575380000001
440100	440000	11.6	2020-01-04	2.1961368	25.47518688	0.2547518688
440300	440000	6.75	2020-01-04	2.1961368	14.8239234	0.148239234
440700	440000	4.25	2020-01-04	2.1961368	9.3335814	0.093335814
440600	440000	4.09	2020-01-04	2.1961368	8.982199512	0.08982199512
441900	440000	3.14	2020-01-04	2.1961368	6.895869552000001	0.06895869552
110000	110000	1.03	2020-01-04	2.1961368	2.2620209040000003	0.022620209040000002
441700	440000	1.01	2020-01-04	2.1961368	2.218098168	0.02218098168
440800	440000	0.98	2020-01-04	2.1961368	2.1522140640000003	0.021522140640000003
440900	440000	0.97	2020-01-04	2.1961368	2.130252696	0.02130252696
441300	440000	0.84	2020-01-04	2.1961368	1.844754912	0.01844754912
430100	430000	0.74	2020-01-04	2.1961368	1.625141232	0.016251412320000002
310000	310000	0.71	2020-01-04	2.1961368	1.559257128	0.01559257128
441200	440000	0.71	2020-01-04	2.1961368	1.559257128	0.01559257128
441800	440000	0.51	2020-01-04	2.1961368	1.120029768	0.01120029768
440200	440000	0.42	2020-01-04	2.1961368	0.922377456	0.00922377456
445300	440000	0.39	2020-01-04	2.1961368	0.8564933520000001	0.008564933520000002
120000	120000	0.39	2020-01-04	2.1961368	0.8564933520000001	0.008564933520000002
360100	360000	0.39	2020-01-04	2.1961368	0.8564933520000001	0.008564933520000002
500000	500000	0.35	2020-01-04	2.1961368	0.76864788	0.0076864787999999995
420100	420000	0.34	2020-01-04	2.1961368	0.7466865120000001	0.007466865120000002
445200	440000	0.26	2020-01-04	2.1961368	0.5709955680000001	0.005709955680000001
440500	440000	0.26	2020-01-04	2.1961368	0.5709955680000001	0.005709955680000001
510100	510000	0.25	2020-01-04	2.1961368	0.5490342	0.0054903420000000005
610100	610000	0.25	2020-01-04	2.1961368	0.5490342	0.0054903420000000005
450100	450000	0.24	2020-01-04	2.1961368	0.527072832	0.00527072832
441600	440000	0.23	2020-01-04	2.1961368	0.5051114640000001	0.005051114640000001
410100	410000	0.22	2020-01-04	2.1961368	0.48315009600000003	0.00483150096
430400	430000	0.21	2020-01-04	2.1961368	0.461188728	0.00461188728
330100	330000	0.2	2020-01-04	2.1961368	0.43922736000000007	0.0043922736000000006
450900	450000	0.2	2020-01-04	2.1961368	0.43922736000000007	0.0043922736000000006
441400	440000	0.19	2020-01-04	2.1961368	0.41726599200000003	0.00417265992
320100	320000	0.19	2020-01-04	2.1961368	0.41726599200000003	0.00417265992
441500	440000	0.19	2020-01-04	2.1961368	0.41726599200000003	0.00417265992
450300	450000	0.18	2020-01-04	2.1961368	0.395304624	0.00395304624
450400	450000	0.16	2020-01-04	2.1961368	0.35138188800000003	0.00351381888
451100	450000	0.16	2020-01-04	2.1961368	0.35138188800000003	0.00351381888
320500	320000	0.15	2020-01-04	2.1961368	0.32942052	0.0032942051999999998
450800	450000	0.15	2020-01-04	2.1961368	0.32942052	0.0032942051999999998
360700	360000	0.14	2020-01-04	2.1961368	0.30745915200000007	0.0030745915200000007
520100	520000	0.14	2020-01-04	2.1961368	0.30745915200000007	0.0030745915200000007
530100	530000	0.14	2020-01-04	2.1961368	0.30745915200000007	0.0030745915200000007
350100	350000	0.14	2020-01-04	2.1961368	0.30745915200000007	0.0030745915200000007
431000	430000	0.14	2020-01-04	2.1961368	0.30745915200000007	0.0030745915200000007
230100	230000	0.14	2020-01-04	2.1961368	0.30745915200000007	0.0030745915200000007
350500	350000	0.13	2020-01-04	2.1961368	0.28549778400000003	0.0028549778400000004
210100	210000	0.13	2020-01-04	2.1961368	0.28549778400000003	0.0028549778400000004
350200	350000	0.12	2020-01-04	2.1961368	0.263536416	0.00263536416
220100	220000	0.12	2020-01-04	2.1961368	0.263536416	0.00263536416
445100	440000	0.12	2020-01-04	2.1961368	0.263536416	0.00263536416
460100	460000	0.11	2020-01-04	2.1961368	0.24157504800000001	0.00241575048
140100	140000	0.11	2020-01-04	2.1961368	0.24157504800000001	0.00241575048
430700	430000	0.11	2020-01-04	2.1961368	0.24157504800000001	0.00241575048
340100	340000	0.11	2020-01-04	2.1961368	0.24157504800000001	0.00241575048
370100	370000	0.11	2020-01-04	2.1961368	0.24157504800000001	0.00241575048
130100	130000	0.1	2020-01-04	2.1961368	0.21961368000000003	0.0021961368000000003
430600	430000	0.1	2020-01-04	2.1961368	0.21961368000000003	0.0021961368000000003
450500	450000	0.09	2020-01-04	2.1961368	0.197652312	0.00197652312
430500	430000	0.09	2020-01-04	2.1961368	0.197652312	0.00197652312
210200	210000	0.09	2020-01-04	2.1961368	0.197652312	0.00197652312
431100	430000	0.09	2020-01-04	2.1961368	0.197652312	0.00197652312
320200	320000	0.08	2020-01-04	2.1961368	0.17569094400000002	0.00175690944
520300	520000	0.08	2020-01-04	2.1961368	0.17569094400000002	0.00175690944
370200	370000	0.08	2020-01-04	2.1961368	0.17569094400000002	0.00175690944
330200	330000	0.07	2020-01-04	2.1961368	0.15372957600000003	0.0015372957600000004
350600	350000	0.07	2020-01-04	2.1961368	0.15372957600000003	0.0015372957600000004
450200	450000	0.07	2020-01-04	2.1961368	0.15372957600000003	0.0015372957600000004
620100	620000	0.07	2020-01-04	2.1961368	0.15372957600000003	0.0015372957600000004
430200	430000	0.06	2020-01-04	2.1961368	0.131768208	0.00131768208
411300	410000	0.06	2020-01-04	2.1961368	0.131768208	0.00131768208
360500	360000	0.06	2020-01-04	2.1961368	0.131768208	0.00131768208
360900	360000	0.06	2020-01-04	2.1961368	0.131768208	0.00131768208
430900	430000	0.06	2020-01-04	2.1961368	0.131768208	0.00131768208
360400	360000	0.05	2020-01-04	2.1961368	0.10980684000000002	0.0010980684000000001
330300	330000	0.05	2020-01-04	2.1961368	0.10980684000000002	0.0010980684000000001
320300	320000	0.05	2020-01-04	2.1961368	0.10980684000000002	0.0010980684000000001
421000	420000	0.05	2020-01-04	2.1961368	0.10980684000000002	0.0010980684000000001
131000	130000	0.05	2020-01-04	2.1961368	0.10980684000000002	0.0010980684000000001
130600	130000	0.05	2020-01-04	2.1961368	0.10980684000000002	0.0010980684000000001
460200	460000	0.05	2020-01-04	2.1961368	0.10980684000000002	0.0010980684000000001
331000	330000	0.05	2020-01-04	2.1961368	0.10980684000000002	0.0010980684000000001
650100	650000	0.05	2020-01-04	2.1961368	0.10980684000000002	0.0010980684000000001
411500	410000	0.04	2020-01-04	2.1961368	0.08784547200000001	0.00087845472
421100	420000	0.04	2020-01-04	2.1961368	0.08784547200000001	0.00087845472
360800	360000	0.04	2020-01-04	2.1961368	0.08784547200000001	0.00087845472
511300	510000	0.04	2020-01-04	2.1961368	0.08784547200000001	0.00087845472
431200	430000	0.04	2020-01-04	2.1961368	0.08784547200000001	0.00087845472
130400	130000	0.04	2020-01-04	2.1961368	0.08784547200000001	0.00087845472
330600	330000	0.04	2020-01-04	2.1961368	0.08784547200000001	0.00087845472
410700	410000	0.04	2020-01-04	2.1961368	0.08784547200000001	0.00087845472
410300	410000	0.04	2020-01-04	2.1961368	0.08784547200000001	0.00087845472
431300	430000	0.04	2020-01-04	2.1961368	0.08784547200000001	0.00087845472
320600	320000	0.04	2020-01-04	2.1961368	0.08784547200000001	0.00087845472
411700	410000	0.04	2020-01-04	2.1961368	0.08784547200000001	0.00087845472
450700	450000	0.04	2020-01-04	2.1961368	0.08784547200000001	0.00087845472
321000	320000	0.04	2020-01-04	2.1961368	0.08784547200000001	0.00087845472
370600	370000	0.04	2020-01-04	2.1961368	0.08784547200000001	0.00087845472
421200	420000	0.04	2020-01-04	2.1961368	0.08784547200000001	0.00087845472
130200	130000	0.04	2020-01-04	2.1961368	0.08784547200000001	0.00087845472
430300	430000	0.03	2020-01-04	2.1961368	0.065884104	0.00065884104
442000	440000	44.31	2020-01-05	2.2311288	98.86131712800001	0.9886131712800001
440100	440000	9.89	2020-01-05	2.2311288	22.065863832	0.22065863832000002
440300	440000	4.94	2020-01-05	2.2311288	11.021776272	0.11021776272
440700	440000	4.75	2020-01-05	2.2311288	10.5978618	0.10597861800000001
440600	440000	3.51	2020-01-05	2.2311288	7.831262088	0.07831262088
441900	440000	2.39	2020-01-05	2.2311288	5.332397832000001	0.05332397832000001
441700	440000	0.96	2020-01-05	2.2311288	2.141883648	0.021418836479999998
110000	110000	0.94	2020-01-05	2.2311288	2.097261072	0.020972610719999996
440800	440000	0.93	2020-01-05	2.2311288	2.074949784	0.020749497840000002
440900	440000	0.85	2020-01-05	2.2311288	1.8964594799999999	0.018964594799999998
441300	440000	0.84	2020-01-05	2.2311288	1.874148192	0.01874148192
310000	310000	0.75	2020-01-05	2.2311288	1.6733466	0.016733466
441200	440000	0.69	2020-01-05	2.2311288	1.5394788719999999	0.015394788719999998
441800	440000	0.54	2020-01-05	2.2311288	1.2048095520000002	0.012048095520000001
430100	430000	0.51	2020-01-05	2.2311288	1.137875688	0.01137875688
440200	440000	0.46	2020-01-05	2.2311288	1.026319248	0.01026319248
445300	440000	0.36	2020-01-05	2.2311288	0.803206368	0.00803206368
420100	420000	0.33	2020-01-05	2.2311288	0.736272504	0.00736272504
360100	360000	0.3	2020-01-05	2.2311288	0.66933864	0.0066933864
500000	500000	0.29	2020-01-05	2.2311288	0.647027352	0.006470273519999999
510100	510000	0.28	2020-01-05	2.2311288	0.624716064	0.00624716064
440500	440000	0.27	2020-01-05	2.2311288	0.6024047760000001	0.006024047760000001
120000	120000	0.26	2020-01-05	2.2311288	0.580093488	0.005800934880000001
441400	440000	0.25	2020-01-05	2.2311288	0.5577822	0.005577822
445200	440000	0.24	2020-01-05	2.2311288	0.535470912	0.0053547091199999996
450100	450000	0.24	2020-01-05	2.2311288	0.535470912	0.0053547091199999996
410100	410000	0.23	2020-01-05	2.2311288	0.513159624	0.00513159624
320100	320000	0.23	2020-01-05	2.2311288	0.513159624	0.00513159624
330100	330000	0.21	2020-01-05	2.2311288	0.468537048	0.00468537048
441500	440000	0.21	2020-01-05	2.2311288	0.468537048	0.00468537048
610100	610000	0.21	2020-01-05	2.2311288	0.468537048	0.00468537048
450300	450000	0.18	2020-01-05	2.2311288	0.401603184	0.00401603184
350200	350000	0.18	2020-01-05	2.2311288	0.401603184	0.00401603184
441600	440000	0.18	2020-01-05	2.2311288	0.401603184	0.00401603184
430400	430000	0.17	2020-01-05	2.2311288	0.379291896	0.0037929189600000002
450400	450000	0.16	2020-01-05	2.2311288	0.35698060800000003	0.00356980608
431000	430000	0.15	2020-01-05	2.2311288	0.33466932	0.0033466932
520100	520000	0.15	2020-01-05	2.2311288	0.33466932	0.0033466932
230100	230000	0.14	2020-01-05	2.2311288	0.312358032	0.00312358032
320500	320000	0.14	2020-01-05	2.2311288	0.312358032	0.00312358032
360700	360000	0.13	2020-01-05	2.2311288	0.290046744	0.0029004674400000003
330200	330000	0.13	2020-01-05	2.2311288	0.290046744	0.0029004674400000003
350100	350000	0.12	2020-01-05	2.2311288	0.267735456	0.0026773545599999998
220100	220000	0.12	2020-01-05	2.2311288	0.267735456	0.0026773545599999998
370200	370000	0.11	2020-01-05	2.2311288	0.245424168	0.00245424168
445100	440000	0.11	2020-01-05	2.2311288	0.245424168	0.00245424168
430200	430000	0.11	2020-01-05	2.2311288	0.245424168	0.00245424168
460100	460000	0.11	2020-01-05	2.2311288	0.245424168	0.00245424168
210100	210000	0.11	2020-01-05	2.2311288	0.245424168	0.00245424168
450900	450000	0.11	2020-01-05	2.2311288	0.245424168	0.00245424168
340100	340000	0.1	2020-01-05	2.2311288	0.22311288	0.0022311288
350500	350000	0.1	2020-01-05	2.2311288	0.22311288	0.0022311288
430600	430000	0.1	2020-01-05	2.2311288	0.22311288	0.0022311288
450800	450000	0.09	2020-01-05	2.2311288	0.200801592	0.00200801592
431100	430000	0.09	2020-01-05	2.2311288	0.200801592	0.00200801592
430700	430000	0.09	2020-01-05	2.2311288	0.200801592	0.00200801592
451100	450000	0.09	2020-01-05	2.2311288	0.200801592	0.00200801592
370100	370000	0.09	2020-01-05	2.2311288	0.200801592	0.00200801592
530100	530000	0.08	2020-01-05	2.2311288	0.17849030400000002	0.00178490304
320200	320000	0.07	2020-01-05	2.2311288	0.156179016	0.00156179016
430500	430000	0.07	2020-01-05	2.2311288	0.156179016	0.00156179016
460200	460000	0.06	2020-01-05	2.2311288	0.133867728	0.0013386772799999999
210200	210000	0.06	2020-01-05	2.2311288	0.133867728	0.0013386772799999999
350600	350000	0.06	2020-01-05	2.2311288	0.133867728	0.0013386772799999999
320600	320000	0.06	2020-01-05	2.2311288	0.133867728	0.0013386772799999999
411300	410000	0.06	2020-01-05	2.2311288	0.133867728	0.0013386772799999999
411700	410000	0.05	2020-01-05	2.2311288	0.11155644	0.0011155644
450200	450000	0.05	2020-01-05	2.2311288	0.11155644	0.0011155644
131000	130000	0.05	2020-01-05	2.2311288	0.11155644	0.0011155644
140100	140000	0.05	2020-01-05	2.2311288	0.11155644	0.0011155644
371400	370000	0.05	2020-01-05	2.2311288	0.11155644	0.0011155644
431300	430000	0.05	2020-01-05	2.2311288	0.11155644	0.0011155644
330700	330000	0.05	2020-01-05	2.2311288	0.11155644	0.0011155644
410300	410000	0.05	2020-01-05	2.2311288	0.11155644	0.0011155644
330300	330000	0.05	2020-01-05	2.2311288	0.11155644	0.0011155644
130100	130000	0.05	2020-01-05	2.2311288	0.11155644	0.0011155644
421100	420000	0.04	2020-01-05	2.2311288	0.08924515200000001	0.00089245152
450500	450000	0.04	2020-01-05	2.2311288	0.08924515200000001	0.00089245152
520300	520000	0.04	2020-01-05	2.2311288	0.08924515200000001	0.00089245152
640100	640000	0.04	2020-01-05	2.2311288	0.08924515200000001	0.00089245152
451200	450000	0.04	2020-01-05	2.2311288	0.08924515200000001	0.00089245152
430900	430000	0.04	2020-01-05	2.2311288	0.08924515200000001	0.00089245152
360400	360000	0.04	2020-01-05	2.2311288	0.08924515200000001	0.00089245152
411500	410000	0.04	2020-01-05	2.2311288	0.08924515200000001	0.00089245152
610400	610000	0.04	2020-01-05	2.2311288	0.08924515200000001	0.00089245152
620100	620000	0.04	2020-01-05	2.2311288	0.08924515200000001	0.00089245152
451300	450000	0.04	2020-01-05	2.2311288	0.08924515200000001	0.00089245152
650100	650000	0.04	2020-01-05	2.2311288	0.08924515200000001	0.00089245152
360800	360000	0.04	2020-01-05	2.2311288	0.08924515200000001	0.00089245152
421000	420000	0.04	2020-01-05	2.2311288	0.08924515200000001	0.00089245152
430300	430000	0.04	2020-01-05	2.2311288	0.08924515200000001	0.00089245152
370600	370000	0.03	2020-01-05	2.2311288	0.066933864	0.0006693386399999999
371300	370000	0.03	2020-01-05	2.2311288	0.066933864	0.0006693386399999999
431200	430000	0.03	2020-01-05	2.2311288	0.066933864	0.0006693386399999999
451000	450000	0.03	2020-01-05	2.2311288	0.066933864	0.0006693386399999999
320400	320000	0.03	2020-01-05	2.2311288	0.066933864	0.0006693386399999999
360900	360000	0.03	2020-01-05	2.2311288	0.066933864	0.0006693386399999999
630100	630000	0.03	2020-01-05	2.2311288	0.066933864	0.0006693386399999999
410200	410000	0.03	2020-01-05	2.2311288	0.066933864	0.0006693386399999999
321000	320000	0.03	2020-01-05	2.2311288	0.066933864	0.0006693386399999999
442000	440000	46.34	2020-01-06	2.1765996	100.863625464	1.0086362546399998
440100	440000	9.49	2020-01-06	2.1765996	20.655930204	0.20655930204
440300	440000	4.73	2020-01-06	2.1765996	10.295316108	0.10295316108
440700	440000	3.73	2020-01-06	2.1765996	8.118716507999999	0.08118716507999998
440600	440000	2.97	2020-01-06	2.1765996	6.464500812	0.06464500812
441900	440000	2.28	2020-01-06	2.1765996	4.962647087999999	0.04962647087999999
110000	110000	0.96	2020-01-06	2.1765996	2.0895356159999996	0.020895356159999996
310000	310000	0.82	2020-01-06	2.1765996	1.7848116719999998	0.017848116719999998
441300	440000	0.81	2020-01-06	2.1765996	1.763045676	0.01763045676
440800	440000	0.71	2020-01-06	2.1765996	1.5453857159999997	0.015453857159999997
441700	440000	0.7	2020-01-06	2.1765996	1.52361972	0.0152361972
440900	440000	0.68	2020-01-06	2.1765996	1.480087728	0.01480087728
441200	440000	0.58	2020-01-06	2.1765996	1.2624277679999998	0.012624277679999997
430100	430000	0.53	2020-01-06	2.1765996	1.153597788	0.01153597788
441800	440000	0.45	2020-01-06	2.1765996	0.9794698199999999	0.0097946982
420100	420000	0.43	2020-01-06	2.1765996	0.9359378279999999	0.009359378279999999
510100	510000	0.34	2020-01-06	2.1765996	0.740043864	0.00740043864
120000	120000	0.33	2020-01-06	2.1765996	0.718277868	0.007182778680000001
360100	360000	0.31	2020-01-06	2.1765996	0.6747458759999999	0.006747458759999999
445300	440000	0.31	2020-01-06	2.1765996	0.6747458759999999	0.006747458759999999
500000	500000	0.27	2020-01-06	2.1765996	0.587681892	0.00587681892
440500	440000	0.26	2020-01-06	2.1765996	0.565915896	0.005659158960000001
440200	440000	0.26	2020-01-06	2.1765996	0.565915896	0.005659158960000001
610100	610000	0.25	2020-01-06	2.1765996	0.5441499	0.005441499
450100	450000	0.24	2020-01-06	2.1765996	0.5223839039999999	0.005223839039999999
320100	320000	0.24	2020-01-06	2.1765996	0.5223839039999999	0.005223839039999999
410100	410000	0.23	2020-01-06	2.1765996	0.500617908	0.005006179079999999
445200	440000	0.2	2020-01-06	2.1765996	0.43531991999999997	0.0043531991999999995
350100	350000	0.19	2020-01-06	2.1765996	0.41355392399999996	0.00413553924
441400	440000	0.19	2020-01-06	2.1765996	0.41355392399999996	0.00413553924
441600	440000	0.18	2020-01-06	2.1765996	0.39178792799999995	0.00391787928
330100	330000	0.18	2020-01-06	2.1765996	0.39178792799999995	0.00391787928
140100	140000	0.17	2020-01-06	2.1765996	0.370021932	0.00370021932
230100	230000	0.17	2020-01-06	2.1765996	0.370021932	0.00370021932
441500	440000	0.16	2020-01-06	2.1765996	0.348255936	0.00348255936
520100	520000	0.16	2020-01-06	2.1765996	0.348255936	0.00348255936
530100	530000	0.16	2020-01-06	2.1765996	0.348255936	0.00348255936
450300	450000	0.15	2020-01-06	2.1765996	0.32648994	0.0032648993999999996
430400	430000	0.15	2020-01-06	2.1765996	0.32648994	0.0032648993999999996
320500	320000	0.15	2020-01-06	2.1765996	0.32648994	0.0032648993999999996
220100	220000	0.14	2020-01-06	2.1765996	0.304723944	0.00304723944
350200	350000	0.13	2020-01-06	2.1765996	0.282957948	0.0028295794800000003
450400	450000	0.13	2020-01-06	2.1765996	0.282957948	0.0028295794800000003
620100	620000	0.12	2020-01-06	2.1765996	0.26119195199999995	0.0026119195199999995
360700	360000	0.12	2020-01-06	2.1765996	0.26119195199999995	0.0026119195199999995
340100	340000	0.11	2020-01-06	2.1765996	0.239425956	0.00239425956
431000	430000	0.11	2020-01-06	2.1765996	0.239425956	0.00239425956
210100	210000	0.11	2020-01-06	2.1765996	0.239425956	0.00239425956
450800	450000	0.1	2020-01-06	2.1765996	0.21765995999999999	0.0021765995999999998
370200	370000	0.1	2020-01-06	2.1765996	0.21765995999999999	0.0021765995999999998
450900	450000	0.1	2020-01-06	2.1765996	0.21765995999999999	0.0021765995999999998
450500	450000	0.09	2020-01-06	2.1765996	0.19589396399999998	0.00195893964
430200	430000	0.09	2020-01-06	2.1765996	0.19589396399999998	0.00195893964
370100	370000	0.09	2020-01-06	2.1765996	0.19589396399999998	0.00195893964
350500	350000	0.09	2020-01-06	2.1765996	0.19589396399999998	0.00195893964
320200	320000	0.08	2020-01-06	2.1765996	0.174127968	0.00174127968
430700	430000	0.08	2020-01-06	2.1765996	0.174127968	0.00174127968
330200	330000	0.08	2020-01-06	2.1765996	0.174127968	0.00174127968
430600	430000	0.08	2020-01-06	2.1765996	0.174127968	0.00174127968
431100	430000	0.08	2020-01-06	2.1765996	0.174127968	0.00174127968
410300	410000	0.07	2020-01-06	2.1765996	0.152361972	0.00152361972
451100	450000	0.07	2020-01-06	2.1765996	0.152361972	0.00152361972
131000	130000	0.07	2020-01-06	2.1765996	0.152361972	0.00152361972
430500	430000	0.07	2020-01-06	2.1765996	0.152361972	0.00152361972
130100	130000	0.06	2020-01-06	2.1765996	0.13059597599999997	0.0013059597599999998
450200	450000	0.06	2020-01-06	2.1765996	0.13059597599999997	0.0013059597599999998
330300	330000	0.06	2020-01-06	2.1765996	0.13059597599999997	0.0013059597599999998
460100	460000	0.06	2020-01-06	2.1765996	0.13059597599999997	0.0013059597599999998
210200	210000	0.06	2020-01-06	2.1765996	0.13059597599999997	0.0013059597599999998
430900	430000	0.06	2020-01-06	2.1765996	0.13059597599999997	0.0013059597599999998
460200	460000	0.05	2020-01-06	2.1765996	0.10882997999999999	0.0010882997999999999
520300	520000	0.05	2020-01-06	2.1765996	0.10882997999999999	0.0010882997999999999
650100	650000	0.05	2020-01-06	2.1765996	0.10882997999999999	0.0010882997999999999
320600	320000	0.05	2020-01-06	2.1765996	0.10882997999999999	0.0010882997999999999
451000	450000	0.04	2020-01-06	2.1765996	0.087063984	0.00087063984
445100	440000	0.04	2020-01-06	2.1765996	0.087063984	0.00087063984
330400	330000	0.04	2020-01-06	2.1765996	0.087063984	0.00087063984
430300	430000	0.04	2020-01-06	2.1765996	0.087063984	0.00087063984
421000	420000	0.04	2020-01-06	2.1765996	0.087063984	0.00087063984
411500	410000	0.04	2020-01-06	2.1765996	0.087063984	0.00087063984
420500	420000	0.04	2020-01-06	2.1765996	0.087063984	0.00087063984
340200	340000	0.04	2020-01-06	2.1765996	0.087063984	0.00087063984
411300	410000	0.04	2020-01-06	2.1765996	0.087063984	0.00087063984
610400	610000	0.04	2020-01-06	2.1765996	0.087063984	0.00087063984
451300	450000	0.04	2020-01-06	2.1765996	0.087063984	0.00087063984
330700	330000	0.03	2020-01-06	2.1765996	0.06529798799999999	0.0006529798799999999
350600	350000	0.03	2020-01-06	2.1765996	0.06529798799999999	0.0006529798799999999
130200	130000	0.03	2020-01-06	2.1765996	0.06529798799999999	0.0006529798799999999
420600	420000	0.03	2020-01-06	2.1765996	0.06529798799999999	0.0006529798799999999
640100	640000	0.03	2020-01-06	2.1765996	0.06529798799999999	0.0006529798799999999
431300	430000	0.03	2020-01-06	2.1765996	0.06529798799999999	0.0006529798799999999
360800	360000	0.03	2020-01-06	2.1765996	0.06529798799999999	0.0006529798799999999
421100	420000	0.03	2020-01-06	2.1765996	0.06529798799999999	0.0006529798799999999
150100	150000	0.03	2020-01-06	2.1765996	0.06529798799999999	0.0006529798799999999
361000	360000	0.03	2020-01-06	2.1765996	0.06529798799999999	0.0006529798799999999
431200	430000	0.03	2020-01-06	2.1765996	0.06529798799999999	0.0006529798799999999
140800	140000	0.03	2020-01-06	2.1765996	0.06529798799999999	0.0006529798799999999
320400	320000	0.03	2020-01-06	2.1765996	0.06529798799999999	0.0006529798799999999
321000	320000	0.03	2020-01-06	2.1765996	0.06529798799999999	0.0006529798799999999
330600	330000	0.03	2020-01-06	2.1765996	0.06529798799999999	0.0006529798799999999
442000	440000	38.89	2020-01-07	1.9678788	76.530806532	0.76530806532
440100	440000	9.83	2020-01-07	1.9678788	19.344248604	0.19344248604
440300	440000	4.48	2020-01-07	1.9678788	8.816097024000001	0.08816097024000001
440700	440000	3.78	2020-01-07	1.9678788	7.438581864	0.07438581863999999
440600	440000	2.92	2020-01-07	1.9678788	5.746206096	0.05746206096
441900	440000	2.21	2020-01-07	1.9678788	4.349012148	0.04349012148
110000	110000	1.25	2020-01-07	1.9678788	2.4598485	0.024598485
310000	310000	1.04	2020-01-07	1.9678788	2.0465939520000003	0.020465939520000004
440800	440000	0.89	2020-01-07	1.9678788	1.751412132	0.01751412132
440900	440000	0.82	2020-01-07	1.9678788	1.613660616	0.01613660616
441300	440000	0.79	2020-01-07	1.9678788	1.5546242520000002	0.015546242520000001
441700	440000	0.77	2020-01-07	1.9678788	1.515266676	0.015152666759999999
441200	440000	0.59	2020-01-07	1.9678788	1.161048492	0.011610484919999999
441800	440000	0.56	2020-01-07	1.9678788	1.1020121280000001	0.011020121280000001
430100	430000	0.52	2020-01-07	1.9678788	1.0232969760000001	0.010232969760000002
420100	420000	0.42	2020-01-07	1.9678788	0.826509096	0.00826509096
610100	610000	0.39	2020-01-07	1.9678788	0.767472732	0.00767472732
500000	500000	0.38	2020-01-07	1.9678788	0.747793944	0.00747793944
440500	440000	0.37	2020-01-07	1.9678788	0.728115156	0.00728115156
120000	120000	0.33	2020-01-07	1.9678788	0.6494000040000001	0.0064940000400000005
450100	450000	0.32	2020-01-07	1.9678788	0.629721216	0.006297212159999999
440200	440000	0.32	2020-01-07	1.9678788	0.629721216	0.006297212159999999
510100	510000	0.32	2020-01-07	1.9678788	0.629721216	0.006297212159999999
445200	440000	0.31	2020-01-07	1.9678788	0.610042428	0.00610042428
410100	410000	0.31	2020-01-07	1.9678788	0.610042428	0.00610042428
360100	360000	0.29	2020-01-07	1.9678788	0.570684852	0.005706848519999999
445300	440000	0.29	2020-01-07	1.9678788	0.570684852	0.005706848519999999
320500	320000	0.26	2020-01-07	1.9678788	0.5116484880000001	0.005116484880000001
330100	330000	0.25	2020-01-07	1.9678788	0.4919697	0.004919697
430400	430000	0.21	2020-01-07	1.9678788	0.413254548	0.00413254548
441400	440000	0.2	2020-01-07	1.9678788	0.39357576000000005	0.003935757600000001
350100	350000	0.2	2020-01-07	1.9678788	0.39357576000000005	0.003935757600000001
441500	440000	0.19	2020-01-07	1.9678788	0.373896972	0.00373896972
320100	320000	0.19	2020-01-07	1.9678788	0.373896972	0.00373896972
441600	440000	0.18	2020-01-07	1.9678788	0.354218184	0.00354218184
450300	450000	0.18	2020-01-07	1.9678788	0.354218184	0.00354218184
460100	460000	0.18	2020-01-07	1.9678788	0.354218184	0.00354218184
210100	210000	0.18	2020-01-07	1.9678788	0.354218184	0.00354218184
340100	340000	0.17	2020-01-07	1.9678788	0.33453939600000004	0.0033453939600000004
530100	530000	0.15	2020-01-07	1.9678788	0.29518182	0.0029518182
360700	360000	0.14	2020-01-07	1.9678788	0.27550303200000004	0.0027550303200000003
370100	370000	0.14	2020-01-07	1.9678788	0.27550303200000004	0.0027550303200000003
330200	330000	0.13	2020-01-07	1.9678788	0.25582424400000003	0.0025582424400000005
230100	230000	0.13	2020-01-07	1.9678788	0.25582424400000003	0.0025582424400000005
350200	350000	0.13	2020-01-07	1.9678788	0.25582424400000003	0.0025582424400000005
140100	140000	0.13	2020-01-07	1.9678788	0.25582424400000003	0.0025582424400000005
431000	430000	0.12	2020-01-07	1.9678788	0.236145456	0.00236145456
520100	520000	0.12	2020-01-07	1.9678788	0.236145456	0.00236145456
350500	350000	0.12	2020-01-07	1.9678788	0.236145456	0.00236145456
130100	130000	0.12	2020-01-07	1.9678788	0.236145456	0.00236145456
220100	220000	0.11	2020-01-07	1.9678788	0.216466668	0.00216466668
445100	440000	0.11	2020-01-07	1.9678788	0.216466668	0.00216466668
450400	450000	0.11	2020-01-07	1.9678788	0.216466668	0.00216466668
430700	430000	0.1	2020-01-07	1.9678788	0.19678788000000003	0.0019678788000000004
450800	450000	0.1	2020-01-07	1.9678788	0.19678788000000003	0.0019678788000000004
370200	370000	0.09	2020-01-07	1.9678788	0.177109092	0.00177109092
450900	450000	0.09	2020-01-07	1.9678788	0.177109092	0.00177109092
330300	330000	0.09	2020-01-07	1.9678788	0.177109092	0.00177109092
431100	430000	0.09	2020-01-07	1.9678788	0.177109092	0.00177109092
450500	450000	0.09	2020-01-07	1.9678788	0.177109092	0.00177109092
430600	430000	0.09	2020-01-07	1.9678788	0.177109092	0.00177109092
320200	320000	0.08	2020-01-07	1.9678788	0.157430304	0.0015743030399999998
430500	430000	0.08	2020-01-07	1.9678788	0.157430304	0.0015743030399999998
451100	450000	0.08	2020-01-07	1.9678788	0.157430304	0.0015743030399999998
210200	210000	0.08	2020-01-07	1.9678788	0.157430304	0.0015743030399999998
620100	620000	0.07	2020-01-07	1.9678788	0.13775151600000002	0.0013775151600000002
350600	350000	0.07	2020-01-07	1.9678788	0.13775151600000002	0.0013775151600000002
411300	410000	0.06	2020-01-07	1.9678788	0.118072728	0.00118072728
520300	520000	0.06	2020-01-07	1.9678788	0.118072728	0.00118072728
431300	430000	0.06	2020-01-07	1.9678788	0.118072728	0.00118072728
460200	460000	0.06	2020-01-07	1.9678788	0.118072728	0.00118072728
331000	330000	0.06	2020-01-07	1.9678788	0.118072728	0.00118072728
330400	330000	0.06	2020-01-07	1.9678788	0.118072728	0.00118072728
320400	320000	0.06	2020-01-07	1.9678788	0.118072728	0.00118072728
450200	450000	0.06	2020-01-07	1.9678788	0.118072728	0.00118072728
430900	430000	0.06	2020-01-07	1.9678788	0.118072728	0.00118072728
131000	130000	0.06	2020-01-07	1.9678788	0.118072728	0.00118072728
430200	430000	0.06	2020-01-07	1.9678788	0.118072728	0.00118072728
650100	650000	0.05	2020-01-07	1.9678788	0.09839394000000001	0.0009839394000000002
411700	410000	0.05	2020-01-07	1.9678788	0.09839394000000001	0.0009839394000000002
451000	450000	0.05	2020-01-07	1.9678788	0.09839394000000001	0.0009839394000000002
430300	430000	0.05	2020-01-07	1.9678788	0.09839394000000001	0.0009839394000000002
421000	420000	0.04	2020-01-07	1.9678788	0.078715152	0.0007871515199999999
360900	360000	0.04	2020-01-07	1.9678788	0.078715152	0.0007871515199999999
321000	320000	0.04	2020-01-07	1.9678788	0.078715152	0.0007871515199999999
360400	360000	0.04	2020-01-07	1.9678788	0.078715152	0.0007871515199999999
411500	410000	0.04	2020-01-07	1.9678788	0.078715152	0.0007871515199999999
450700	450000	0.04	2020-01-07	1.9678788	0.078715152	0.0007871515199999999
420600	420000	0.04	2020-01-07	1.9678788	0.078715152	0.0007871515199999999
410300	410000	0.04	2020-01-07	1.9678788	0.078715152	0.0007871515199999999
421100	420000	0.04	2020-01-07	1.9678788	0.078715152	0.0007871515199999999
450600	450000	0.04	2020-01-07	1.9678788	0.078715152	0.0007871515199999999
630100	630000	0.04	2020-01-07	1.9678788	0.078715152	0.0007871515199999999
640100	640000	0.04	2020-01-07	1.9678788	0.078715152	0.0007871515199999999
150100	150000	0.04	2020-01-07	1.9678788	0.078715152	0.0007871515199999999
320600	320000	0.04	2020-01-07	1.9678788	0.078715152	0.0007871515199999999
360800	360000	0.03	2020-01-07	1.9678788	0.059036364	0.00059036364
320900	320000	0.03	2020-01-07	1.9678788	0.059036364	0.00059036364
321100	320000	0.03	2020-01-07	1.9678788	0.059036364	0.00059036364
130600	130000	0.03	2020-01-07	1.9678788	0.059036364	0.00059036364
442000	440000	39.41	2020-01-08	1.9927296	78.533473536	0.78533473536
440100	440000	10.36	2020-01-08	1.9927296	20.644678656	0.20644678656
440300	440000	4.74	2020-01-08	1.9927296	9.445538304000001	0.09445538304000001
440700	440000	3.94	2020-01-08	1.9927296	7.851354624000001	0.07851354624000001
440600	440000	2.9	2020-01-08	1.9927296	5.77891584	0.0577891584
441900	440000	2.25	2020-01-08	1.9927296	4.4836416	0.044836416000000004
110000	110000	1.34	2020-01-08	1.9927296	2.670257664	0.026702576640000003
440800	440000	0.88	2020-01-08	1.9927296	1.753602048	0.01753602048
440900	440000	0.87	2020-01-08	1.9927296	1.733674752	0.01733674752
310000	310000	0.83	2020-01-08	1.9927296	1.653965568	0.01653965568
441300	440000	0.81	2020-01-08	1.9927296	1.614110976	0.01614110976
441700	440000	0.81	2020-01-08	1.9927296	1.614110976	0.01614110976
441200	440000	0.73	2020-01-08	1.9927296	1.454692608	0.01454692608
441800	440000	0.52	2020-01-08	1.9927296	1.036219392	0.01036219392
430100	430000	0.45	2020-01-08	1.9927296	0.89672832	0.0089672832
420100	420000	0.44	2020-01-08	1.9927296	0.876801024	0.00876801024
445300	440000	0.37	2020-01-08	1.9927296	0.737309952	0.007373099520000001
440200	440000	0.34	2020-01-08	1.9927296	0.6775280640000001	0.006775280640000001
610100	610000	0.32	2020-01-08	1.9927296	0.637673472	0.00637673472
510100	510000	0.32	2020-01-08	1.9927296	0.637673472	0.00637673472
440500	440000	0.31	2020-01-08	1.9927296	0.617746176	0.00617746176
410100	410000	0.3	2020-01-08	1.9927296	0.59781888	0.005978188800000001
360100	360000	0.29	2020-01-08	1.9927296	0.577891584	0.005778915839999999
445200	440000	0.28	2020-01-08	1.9927296	0.5579642880000001	0.005579642880000001
500000	500000	0.28	2020-01-08	1.9927296	0.5579642880000001	0.005579642880000001
450100	450000	0.27	2020-01-08	1.9927296	0.5380369920000001	0.005380369920000001
441500	440000	0.27	2020-01-08	1.9927296	0.5380369920000001	0.005380369920000001
330100	330000	0.26	2020-01-08	1.9927296	0.518109696	0.00518109696
120000	120000	0.26	2020-01-08	1.9927296	0.518109696	0.00518109696
320100	320000	0.25	2020-01-08	1.9927296	0.4981824	0.004981824
441400	440000	0.25	2020-01-08	1.9927296	0.4981824	0.004981824
320500	320000	0.24	2020-01-08	1.9927296	0.478255104	0.00478255104
430400	430000	0.22	2020-01-08	1.9927296	0.438400512	0.00438400512
441600	440000	0.18	2020-01-08	1.9927296	0.35869132800000003	0.0035869132800000003
450300	450000	0.18	2020-01-08	1.9927296	0.35869132800000003	0.0035869132800000003
350100	350000	0.17	2020-01-08	1.9927296	0.33876403200000005	0.0033876403200000004
530100	530000	0.16	2020-01-08	1.9927296	0.318836736	0.00318836736
520100	520000	0.16	2020-01-08	1.9927296	0.318836736	0.00318836736
431000	430000	0.16	2020-01-08	1.9927296	0.318836736	0.00318836736
230100	230000	0.15	2020-01-08	1.9927296	0.29890944	0.0029890944000000004
360700	360000	0.15	2020-01-08	1.9927296	0.29890944	0.0029890944000000004
210100	210000	0.15	2020-01-08	1.9927296	0.29890944	0.0029890944000000004
450900	450000	0.15	2020-01-08	1.9927296	0.29890944	0.0029890944000000004
340100	340000	0.14	2020-01-08	1.9927296	0.27898214400000004	0.0027898214400000005
460100	460000	0.14	2020-01-08	1.9927296	0.27898214400000004	0.0027898214400000005
430500	430000	0.14	2020-01-08	1.9927296	0.27898214400000004	0.0027898214400000005
220100	220000	0.14	2020-01-08	1.9927296	0.27898214400000004	0.0027898214400000005
350200	350000	0.13	2020-01-08	1.9927296	0.259054848	0.00259054848
450400	450000	0.12	2020-01-08	1.9927296	0.239127552	0.00239127552
370200	370000	0.12	2020-01-08	1.9927296	0.239127552	0.00239127552
350500	350000	0.11	2020-01-08	1.9927296	0.219200256	0.00219200256
431100	430000	0.11	2020-01-08	1.9927296	0.219200256	0.00219200256
330200	330000	0.1	2020-01-08	1.9927296	0.19927296000000003	0.0019927296
450800	450000	0.1	2020-01-08	1.9927296	0.19927296000000003	0.0019927296
451100	450000	0.1	2020-01-08	1.9927296	0.19927296000000003	0.0019927296
445100	440000	0.1	2020-01-08	1.9927296	0.19927296000000003	0.0019927296
330400	330000	0.1	2020-01-08	1.9927296	0.19927296000000003	0.0019927296
620100	620000	0.1	2020-01-08	1.9927296	0.19927296000000003	0.0019927296
430700	430000	0.1	2020-01-08	1.9927296	0.19927296000000003	0.0019927296
320600	320000	0.1	2020-01-08	1.9927296	0.19927296000000003	0.0019927296
411500	410000	0.09	2020-01-08	1.9927296	0.17934566400000002	0.0017934566400000002
140100	140000	0.09	2020-01-08	1.9927296	0.17934566400000002	0.0017934566400000002
430300	430000	0.09	2020-01-08	1.9927296	0.17934566400000002	0.0017934566400000002
430200	430000	0.09	2020-01-08	1.9927296	0.17934566400000002	0.0017934566400000002
410300	410000	0.09	2020-01-08	1.9927296	0.17934566400000002	0.0017934566400000002
370100	370000	0.09	2020-01-08	1.9927296	0.17934566400000002	0.0017934566400000002
650100	650000	0.08	2020-01-08	1.9927296	0.159418368	0.00159418368
130200	130000	0.08	2020-01-08	1.9927296	0.159418368	0.00159418368
460200	460000	0.08	2020-01-08	1.9927296	0.159418368	0.00159418368
430600	430000	0.08	2020-01-08	1.9927296	0.159418368	0.00159418368
360900	360000	0.08	2020-01-08	1.9927296	0.159418368	0.00159418368
411300	410000	0.07	2020-01-08	1.9927296	0.13949107200000002	0.0013949107200000002
430900	430000	0.07	2020-01-08	1.9927296	0.13949107200000002	0.0013949107200000002
450500	450000	0.07	2020-01-08	1.9927296	0.13949107200000002	0.0013949107200000002
330300	330000	0.07	2020-01-08	1.9927296	0.13949107200000002	0.0013949107200000002
360800	360000	0.07	2020-01-08	1.9927296	0.13949107200000002	0.0013949107200000002
431300	430000	0.06	2020-01-08	1.9927296	0.119563776	0.00119563776
350600	350000	0.06	2020-01-08	1.9927296	0.119563776	0.00119563776
640100	640000	0.06	2020-01-08	1.9927296	0.119563776	0.00119563776
410200	410000	0.06	2020-01-08	1.9927296	0.119563776	0.00119563776
420600	420000	0.06	2020-01-08	1.9927296	0.119563776	0.00119563776
130100	130000	0.06	2020-01-08	1.9927296	0.119563776	0.00119563776
210200	210000	0.06	2020-01-08	1.9927296	0.119563776	0.00119563776
411700	410000	0.06	2020-01-08	1.9927296	0.119563776	0.00119563776
320200	320000	0.05	2020-01-08	1.9927296	0.09963648000000001	0.0009963648
370600	370000	0.05	2020-01-08	1.9927296	0.09963648000000001	0.0009963648
131000	130000	0.05	2020-01-08	1.9927296	0.09963648000000001	0.0009963648
450200	450000	0.05	2020-01-08	1.9927296	0.09963648000000001	0.0009963648
450700	450000	0.05	2020-01-08	1.9927296	0.09963648000000001	0.0009963648
330600	330000	0.05	2020-01-08	1.9927296	0.09963648000000001	0.0009963648
451000	450000	0.05	2020-01-08	1.9927296	0.09963648000000001	0.0009963648
450600	450000	0.04	2020-01-08	1.9927296	0.079709184	0.00079709184
451200	450000	0.04	2020-01-08	1.9927296	0.079709184	0.00079709184
150100	150000	0.04	2020-01-08	1.9927296	0.079709184	0.00079709184
360400	360000	0.04	2020-01-08	1.9927296	0.079709184	0.00079709184
320400	320000	0.04	2020-01-08	1.9927296	0.079709184	0.00079709184
410500	410000	0.04	2020-01-08	1.9927296	0.079709184	0.00079709184
130600	130000	0.04	2020-01-08	1.9927296	0.079709184	0.00079709184
210300	210000	0.04	2020-01-08	1.9927296	0.079709184	0.00079709184
630100	630000	0.04	2020-01-08	1.9927296	0.079709184	0.00079709184
442000	440000	40.24	2020-01-09	2.1723876	87.416877024	0.8741687702400001
440100	440000	10.4	2020-01-09	2.1723876	22.59283104	0.2259283104
440300	440000	4.75	2020-01-09	2.1723876	10.3188411	0.10318841100000001
440700	440000	3.61	2020-01-09	2.1723876	7.842319236	0.07842319236
440600	440000	2.86	2020-01-09	2.1723876	6.2130285359999995	0.062130285359999995
441900	440000	2.06	2020-01-09	2.1723876	4.475118456	0.04475118456
110000	110000	1.32	2020-01-09	2.1723876	2.867551632	0.02867551632
440800	440000	1.02	2020-01-09	2.1723876	2.215835352	0.02215835352
310000	310000	0.98	2020-01-09	2.1723876	2.128939848	0.02128939848
441300	440000	0.79	2020-01-09	2.1723876	1.716186204	0.01716186204
441700	440000	0.78	2020-01-09	2.1723876	1.694462328	0.01694462328
440900	440000	0.66	2020-01-09	2.1723876	1.433775816	0.01433775816
441200	440000	0.55	2020-01-09	2.1723876	1.1948131800000001	0.011948131800000001
420100	420000	0.5	2020-01-09	2.1723876	1.0861938	0.010861938
430100	430000	0.49	2020-01-09	2.1723876	1.064469924	0.01064469924
441800	440000	0.46	2020-01-09	2.1723876	0.9992982960000001	0.00999298296
410100	410000	0.4	2020-01-09	2.1723876	0.86895504	0.008689550400000001
500000	500000	0.37	2020-01-09	2.1723876	0.803783412	0.00803783412
610100	610000	0.34	2020-01-09	2.1723876	0.738611784	0.00738611784
510100	510000	0.34	2020-01-09	2.1723876	0.738611784	0.00738611784
330100	330000	0.31	2020-01-09	2.1723876	0.673440156	0.00673440156
440200	440000	0.31	2020-01-09	2.1723876	0.673440156	0.00673440156
445200	440000	0.3	2020-01-09	2.1723876	0.6517162799999999	0.006517162799999999
360100	360000	0.29	2020-01-09	2.1723876	0.6299924039999999	0.006299924039999999
445300	440000	0.29	2020-01-09	2.1723876	0.6299924039999999	0.006299924039999999
440500	440000	0.29	2020-01-09	2.1723876	0.6299924039999999	0.006299924039999999
340100	340000	0.25	2020-01-09	2.1723876	0.5430969	0.005430969
120000	120000	0.25	2020-01-09	2.1723876	0.5430969	0.005430969
450100	450000	0.24	2020-01-09	2.1723876	0.521373024	0.00521373024
320100	320000	0.24	2020-01-09	2.1723876	0.521373024	0.00521373024
441500	440000	0.22	2020-01-09	2.1723876	0.477925272	0.00477925272
430400	430000	0.2	2020-01-09	2.1723876	0.43447752	0.0043447752000000004
450300	450000	0.2	2020-01-09	2.1723876	0.43447752	0.0043447752000000004
320500	320000	0.19	2020-01-09	2.1723876	0.412753644	0.004127536439999999
330400	330000	0.18	2020-01-09	2.1723876	0.391029768	0.00391029768
520100	520000	0.18	2020-01-09	2.1723876	0.391029768	0.00391029768
441400	440000	0.17	2020-01-09	2.1723876	0.369305892	0.00369305892
350100	350000	0.17	2020-01-09	2.1723876	0.369305892	0.00369305892
441600	440000	0.17	2020-01-09	2.1723876	0.369305892	0.00369305892
220100	220000	0.17	2020-01-09	2.1723876	0.369305892	0.00369305892
230100	230000	0.16	2020-01-09	2.1723876	0.347582016	0.00347582016
350200	350000	0.16	2020-01-09	2.1723876	0.347582016	0.00347582016
460100	460000	0.16	2020-01-09	2.1723876	0.347582016	0.00347582016
360700	360000	0.15	2020-01-09	2.1723876	0.32585813999999996	0.0032585813999999997
431000	430000	0.15	2020-01-09	2.1723876	0.32585813999999996	0.0032585813999999997
530100	530000	0.15	2020-01-09	2.1723876	0.32585813999999996	0.0032585813999999997
210100	210000	0.14	2020-01-09	2.1723876	0.30413426400000004	0.0030413426400000003
140100	140000	0.14	2020-01-09	2.1723876	0.30413426400000004	0.0030413426400000003
430500	430000	0.13	2020-01-09	2.1723876	0.282410388	0.00282410388
370200	370000	0.13	2020-01-09	2.1723876	0.282410388	0.00282410388
370100	370000	0.12	2020-01-09	2.1723876	0.260686512	0.00260686512
430700	430000	0.12	2020-01-09	2.1723876	0.260686512	0.00260686512
411500	410000	0.12	2020-01-09	2.1723876	0.260686512	0.00260686512
450900	450000	0.11	2020-01-09	2.1723876	0.238962636	0.00238962636
431100	430000	0.11	2020-01-09	2.1723876	0.238962636	0.00238962636
450400	450000	0.1	2020-01-09	2.1723876	0.21723876	0.0021723876000000002
350500	350000	0.1	2020-01-09	2.1723876	0.21723876	0.0021723876000000002
620100	620000	0.1	2020-01-09	2.1723876	0.21723876	0.0021723876000000002
330200	330000	0.09	2020-01-09	2.1723876	0.195514884	0.00195514884
450500	450000	0.09	2020-01-09	2.1723876	0.195514884	0.00195514884
210200	210000	0.09	2020-01-09	2.1723876	0.195514884	0.00195514884
411300	410000	0.09	2020-01-09	2.1723876	0.195514884	0.00195514884
650100	650000	0.09	2020-01-09	2.1723876	0.195514884	0.00195514884
350600	350000	0.08	2020-01-09	2.1723876	0.173791008	0.00173791008
450800	450000	0.08	2020-01-09	2.1723876	0.173791008	0.00173791008
430600	430000	0.08	2020-01-09	2.1723876	0.173791008	0.00173791008
430200	430000	0.07	2020-01-09	2.1723876	0.15206713200000002	0.0015206713200000002
330300	330000	0.07	2020-01-09	2.1723876	0.15206713200000002	0.0015206713200000002
430300	430000	0.07	2020-01-09	2.1723876	0.15206713200000002	0.0015206713200000002
430900	430000	0.07	2020-01-09	2.1723876	0.15206713200000002	0.0015206713200000002
460200	460000	0.07	2020-01-09	2.1723876	0.15206713200000002	0.0015206713200000002
450200	450000	0.06	2020-01-09	2.1723876	0.130343256	0.00130343256
445100	440000	0.06	2020-01-09	2.1723876	0.130343256	0.00130343256
331000	330000	0.06	2020-01-09	2.1723876	0.130343256	0.00130343256
360900	360000	0.06	2020-01-09	2.1723876	0.130343256	0.00130343256
420600	420000	0.06	2020-01-09	2.1723876	0.130343256	0.00130343256
320300	320000	0.06	2020-01-09	2.1723876	0.130343256	0.00130343256
130200	130000	0.05	2020-01-09	2.1723876	0.10861938	0.0010861938000000001
520300	520000	0.05	2020-01-09	2.1723876	0.10861938	0.0010861938000000001
131000	130000	0.05	2020-01-09	2.1723876	0.10861938	0.0010861938000000001
630100	630000	0.05	2020-01-09	2.1723876	0.10861938	0.0010861938000000001
320200	320000	0.05	2020-01-09	2.1723876	0.10861938	0.0010861938000000001
421000	420000	0.05	2020-01-09	2.1723876	0.10861938	0.0010861938000000001
320400	320000	0.05	2020-01-09	2.1723876	0.10861938	0.0010861938000000001
130100	130000	0.05	2020-01-09	2.1723876	0.10861938	0.0010861938000000001
451100	450000	0.05	2020-01-09	2.1723876	0.10861938	0.0010861938000000001
450700	450000	0.04	2020-01-09	2.1723876	0.086895504	0.00086895504
320600	320000	0.04	2020-01-09	2.1723876	0.086895504	0.00086895504
150100	150000	0.04	2020-01-09	2.1723876	0.086895504	0.00086895504
450600	450000	0.04	2020-01-09	2.1723876	0.086895504	0.00086895504
533300	530000	0.04	2020-01-09	2.1723876	0.086895504	0.00086895504
321000	320000	0.04	2020-01-09	2.1723876	0.086895504	0.00086895504
431300	430000	0.04	2020-01-09	2.1723876	0.086895504	0.00086895504
130600	130000	0.04	2020-01-09	2.1723876	0.086895504	0.00086895504
150200	150000	0.04	2020-01-09	2.1723876	0.086895504	0.00086895504
371000	370000	0.04	2020-01-09	2.1723876	0.086895504	0.00086895504
410300	410000	0.04	2020-01-09	2.1723876	0.086895504	0.00086895504
370600	370000	0.04	2020-01-09	2.1723876	0.086895504	0.00086895504
410200	410000	0.04	2020-01-09	2.1723876	0.086895504	0.00086895504
451000	450000	0.03	2020-01-09	2.1723876	0.065171628	0.00065171628
442000	440000	38.98	2020-01-10	1.9673604	76.68770839199999	0.7668770839199999
440100	440000	11.34	2020-01-10	1.9673604	22.309866936	0.22309866936
440300	440000	5.39	2020-01-10	1.9673604	10.604072556	0.10604072556000001
440700	440000	4.28	2020-01-10	1.9673604	8.420302512000001	0.08420302512000001
440600	440000	3.35	2020-01-10	1.9673604	6.59065734	0.0659065734
441900	440000	2.49	2020-01-10	1.9673604	4.898727396000001	0.04898727396000001
110000	110000	1.02	2020-01-10	1.9673604	2.006707608	0.020067076080000003
440800	440000	1.0	2020-01-10	1.9673604	1.9673604	0.019673604
441700	440000	0.83	2020-01-10	1.9673604	1.632909132	0.01632909132
310000	310000	0.82	2020-01-10	1.9673604	1.613235528	0.01613235528
441300	440000	0.74	2020-01-10	1.9673604	1.455846696	0.01455846696
440900	440000	0.72	2020-01-10	1.9673604	1.416499488	0.014164994879999998
441200	440000	0.6	2020-01-10	1.9673604	1.18041624	0.0118041624
420100	420000	0.5	2020-01-10	1.9673604	0.9836802	0.009836802
441800	440000	0.45	2020-01-10	1.9673604	0.88531218	0.0088531218
430100	430000	0.45	2020-01-10	1.9673604	0.88531218	0.0088531218
410100	410000	0.38	2020-01-10	1.9673604	0.747596952	0.0074759695199999995
360100	360000	0.33	2020-01-10	1.9673604	0.649228932	0.00649228932
510100	510000	0.32	2020-01-10	1.9673604	0.629555328	0.00629555328
440200	440000	0.3	2020-01-10	1.9673604	0.59020812	0.0059020812
500000	500000	0.3	2020-01-10	1.9673604	0.59020812	0.0059020812
610100	610000	0.28	2020-01-10	1.9673604	0.5508609120000001	0.005508609120000001
450100	450000	0.27	2020-01-10	1.9673604	0.531187308	0.0053118730800000005
445300	440000	0.27	2020-01-10	1.9673604	0.531187308	0.0053118730800000005
445200	440000	0.26	2020-01-10	1.9673604	0.5115137040000001	0.00511513704
440500	440000	0.25	2020-01-10	1.9673604	0.4918401	0.004918401
330100	330000	0.24	2020-01-10	1.9673604	0.472166496	0.00472166496
320100	320000	0.24	2020-01-10	1.9673604	0.472166496	0.00472166496
430400	430000	0.2	2020-01-10	1.9673604	0.39347208	0.0039347208
441600	440000	0.2	2020-01-10	1.9673604	0.39347208	0.0039347208
120000	120000	0.19	2020-01-10	1.9673604	0.373798476	0.0037379847599999998
320500	320000	0.18	2020-01-10	1.9673604	0.354124872	0.0035412487199999996
340100	340000	0.17	2020-01-10	1.9673604	0.334451268	0.0033445126800000003
441400	440000	0.17	2020-01-10	1.9673604	0.334451268	0.0033445126800000003
450400	450000	0.16	2020-01-10	1.9673604	0.314777664	0.00314777664
441500	440000	0.16	2020-01-10	1.9673604	0.314777664	0.00314777664
350200	350000	0.16	2020-01-10	1.9673604	0.314777664	0.00314777664
530100	530000	0.16	2020-01-10	1.9673604	0.314777664	0.00314777664
431000	430000	0.16	2020-01-10	1.9673604	0.314777664	0.00314777664
450300	450000	0.16	2020-01-10	1.9673604	0.314777664	0.00314777664
520100	520000	0.15	2020-01-10	1.9673604	0.29510406	0.0029510406
350100	350000	0.15	2020-01-10	1.9673604	0.29510406	0.0029510406
460100	460000	0.15	2020-01-10	1.9673604	0.29510406	0.0029510406
140100	140000	0.14	2020-01-10	1.9673604	0.27543045600000005	0.0027543045600000003
360700	360000	0.14	2020-01-10	1.9673604	0.27543045600000005	0.0027543045600000003
370200	370000	0.14	2020-01-10	1.9673604	0.27543045600000005	0.0027543045600000003
230100	230000	0.13	2020-01-10	1.9673604	0.25575685200000003	0.00255756852
450900	450000	0.13	2020-01-10	1.9673604	0.25575685200000003	0.00255756852
430500	430000	0.13	2020-01-10	1.9673604	0.25575685200000003	0.00255756852
431100	430000	0.12	2020-01-10	1.9673604	0.236083248	0.00236083248
330300	330000	0.12	2020-01-10	1.9673604	0.236083248	0.00236083248
370100	370000	0.11	2020-01-10	1.9673604	0.216409644	0.0021640964400000003
210100	210000	0.11	2020-01-10	1.9673604	0.216409644	0.0021640964400000003
350500	350000	0.11	2020-01-10	1.9673604	0.216409644	0.0021640964400000003
330400	330000	0.11	2020-01-10	1.9673604	0.216409644	0.0021640964400000003
220100	220000	0.1	2020-01-10	1.9673604	0.19673604	0.0019673604
620100	620000	0.09	2020-01-10	1.9673604	0.177062436	0.0017706243599999998
430700	430000	0.09	2020-01-10	1.9673604	0.177062436	0.0017706243599999998
330200	330000	0.08	2020-01-10	1.9673604	0.157388832	0.00157388832
411500	410000	0.08	2020-01-10	1.9673604	0.157388832	0.00157388832
350600	350000	0.08	2020-01-10	1.9673604	0.157388832	0.00157388832
320600	320000	0.08	2020-01-10	1.9673604	0.157388832	0.00157388832
430200	430000	0.08	2020-01-10	1.9673604	0.157388832	0.00157388832
650100	650000	0.07	2020-01-10	1.9673604	0.13771522800000002	0.0013771522800000002
450800	450000	0.07	2020-01-10	1.9673604	0.13771522800000002	0.0013771522800000002
450500	450000	0.07	2020-01-10	1.9673604	0.13771522800000002	0.0013771522800000002
430900	430000	0.07	2020-01-10	1.9673604	0.13771522800000002	0.0013771522800000002
460200	460000	0.06	2020-01-10	1.9673604	0.118041624	0.00118041624
430600	430000	0.06	2020-01-10	1.9673604	0.118041624	0.00118041624
450200	450000	0.06	2020-01-10	1.9673604	0.118041624	0.00118041624
430300	430000	0.06	2020-01-10	1.9673604	0.118041624	0.00118041624
445100	440000	0.06	2020-01-10	1.9673604	0.118041624	0.00118041624
410300	410000	0.06	2020-01-10	1.9673604	0.118041624	0.00118041624
411300	410000	0.05	2020-01-10	1.9673604	0.09836802	0.0009836802
640100	640000	0.05	2020-01-10	1.9673604	0.09836802	0.0009836802
451100	450000	0.05	2020-01-10	1.9673604	0.09836802	0.0009836802
431300	430000	0.05	2020-01-10	1.9673604	0.09836802	0.0009836802
331000	330000	0.05	2020-01-10	1.9673604	0.09836802	0.0009836802
130100	130000	0.05	2020-01-10	1.9673604	0.09836802	0.0009836802
450700	450000	0.04	2020-01-10	1.9673604	0.078694416	0.00078694416
210200	210000	0.04	2020-01-10	1.9673604	0.078694416	0.00078694416
320300	320000	0.04	2020-01-10	1.9673604	0.078694416	0.00078694416
320200	320000	0.04	2020-01-10	1.9673604	0.078694416	0.00078694416
130200	130000	0.04	2020-01-10	1.9673604	0.078694416	0.00078694416
361000	360000	0.04	2020-01-10	1.9673604	0.078694416	0.00078694416
420600	420000	0.04	2020-01-10	1.9673604	0.078694416	0.00078694416
321200	320000	0.04	2020-01-10	1.9673604	0.078694416	0.00078694416
360900	360000	0.04	2020-01-10	1.9673604	0.078694416	0.00078694416
321000	320000	0.04	2020-01-10	1.9673604	0.078694416	0.00078694416
320400	320000	0.04	2020-01-10	1.9673604	0.078694416	0.00078694416
520300	520000	0.03	2020-01-10	1.9673604	0.059020812	0.00059020812
451200	450000	0.03	2020-01-10	1.9673604	0.059020812	0.00059020812
451000	450000	0.03	2020-01-10	1.9673604	0.059020812	0.00059020812
370600	370000	0.03	2020-01-10	1.9673604	0.059020812	0.00059020812
130600	130000	0.03	2020-01-10	1.9673604	0.059020812	0.00059020812
421000	420000	0.03	2020-01-10	1.9673604	0.059020812	0.00059020812
450600	450000	0.03	2020-01-10	1.9673604	0.059020812	0.00059020812
131000	130000	0.03	2020-01-10	1.9673604	0.059020812	0.00059020812
630100	630000	0.03	2020-01-10	1.9673604	0.059020812	0.00059020812
360400	360000	0.03	2020-01-10	1.9673604	0.059020812	0.00059020812
442000	440000	33.05	2020-01-11	2.2033296	72.82004328	0.7282004327999999
440100	440000	13.8	2020-01-11	2.2033296	30.405948480000003	0.3040594848
440300	440000	7.6	2020-01-11	2.2033296	16.74530496	0.1674530496
440700	440000	4.2	2020-01-11	2.2033296	9.25398432	0.09253984320000001
440600	440000	3.91	2020-01-11	2.2033296	8.615018736	0.08615018735999999
441900	440000	3.21	2020-01-11	2.2033296	7.072688016	0.07072688016
441300	440000	1.03	2020-01-11	2.2033296	2.269429488	0.02269429488
110000	110000	1.03	2020-01-11	2.2033296	2.269429488	0.02269429488
440800	440000	1.02	2020-01-11	2.2033296	2.247396192	0.02247396192
441700	440000	0.85	2020-01-11	2.2033296	1.87283016	0.0187283016
440900	440000	0.81	2020-01-11	2.2033296	1.7846969760000002	0.01784696976
310000	310000	0.77	2020-01-11	2.2033296	1.696563792	0.016965637920000002
441200	440000	0.73	2020-01-11	2.2033296	1.608430608	0.01608430608
441800	440000	0.55	2020-01-11	2.2033296	1.2118312800000002	0.012118312800000001
430100	430000	0.44	2020-01-11	2.2033296	0.969465024	0.00969465024
420100	420000	0.37	2020-01-11	2.2033296	0.815231952	0.00815231952
440200	440000	0.36	2020-01-11	2.2033296	0.793198656	0.00793198656
500000	500000	0.35	2020-01-11	2.2033296	0.7711653599999999	0.007711653599999999
410100	410000	0.34	2020-01-11	2.2033296	0.7491320640000001	0.007491320640000001
445300	440000	0.31	2020-01-11	2.2033296	0.683032176	0.00683032176
440500	440000	0.3	2020-01-11	2.2033296	0.66099888	0.006609988799999999
510100	510000	0.3	2020-01-11	2.2033296	0.66099888	0.006609988799999999
450100	450000	0.29	2020-01-11	2.2033296	0.6389655839999999	0.006389655839999999
330100	330000	0.25	2020-01-11	2.2033296	0.5508324	0.005508324
320100	320000	0.24	2020-01-11	2.2033296	0.528799104	0.0052879910399999995
445200	440000	0.24	2020-01-11	2.2033296	0.528799104	0.0052879910399999995
610100	610000	0.23	2020-01-11	2.2033296	0.506765808	0.005067658080000001
441400	440000	0.23	2020-01-11	2.2033296	0.506765808	0.005067658080000001
320500	320000	0.22	2020-01-11	2.2033296	0.484732512	0.00484732512
120000	120000	0.21	2020-01-11	2.2033296	0.46269921599999997	0.004626992159999999
360100	360000	0.21	2020-01-11	2.2033296	0.46269921599999997	0.004626992159999999
520100	520000	0.2	2020-01-11	2.2033296	0.44066592000000004	0.0044066592
340100	340000	0.19	2020-01-11	2.2033296	0.418632624	0.00418632624
450300	450000	0.17	2020-01-11	2.2033296	0.37456603200000005	0.0037456603200000005
441500	440000	0.17	2020-01-11	2.2033296	0.37456603200000005	0.0037456603200000005
441600	440000	0.16	2020-01-11	2.2033296	0.352532736	0.0035253273600000003
450400	450000	0.16	2020-01-11	2.2033296	0.352532736	0.0035253273600000003
431000	430000	0.15	2020-01-11	2.2033296	0.33049944	0.0033049943999999996
430400	430000	0.14	2020-01-11	2.2033296	0.30846614400000005	0.0030846614400000007
360700	360000	0.14	2020-01-11	2.2033296	0.30846614400000005	0.0030846614400000007
230100	230000	0.13	2020-01-11	2.2033296	0.286432848	0.00286432848
350100	350000	0.13	2020-01-11	2.2033296	0.286432848	0.00286432848
370100	370000	0.12	2020-01-11	2.2033296	0.264399552	0.0026439955199999998
530100	530000	0.12	2020-01-11	2.2033296	0.264399552	0.0026439955199999998
350200	350000	0.12	2020-01-11	2.2033296	0.264399552	0.0026439955199999998
460100	460000	0.12	2020-01-11	2.2033296	0.264399552	0.0026439955199999998
431100	430000	0.11	2020-01-11	2.2033296	0.242366256	0.00242366256
330200	330000	0.11	2020-01-11	2.2033296	0.242366256	0.00242366256
430500	430000	0.1	2020-01-11	2.2033296	0.22033296000000002	0.0022033296
210100	210000	0.09	2020-01-11	2.2033296	0.198299664	0.00198299664
650100	650000	0.09	2020-01-11	2.2033296	0.198299664	0.00198299664
350500	350000	0.09	2020-01-11	2.2033296	0.198299664	0.00198299664
370200	370000	0.09	2020-01-11	2.2033296	0.198299664	0.00198299664
520300	520000	0.08	2020-01-11	2.2033296	0.176266368	0.0017626636800000001
450900	450000	0.08	2020-01-11	2.2033296	0.176266368	0.0017626636800000001
450800	450000	0.08	2020-01-11	2.2033296	0.176266368	0.0017626636800000001
430600	430000	0.07	2020-01-11	2.2033296	0.15423307200000003	0.0015423307200000003
430700	430000	0.07	2020-01-11	2.2033296	0.15423307200000003	0.0015423307200000003
350600	350000	0.07	2020-01-11	2.2033296	0.15423307200000003	0.0015423307200000003
430900	430000	0.07	2020-01-11	2.2033296	0.15423307200000003	0.0015423307200000003
220100	220000	0.07	2020-01-11	2.2033296	0.15423307200000003	0.0015423307200000003
620100	620000	0.07	2020-01-11	2.2033296	0.15423307200000003	0.0015423307200000003
411500	410000	0.07	2020-01-11	2.2033296	0.15423307200000003	0.0015423307200000003
360800	360000	0.06	2020-01-11	2.2033296	0.132199776	0.0013219977599999999
451100	450000	0.06	2020-01-11	2.2033296	0.132199776	0.0013219977599999999
430200	430000	0.06	2020-01-11	2.2033296	0.132199776	0.0013219977599999999
450500	450000	0.06	2020-01-11	2.2033296	0.132199776	0.0013219977599999999
430300	430000	0.06	2020-01-11	2.2033296	0.132199776	0.0013219977599999999
340200	340000	0.06	2020-01-11	2.2033296	0.132199776	0.0013219977599999999
411300	410000	0.06	2020-01-11	2.2033296	0.132199776	0.0013219977599999999
320200	320000	0.05	2020-01-11	2.2033296	0.11016648000000001	0.0011016648
130100	130000	0.05	2020-01-11	2.2033296	0.11016648000000001	0.0011016648
360900	360000	0.05	2020-01-11	2.2033296	0.11016648000000001	0.0011016648
210200	210000	0.05	2020-01-11	2.2033296	0.11016648000000001	0.0011016648
450200	450000	0.04	2020-01-11	2.2033296	0.088133184	0.0008813318400000001
370700	370000	0.04	2020-01-11	2.2033296	0.088133184	0.0008813318400000001
150100	150000	0.04	2020-01-11	2.2033296	0.088133184	0.0008813318400000001
421000	420000	0.04	2020-01-11	2.2033296	0.088133184	0.0008813318400000001
431300	430000	0.04	2020-01-11	2.2033296	0.088133184	0.0008813318400000001
131000	130000	0.04	2020-01-11	2.2033296	0.088133184	0.0008813318400000001
420600	420000	0.04	2020-01-11	2.2033296	0.088133184	0.0008813318400000001
445100	440000	0.04	2020-01-11	2.2033296	0.088133184	0.0008813318400000001
450600	450000	0.04	2020-01-11	2.2033296	0.088133184	0.0008813318400000001
411700	410000	0.04	2020-01-11	2.2033296	0.088133184	0.0008813318400000001
130600	130000	0.04	2020-01-11	2.2033296	0.088133184	0.0008813318400000001
140100	140000	0.04	2020-01-11	2.2033296	0.088133184	0.0008813318400000001
330300	330000	0.04	2020-01-11	2.2033296	0.088133184	0.0008813318400000001
431200	430000	0.04	2020-01-11	2.2033296	0.088133184	0.0008813318400000001
451300	450000	0.04	2020-01-11	2.2033296	0.088133184	0.0008813318400000001
130200	130000	0.04	2020-01-11	2.2033296	0.088133184	0.0008813318400000001
451000	450000	0.03	2020-01-11	2.2033296	0.066099888	0.0006609988799999999
469003	460000	0.03	2020-01-11	2.2033296	0.066099888	0.0006609988799999999
330400	330000	0.03	2020-01-11	2.2033296	0.066099888	0.0006609988799999999
451200	450000	0.03	2020-01-11	2.2033296	0.066099888	0.0006609988799999999
450700	450000	0.03	2020-01-11	2.2033296	0.066099888	0.0006609988799999999
331000	330000	0.03	2020-01-11	2.2033296	0.066099888	0.0006609988799999999
320600	320000	0.03	2020-01-11	2.2033296	0.066099888	0.0006609988799999999
330600	330000	0.03	2020-01-11	2.2033296	0.066099888	0.0006609988799999999
320400	320000	0.03	2020-01-11	2.2033296	0.066099888	0.0006609988799999999
610400	610000	0.03	2020-01-11	2.2033296	0.066099888	0.0006609988799999999
442000	440000	36.59	2020-01-12	1.9237824	70.391198016	0.70391198016
440100	440000	11.32	2020-01-12	1.9237824	21.777216768	0.21777216768
440300	440000	5.84	2020-01-12	1.9237824	11.234889216	0.11234889215999999
440700	440000	4.54	2020-01-12	1.9237824	8.733972096	0.08733972096
440600	440000	3.64	2020-01-12	1.9237824	7.002567936	0.07002567936
441900	440000	3.06	2020-01-12	1.9237824	5.886774143999999	0.058867741439999996
110000	110000	1.01	2020-01-12	1.9237824	1.9430202239999999	0.01943020224
440800	440000	0.98	2020-01-12	1.9237824	1.8853067519999998	0.01885306752
441300	440000	0.94	2020-01-12	1.9237824	1.8083554559999997	0.018083554559999996
441700	440000	0.8	2020-01-12	1.9237824	1.53902592	0.0153902592
310000	310000	0.79	2020-01-12	1.9237824	1.519788096	0.01519788096
440900	440000	0.72	2020-01-12	1.9237824	1.385123328	0.01385123328
441200	440000	0.69	2020-01-12	1.9237824	1.3274098559999998	0.013274098559999998
420100	420000	0.42	2020-01-12	1.9237824	0.8079886079999999	0.00807988608
430100	430000	0.39	2020-01-12	1.9237824	0.750275136	0.00750275136
441800	440000	0.38	2020-01-12	1.9237824	0.731037312	0.00731037312
500000	500000	0.36	2020-01-12	1.9237824	0.692561664	0.00692561664
510100	510000	0.36	2020-01-12	1.9237824	0.692561664	0.00692561664
610100	610000	0.31	2020-01-12	1.9237824	0.596372544	0.0059637254399999996
445300	440000	0.3	2020-01-12	1.9237824	0.57713472	0.0057713472
440500	440000	0.3	2020-01-12	1.9237824	0.57713472	0.0057713472
410100	410000	0.29	2020-01-12	1.9237824	0.5578968959999999	0.005578968959999999
360100	360000	0.29	2020-01-12	1.9237824	0.5578968959999999	0.005578968959999999
330100	330000	0.27	2020-01-12	1.9237824	0.519421248	0.00519421248
440200	440000	0.27	2020-01-12	1.9237824	0.519421248	0.00519421248
445200	440000	0.26	2020-01-12	1.9237824	0.500183424	0.00500183424
120000	120000	0.25	2020-01-12	1.9237824	0.4809456	0.004809456
320100	320000	0.24	2020-01-12	1.9237824	0.46170777599999996	0.004617077759999999
441500	440000	0.23	2020-01-12	1.9237824	0.442469952	0.00442469952
450100	450000	0.22	2020-01-12	1.9237824	0.423232128	0.00423232128
441400	440000	0.19	2020-01-12	1.9237824	0.365518656	0.00365518656
520100	520000	0.18	2020-01-12	1.9237824	0.346280832	0.00346280832
450300	450000	0.18	2020-01-12	1.9237824	0.346280832	0.00346280832
530100	530000	0.17	2020-01-12	1.9237824	0.327043008	0.00327043008
350200	350000	0.16	2020-01-12	1.9237824	0.307805184	0.00307805184
441600	440000	0.16	2020-01-12	1.9237824	0.307805184	0.00307805184
450400	450000	0.16	2020-01-12	1.9237824	0.307805184	0.00307805184
210100	210000	0.16	2020-01-12	1.9237824	0.307805184	0.00307805184
140100	140000	0.15	2020-01-12	1.9237824	0.28856736	0.0028856736
320500	320000	0.15	2020-01-12	1.9237824	0.28856736	0.0028856736
350100	350000	0.15	2020-01-12	1.9237824	0.28856736	0.0028856736
431000	430000	0.13	2020-01-12	1.9237824	0.250091712	0.00250091712
430400	430000	0.13	2020-01-12	1.9237824	0.250091712	0.00250091712
450900	450000	0.13	2020-01-12	1.9237824	0.250091712	0.00250091712
430500	430000	0.12	2020-01-12	1.9237824	0.23085388799999998	0.0023085388799999997
330200	330000	0.12	2020-01-12	1.9237824	0.23085388799999998	0.0023085388799999997
430700	430000	0.12	2020-01-12	1.9237824	0.23085388799999998	0.0023085388799999997
230100	230000	0.11	2020-01-12	1.9237824	0.211616064	0.00211616064
340100	340000	0.11	2020-01-12	1.9237824	0.211616064	0.00211616064
220100	220000	0.11	2020-01-12	1.9237824	0.211616064	0.00211616064
370100	370000	0.11	2020-01-12	1.9237824	0.211616064	0.00211616064
431100	430000	0.1	2020-01-12	1.9237824	0.19237824	0.0019237824
520300	520000	0.1	2020-01-12	1.9237824	0.19237824	0.0019237824
460100	460000	0.09	2020-01-12	1.9237824	0.173140416	0.00173140416
370200	370000	0.09	2020-01-12	1.9237824	0.173140416	0.00173140416
650100	650000	0.08	2020-01-12	1.9237824	0.153902592	0.00153902592
450800	450000	0.08	2020-01-12	1.9237824	0.153902592	0.00153902592
360700	360000	0.08	2020-01-12	1.9237824	0.153902592	0.00153902592
450500	450000	0.07	2020-01-12	1.9237824	0.13466476800000002	0.0013466476800000002
411500	410000	0.07	2020-01-12	1.9237824	0.13466476800000002	0.0013466476800000002
330300	330000	0.07	2020-01-12	1.9237824	0.13466476800000002	0.0013466476800000002
450200	450000	0.07	2020-01-12	1.9237824	0.13466476800000002	0.0013466476800000002
350600	350000	0.07	2020-01-12	1.9237824	0.13466476800000002	0.0013466476800000002
533300	530000	0.07	2020-01-12	1.9237824	0.13466476800000002	0.0013466476800000002
350500	350000	0.07	2020-01-12	1.9237824	0.13466476800000002	0.0013466476800000002
210200	210000	0.07	2020-01-12	1.9237824	0.13466476800000002	0.0013466476800000002
620100	620000	0.06	2020-01-12	1.9237824	0.11542694399999999	0.0011542694399999998
330400	330000	0.06	2020-01-12	1.9237824	0.11542694399999999	0.0011542694399999998
331000	330000	0.06	2020-01-12	1.9237824	0.11542694399999999	0.0011542694399999998
421000	420000	0.06	2020-01-12	1.9237824	0.11542694399999999	0.0011542694399999998
640100	640000	0.06	2020-01-12	1.9237824	0.11542694399999999	0.0011542694399999998
460200	460000	0.06	2020-01-12	1.9237824	0.11542694399999999	0.0011542694399999998
451000	450000	0.06	2020-01-12	1.9237824	0.11542694399999999	0.0011542694399999998
430200	430000	0.06	2020-01-12	1.9237824	0.11542694399999999	0.0011542694399999998
445100	440000	0.06	2020-01-12	1.9237824	0.11542694399999999	0.0011542694399999998
360900	360000	0.06	2020-01-12	1.9237824	0.11542694399999999	0.0011542694399999998
430300	430000	0.05	2020-01-12	1.9237824	0.09618912	0.0009618912
513400	510000	0.05	2020-01-12	1.9237824	0.09618912	0.0009618912
410300	410000	0.05	2020-01-12	1.9237824	0.09618912	0.0009618912
430900	430000	0.05	2020-01-12	1.9237824	0.09618912	0.0009618912
410200	410000	0.05	2020-01-12	1.9237824	0.09618912	0.0009618912
130200	130000	0.05	2020-01-12	1.9237824	0.09618912	0.0009618912
430600	430000	0.05	2020-01-12	1.9237824	0.09618912	0.0009618912
140800	140000	0.05	2020-01-12	1.9237824	0.09618912	0.0009618912
360300	360000	0.04	2020-01-12	1.9237824	0.076951296	0.00076951296
411700	410000	0.04	2020-01-12	1.9237824	0.076951296	0.00076951296
451100	450000	0.04	2020-01-12	1.9237824	0.076951296	0.00076951296
130600	130000	0.04	2020-01-12	1.9237824	0.076951296	0.00076951296
360400	360000	0.04	2020-01-12	1.9237824	0.076951296	0.00076951296
130100	130000	0.04	2020-01-12	1.9237824	0.076951296	0.00076951296
630100	630000	0.04	2020-01-12	1.9237824	0.076951296	0.00076951296
361000	360000	0.04	2020-01-12	1.9237824	0.076951296	0.00076951296
431200	430000	0.04	2020-01-12	1.9237824	0.076951296	0.00076951296
360500	360000	0.04	2020-01-12	1.9237824	0.076951296	0.00076951296
320200	320000	0.04	2020-01-12	1.9237824	0.076951296	0.00076951296
411300	410000	0.03	2020-01-12	1.9237824	0.057713471999999995	0.0005771347199999999
320600	320000	0.03	2020-01-12	1.9237824	0.057713471999999995	0.0005771347199999999
231100	230000	0.03	2020-01-12	1.9237824	0.057713471999999995	0.0005771347199999999
150100	150000	0.03	2020-01-12	1.9237824	0.057713471999999995	0.0005771347199999999
131000	130000	0.03	2020-01-12	1.9237824	0.057713471999999995	0.0005771347199999999
442000	440000	44.51	2020-01-13	2.0497212	91.233090612	0.91233090612
440100	440000	11.4	2020-01-13	2.0497212	23.36682168	0.23366821680000002
440300	440000	5.25	2020-01-13	2.0497212	10.7610363	0.107610363
440700	440000	4.19	2020-01-13	2.0497212	8.588331828000001	0.08588331828000001
440600	440000	3.13	2020-01-13	2.0497212	6.415627356	0.06415627356
441900	440000	2.57	2020-01-13	2.0497212	5.267783484	0.05267783484
441300	440000	1.01	2020-01-13	2.0497212	2.070218412	0.02070218412
440800	440000	0.91	2020-01-13	2.0497212	1.8652462920000001	0.01865246292
110000	110000	0.88	2020-01-13	2.0497212	1.803754656	0.01803754656
310000	310000	0.76	2020-01-13	2.0497212	1.5577881120000001	0.015577881120000001
440900	440000	0.76	2020-01-13	2.0497212	1.5577881120000001	0.015577881120000001
441700	440000	0.73	2020-01-13	2.0497212	1.496296476	0.01496296476
441200	440000	0.55	2020-01-13	2.0497212	1.1273466600000002	0.011273466600000002
430100	430000	0.44	2020-01-13	2.0497212	0.901877328	0.00901877328
441800	440000	0.36	2020-01-13	2.0497212	0.737899632	0.00737899632
445300	440000	0.35	2020-01-13	2.0497212	0.71740242	0.0071740242
500000	500000	0.32	2020-01-13	2.0497212	0.655910784	0.00655910784
420100	420000	0.3	2020-01-13	2.0497212	0.6149163599999999	0.006149163599999999
610100	610000	0.29	2020-01-13	2.0497212	0.594419148	0.0059441914799999995
440500	440000	0.29	2020-01-13	2.0497212	0.594419148	0.0059441914799999995
510100	510000	0.29	2020-01-13	2.0497212	0.594419148	0.0059441914799999995
410100	410000	0.28	2020-01-13	2.0497212	0.5739219360000001	0.0057392193600000006
441400	440000	0.27	2020-01-13	2.0497212	0.5534247240000001	0.005534247240000001
450100	450000	0.25	2020-01-13	2.0497212	0.5124303	0.005124303
440200	440000	0.25	2020-01-13	2.0497212	0.5124303	0.005124303
120000	120000	0.24	2020-01-13	2.0497212	0.49193308799999996	0.0049193308799999995
441500	440000	0.24	2020-01-13	2.0497212	0.49193308799999996	0.0049193308799999995
445200	440000	0.23	2020-01-13	2.0497212	0.47143587600000003	0.0047143587600000005
330100	330000	0.23	2020-01-13	2.0497212	0.47143587600000003	0.0047143587600000005
320100	320000	0.22	2020-01-13	2.0497212	0.450938664	0.00450938664
520100	520000	0.21	2020-01-13	2.0497212	0.430441452	0.00430441452
360100	360000	0.19	2020-01-13	2.0497212	0.38944702800000003	0.0038944702800000003
441600	440000	0.18	2020-01-13	2.0497212	0.368949816	0.00368949816
530100	530000	0.18	2020-01-13	2.0497212	0.368949816	0.00368949816
320500	320000	0.17	2020-01-13	2.0497212	0.34845260400000005	0.0034845260400000007
430400	430000	0.15	2020-01-13	2.0497212	0.30745817999999997	0.0030745817999999997
430700	430000	0.15	2020-01-13	2.0497212	0.30745817999999997	0.0030745817999999997
350200	350000	0.15	2020-01-13	2.0497212	0.30745817999999997	0.0030745817999999997
431000	430000	0.14	2020-01-13	2.0497212	0.28696096800000004	0.0028696096800000003
450300	450000	0.14	2020-01-13	2.0497212	0.28696096800000004	0.0028696096800000003
370100	370000	0.12	2020-01-13	2.0497212	0.24596654399999998	0.0024596654399999997
230100	230000	0.12	2020-01-13	2.0497212	0.24596654399999998	0.0024596654399999997
330200	330000	0.12	2020-01-13	2.0497212	0.24596654399999998	0.0024596654399999997
450900	450000	0.12	2020-01-13	2.0497212	0.24596654399999998	0.0024596654399999997
360700	360000	0.12	2020-01-13	2.0497212	0.24596654399999998	0.0024596654399999997
350100	350000	0.11	2020-01-13	2.0497212	0.225469332	0.00225469332
350500	350000	0.11	2020-01-13	2.0497212	0.225469332	0.00225469332
340100	340000	0.11	2020-01-13	2.0497212	0.225469332	0.00225469332
450800	450000	0.1	2020-01-13	2.0497212	0.20497212	0.0020497212
450400	450000	0.1	2020-01-13	2.0497212	0.20497212	0.0020497212
430500	430000	0.1	2020-01-13	2.0497212	0.20497212	0.0020497212
140100	140000	0.09	2020-01-13	2.0497212	0.184474908	0.00184474908
210100	210000	0.09	2020-01-13	2.0497212	0.184474908	0.00184474908
460100	460000	0.09	2020-01-13	2.0497212	0.184474908	0.00184474908
451100	450000	0.09	2020-01-13	2.0497212	0.184474908	0.00184474908
431100	430000	0.08	2020-01-13	2.0497212	0.163977696	0.00163977696
450500	450000	0.08	2020-01-13	2.0497212	0.163977696	0.00163977696
411500	410000	0.08	2020-01-13	2.0497212	0.163977696	0.00163977696
360800	360000	0.08	2020-01-13	2.0497212	0.163977696	0.00163977696
330300	330000	0.08	2020-01-13	2.0497212	0.163977696	0.00163977696
320200	320000	0.08	2020-01-13	2.0497212	0.163977696	0.00163977696
410300	410000	0.08	2020-01-13	2.0497212	0.163977696	0.00163977696
620100	620000	0.07	2020-01-13	2.0497212	0.14348048400000002	0.0014348048400000001
220100	220000	0.07	2020-01-13	2.0497212	0.14348048400000002	0.0014348048400000001
460200	460000	0.07	2020-01-13	2.0497212	0.14348048400000002	0.0014348048400000001
445100	440000	0.07	2020-01-13	2.0497212	0.14348048400000002	0.0014348048400000001
370200	370000	0.06	2020-01-13	2.0497212	0.12298327199999999	0.0012298327199999999
520300	520000	0.06	2020-01-13	2.0497212	0.12298327199999999	0.0012298327199999999
430600	430000	0.06	2020-01-13	2.0497212	0.12298327199999999	0.0012298327199999999
320400	320000	0.06	2020-01-13	2.0497212	0.12298327199999999	0.0012298327199999999
640100	640000	0.06	2020-01-13	2.0497212	0.12298327199999999	0.0012298327199999999
360900	360000	0.05	2020-01-13	2.0497212	0.10248606	0.0010248606
420600	420000	0.05	2020-01-13	2.0497212	0.10248606	0.0010248606
650100	650000	0.05	2020-01-13	2.0497212	0.10248606	0.0010248606
210200	210000	0.05	2020-01-13	2.0497212	0.10248606	0.0010248606
131000	130000	0.05	2020-01-13	2.0497212	0.10248606	0.0010248606
130200	130000	0.05	2020-01-13	2.0497212	0.10248606	0.0010248606
450200	450000	0.04	2020-01-13	2.0497212	0.081988848	0.00081988848
150100	150000	0.04	2020-01-13	2.0497212	0.081988848	0.00081988848
450700	450000	0.04	2020-01-13	2.0497212	0.081988848	0.00081988848
431200	430000	0.04	2020-01-13	2.0497212	0.081988848	0.00081988848
361000	360000	0.04	2020-01-13	2.0497212	0.081988848	0.00081988848
331000	330000	0.04	2020-01-13	2.0497212	0.081988848	0.00081988848
130600	130000	0.04	2020-01-13	2.0497212	0.081988848	0.00081988848
330400	330000	0.04	2020-01-13	2.0497212	0.081988848	0.00081988848
411700	410000	0.04	2020-01-13	2.0497212	0.081988848	0.00081988848
451000	450000	0.04	2020-01-13	2.0497212	0.081988848	0.00081988848
350600	350000	0.04	2020-01-13	2.0497212	0.081988848	0.00081988848
360400	360000	0.04	2020-01-13	2.0497212	0.081988848	0.00081988848
130100	130000	0.04	2020-01-13	2.0497212	0.081988848	0.00081988848
430200	430000	0.04	2020-01-13	2.0497212	0.081988848	0.00081988848
421000	420000	0.03	2020-01-13	2.0497212	0.061491635999999995	0.0006149163599999999
410200	410000	0.03	2020-01-13	2.0497212	0.061491635999999995	0.0006149163599999999
330700	330000	0.03	2020-01-13	2.0497212	0.061491635999999995	0.0006149163599999999
511300	510000	0.03	2020-01-13	2.0497212	0.061491635999999995	0.0006149163599999999
370600	370000	0.03	2020-01-13	2.0497212	0.061491635999999995	0.0006149163599999999
371000	370000	0.03	2020-01-13	2.0497212	0.061491635999999995	0.0006149163599999999
[truncated: 4,003 more rows]

## Sheet: 440600
origin_code	province_code	percentage	date	city_indexs_sum	city_index(%)	city_index
[truncated: 5,300 more rows]

[truncated: 7 more sheets: 440700, 441200, 441300, 441900, 442000, 810000, 820000]
