# Supplementary material for: Transmission and control pressure analysis of the COVID-19 epidemic situation using multisource spatio-temporal big data
Source: PLoS One. 2021 Mar 29;16(3):e0249145. doi: 10.1371/journal.pone.0249145 (PMC8007114; doi:10.1371/journal.pone.0249145)
Supplement: S3 Table — The table is the original data of daily intra-city travel intensity of eleven cities in the urban agglomeration during the study period. (XLSX) [file pone.0249145.s003.xlsx]

## Sheet: Sheet1
city_code	20190112	20190113	20190114	20190115	20190116	20190117	20190118	20190119	20190120	20190121	20190122	20190123	20190124	20190125	20190126	20190127	20190128	20190129	20190130	20190131	20190201	20190202	20190203	20190204	20190205	20190206	20190207	20190208	20190209	20190210	20190211	20190212	20190213	20190214	20190215	20190216	20190217	20190218	20190219	20190220	20190221	20190222	20190223	20190224	20190225	20190226	20190227	20190228	20190301
440100	3.7956	3.5353	4.3139	4.4899	4.2223	4.2997	4.3772	3.8079	3.5047	4.0621	3.9786	3.9	3.9708	3.8183	3.171	2.8239	3.3756	3.1828	2.9745	2.8306	2.3411	2.0756	1.7349	1.466	1.5546	1.6432	1.4748	1.5104	1.5549	1.7053	2.243	2.7817	3.0384	3.2508	3.3616	3.0313	2.7999	3.6361	3.6746	3.8288	3.8806	4.0491	3.3568	3.275	4.0988	4.1288	4.345	4.4898	4.6138
440300	3.7561	3.3597	4.3103	4.4415	4.2473	4.3217	4.3962	3.7585	3.3772	4.0997	4.0027	3.9245	3.9978	3.8265	3.1225	2.6567	3.1917	2.9292	2.6229	2.3614	1.8239	1.5008	1.1956	0.9388	0.9958	0.9803	0.9476	0.9785	1.0765	1.2714	1.9864	2.6087	2.9674	3.2454	3.3989	2.963	2.6765	3.8193	3.7544	3.8847	3.9629	4.0747	3.3982	3.0407	4.1251	4.1572	4.383	4.5584	4.609
440400	4.0655	3.7441	4.4336	4.6095	4.3573	4.4368	4.5163	4.0278	3.7244	4.1733	4.1022	4.0712	4.1718	3.9965	3.4806	3.1433	3.6592	3.5146	3.3135	3.1349	2.5987	2.3619	2.0053	1.7419	1.85	1.9582	1.8911	1.959	2.017	2.1684	2.7284	3.2602	3.4524	3.5257	3.5933	3.3293	3.0706	3.8294	3.7605	3.9066	3.9792	4.1001	3.5584	3.3769	4.1513	4.2037	4.4223	4.5971	4.6729
440600	4.3789	4.0369	4.5365	4.7123	4.4632	4.5389	4.6146	4.4132	4.0365	4.2316	4.1068	3.9911	4.0031	3.7633	3.3446	2.8883	3.0766	2.8424	2.6182	2.44	1.9937	1.8102	1.5802	1.3805	1.505	1.6295	1.3845	1.391	1.4456	1.6152	1.9914	2.5684	2.8335	3.2093	3.3258	3.38	3.1254	3.7002	3.796	4.0044	4.05	4.2162	3.879	3.6784	4.2484	4.2752	4.5436	4.6842	4.7847
440700	4.5732	4.2826	4.6413	4.8117	4.5506	4.6865	4.8225	4.6291	4.31	4.4539	4.377	4.3091	4.4121	4.3041	3.9835	3.623	4.0055	3.9092	3.8045	3.7946	3.4066	3.3702	3.0709	2.5664	2.8904	3.2144	2.9468	3.1146	3.0362	3.0761	3.217	3.6491	3.7553	3.9336	3.962	3.9108	3.6289	4.0001	4.0194	4.2106	4.2532	4.3657	4.0627	3.8006	4.2327	4.2697	4.5351	4.7238	4.8527
441200	4.0202	3.9257	4.1896	4.3637	4.1762	4.3117	4.4473	4.1784	3.8766	4.0695	4.0213	4.0339	4.1749	4.0741	3.8239	3.6997	4.1083	4.1968	4.1519	4.2553	4.0648	4.1789	3.971	3.4247	3.9052	4.3857	4.3626	4.4672	4.2098	3.9419	3.7245	4.2398	4.1484	4.2411	4.0467	3.8579	3.6154	3.7056	3.8901	4.041	3.8257	4.1478	3.465	3.7421	3.8829	3.9019	4.0668	4.2273	4.5213
441300	3.7634	3.6518	3.843	3.9388	3.7696	3.8656	3.9616	3.8078	3.6231	3.6578	3.5532	3.5335	3.5913	3.4818	3.1729	2.9321	3.1253	2.9803	2.8299	2.7543	2.3744	2.269	2.0598	1.7941	2.0247	2.2553	2.0494	2.242	2.219	2.3029	2.5095	2.834	2.9489	3.0807	3.1035	3.0591	2.9784	3.1611	3.2668	3.3692	3.3991	3.5601	3.2677	3.206	3.5269	3.5762	3.7486	3.8832	4.0725
441900	3.629	3.509	3.6381	3.7453	3.5707	3.6421	3.7136	3.6317	3.4594	3.4258	3.314	3.2586	3.3013	3.1743	2.8403	2.4205	2.4219	2.1781	1.9239	1.7184	1.343	1.1772	1.0307	0.9143	0.9652	1.0161	0.8953	0.907	0.975	1.1514	1.545	1.9996	2.2865	2.59	2.6868	2.7391	2.6345	3.0055	3.1604	3.1739	3.2421	3.3657	3.1786	3.0777	3.4332	3.467	3.6421	3.7583	3.8506
442000	4.4413	4.2017	4.5395	4.7215	4.4657	4.5414	4.6171	4.411	4.1097	4.1848	4.0595	3.9376	3.9581	3.7316	3.3085	2.8432	2.9625	2.7204	2.4699	2.2661	1.8273	1.6614	1.4526	1.2714	1.3414	1.4114	1.2618	1.2553	1.3401	1.4967	1.888	2.4005	2.6807	3.0644	3.1729	3.2935	3.0939	3.5723	3.727	3.8774	3.9835	4.1051	3.8794	3.685	4.16	4.2199	4.4742	4.6405	4.6994
810000	2.2329	1.9189	2.6489	2.7366	2.6332	2.6803	2.7275	2.3542	2.0639	2.7556	2.7567	2.7645	2.8495	2.802	2.4272	2.1258	2.9432	2.9273	2.9092	2.9553	2.6452	2.1441	1.7554	1.6949	1.8441	1.9933	2.0127	2.3628	2.1479	2.0094	2.6756	2.7868	2.7995	2.7631	2.7849	2.379	1.9642	2.7234	2.5294	2.6466	2.6692	2.7075	2.293	1.9106	2.6447	2.6603	2.7875	2.8904	2.8757
820000	3.3344	3.0148	3.7633	3.9076	3.8035	3.906	4.0086	3.4984	3.114	3.7386	3.7935	3.7401	3.8225	3.7031	3.2983	2.9517	3.7329	3.7084	3.6636	3.7439	3.3866	2.9369	2.4665	2.319	2.5144	2.7099	2.9912	3.4673	3.3282	3.1466	3.7168	3.8499	3.9765	3.7573	3.7534	3.369	2.9095	3.8173	3.5833	3.7091	3.7958	3.8198	3.3111	2.9126	3.7628	3.8254	4.0207	4.1629	4.1612
[truncated: 127 more columns]
