# Supplementary material for: Transmission and control pressure analysis of the COVID-19 epidemic situation using multisource spatio-temporal big data
Source: PLoS One. 2021 Mar 29;16(3):e0249145. doi: 10.1371/journal.pone.0249145 (PMC8007114; doi:10.1371/journal.pone.0249145)
Supplement: S4 Table — The table reports the registered population of the cities relevant to the study, as well as the number of confirmed cases in that city at the time of the study. (XLSX) [file pone.0249145.s004.xlsx]

## Sheet: Sheet1
province_code	city_code	population_num	confirmed_num
110000	110000	1389.6	399
310000	310000	1447.57	335
320000	320100	696.94	93
320000	320200	497.21	55
320000	320500	703.55	49
330000	330100	774.1	169
330000	330200	602.96	157
340000	340100	757.96	174
350000	350100	702.66	71
350000	350200	241.15	35
350000	350300	360.26	55
350000	350500	755.12	46
360000	360100	554.55	229
360000	360700	867.76	76
360000	360800	495.66	22
360000	360900	557.32	106
430000	430100	704.41	242
430000	430400	799	48
430000	430500	828.28	102
430000	430600	51.96	156
430000	430700	605.3	82
430000	430900	478.81	59
430000	431000	535.23	39
430000	431100	646.57	43
430000	431200	523.52	40
440000	440100	912.79	345
440000	440200	336.58	10
440000	440300	447.75	417
440000	440400	127.4	98
440000	440500	569.42	25
440000	440600	419.59	84
440000	440700	398.91	23
440000	440800	848.02	22
440000	440900	810.55	14
440000	441200	450.16	19
440000	441300	380.91	62
440000	441400	548.29	16
440000	441500	363.5	5
440000	441600	372.76	4
440000	441700	299.88	13
440000	441800	442.95	12
440000	441900	231.59	94
440000	442000	176.92	66
440000	445100	275.79	5
440000	445200	705.43	8
440000	445300	300.91	0
450000	450100	770.82	55
450000	450300	538.15	32
450000	450400	351.99	5
450000	450700	415.37	8
450000	450800	561.29	8
450000	450900	732.73	11
450000	451000	111.45	3
450000	451100	245.91	4
500000	500000	3403.64	239
510000	510100	1476.05	143
510000	510500	509.61	24
510000	511700	666	41
520000	520600	443.86	10
810000	810000	700.73	69
820000	820000	54.82	10
