# Supplementary material for: Transmission and control pressure analysis of the COVID-19 epidemic situation using multisource spatio-temporal big data
Source: PLoS One. 2021 Mar 29;16(3):e0249145. doi: 10.1371/journal.pone.0249145 (PMC8007114; doi:10.1371/journal.pone.0249145)
Supplement: S5 Table — The table is composed of eleven sheets. Three sheet names are the major class names of the POI, where h1 represents the big class of POI and h2 is a subclass of h1. (XLSX) [file pone.0249145.s005.xlsx]

## Sheet: Transportation
FID	area	city	h1	h2	province	lat_wgs84	lng_wgs84
0		820000	Transportation Hub	Subway Station	820000	22.1629	113.574
1		820000	Transportation Hub	Subway Station	820000	22.1425	113.569
2		820000	Transportation Hub	Subway Station	820000	22.1577	113.541
3		820000	Transportation Hub	Subway Station	820000	22.1595	113.575
4		820000	Transportation Hub	Subway Station	820000	22.153	113.57
5		820000	Transportation Hub	Subway Station	820000	22.1396	113.56
6		820000	Transportation Hub	Subway Station	820000	22.1483	113.569
7		820000	Transportation Hub	Subway Station	820000	22.1453	113.558
8		820000	Transportation Hub	Subway Station	820000	22.1571	113.547
9		820000	Transportation Hub	Subway Station	820000	22.1509	113.554
10		820000	Transportation Hub	Subway Station	820000	22.1548	113.552
11		820000	Transportation Hub	Airport	820000	22.1623	113.578
12		820000	Transportation Hub	Airport	820000	22.1578	113.576
13		820000	Transportation Hub	Airport	820000	22.1519	113.571
14		820000	Transportation Hub	Port	820000	22.193	113.534
15		820000	Transportation Hub	Port	820000	22.1656	113.579
16		820000	Transportation Hub	Port	820000	22.1633	113.575
17		820000	Transportation Hub	Port	820000	22.1655	113.579
18		820000	Transportation Hub	Port	820000	22.1631	113.575
19		820000	Transportation Hub	Port	820000	22.1626	113.578
20		820000	Transportation Hub	Port	820000	22.1624	113.578
21		820000	Transportation Hub	Port	820000	22.207	113.575
22		820000	Transportation Hub	Port	820000	22.1118	113.551
23		820000	Transportation Hub	Port	820000	22.1191	113.55
24		820000	Transportation Hub	Port	820000	22.1191	113.55
25		820000	Transportation Hub	Port	820000	22.1992	113.531
26		820000	Transportation Hub	Port	820000	22.1948	113.535
27		820000	Transportation Hub	Port	820000	22.1862	113.549
28		820000	Transportation Hub	Port	820000	22.1979	113.56
29		820000	Transportation Hub	Port	820000	22.196	113.536
30		820000	Transportation Hub	Bus Station	820000	22.19	113.541
31		820000	Transportation Hub	Motor Station	820000	22.1485	113.559
32		441900	Transportation Hub	Subway Station	440000	23.0157	113.753
33		441900	Transportation Hub	Subway Station	440000	22.9608	113.892
34		441900	Transportation Hub	Subway Station	440000	22.9963	113.743
35		441900	Transportation Hub	Airport	440000	22.8719	113.673
36		441900	Transportation Hub	Airport	440000	22.8719	113.673
37		441900	Transportation Hub	Airport	440000	22.8659	113.666
38		441900	Transportation Hub	Airport	440000	22.8678	113.667
39		441900	Transportation Hub	Airport	440000	22.8655	113.667
40		441900	Transportation Hub	Airport	440000	22.8811	113.709
41		441900	Transportation Hub	Airport	440000	22.8653	113.667
42		441900	Transportation Hub	Airport	440000	22.8674	113.667
43		441900	Transportation Hub	Airport	440000	22.8674	113.667
44		441900	Transportation Hub	Airport	440000	22.9817	113.722
45		441900	Transportation Hub	Airport	440000	22.8718	113.673
46		441900	Transportation Hub	Airport	440000	23.0839	113.813
47		441900	Transportation Hub	Airport	440000	22.8723	113.674
48		441900	Transportation Hub	Airport	440000	22.8718	113.675
49		441900	Transportation Hub	Airport	440000	22.867	113.665
50		441900	Transportation Hub	Airport	440000	22.867	113.665
51		441900	Transportation Hub	Airport	440000	22.866	113.668
52		441900	Transportation Hub	Airport	440000	22.8661	113.666
53		441900	Transportation Hub	Airport	440000	22.867	113.666
54		441900	Transportation Hub	Airport	440000	22.8673	113.664
55		441900	Transportation Hub	Airport	440000	22.8668	113.67
56		441900	Transportation Hub	Airport	440000	22.8663	113.666
57		441900	Transportation Hub	Airport	440000	23.0113	114.033
58		441900	Transportation Hub	Airport	440000	22.8671	113.665
59		441900	Transportation Hub	Airport	440000	22.9704	113.946
60		441900	Transportation Hub	Airport	440000	22.859	113.697
61		441900	Transportation Hub	Airport	440000	22.8658	113.668
62		441900	Transportation Hub	Airport	440000	22.8719	113.673
63		441900	Transportation Hub	Airport	440000	22.8661	113.665
64		441900	Transportation Hub	Airport	440000	22.8658	113.668
65		441900	Transportation Hub	Airport	440000	22.8665	113.669
66		441900	Transportation Hub	Airport	440000	22.8677	113.667
67		441900	Transportation Hub	Airport	440000	22.8675	113.665
68		441900	Transportation Hub	Airport	440000	22.8652	113.668
69		441900	Transportation Hub	Airport	440000	22.8668	113.666
70		441900	Transportation Hub	Airport	440000	22.8671	113.667
71		441900	Transportation Hub	Airport	440000	22.8657	113.668
72		441900	Transportation Hub	Airport	440000	22.8674	113.667
73		441900	Transportation Hub	Airport	440000	22.8726	113.677
74		441900	Transportation Hub	Airport	440000	22.8652	113.667
75		441900	Transportation Hub	Airport	440000	22.865	113.667
76		441900	Transportation Hub	Airport	440000	22.8667	113.666
77		441900	Transportation Hub	Airport	440000	22.8657	113.668
78		441900	Transportation Hub	Airport	440000	22.8719	113.673
79		441900	Transportation Hub	Airport	440000	22.8672	113.667
80		441900	Transportation Hub	Airport	440000	22.8638	113.665
81		441900	Transportation Hub	Airport	440000	22.8655	113.667
82		441900	Transportation Hub	Airport	440000	22.8656	113.668
83		441900	Transportation Hub	Airport	440000	22.8653	113.667
84		441900	Transportation Hub	Airport	440000	23.0136	113.752
85		441900	Transportation Hub	Airport	440000	22.8722	113.674
86		441900	Transportation Hub	Airport	440000	22.8675	113.667
87		441900	Transportation Hub	Airport	440000	22.8667	113.666
88		441900	Transportation Hub	Airport	440000	22.806	113.812
89		441900	Transportation Hub	Airport	440000	22.8708	113.675
90		441900	Transportation Hub	Airport	440000	22.8725	113.675
91		441900	Transportation Hub	Airport	440000	22.872	113.675
92		441900	Transportation Hub	Airport	440000	22.8726	113.676
93		441900	Transportation Hub	Airport	440000	22.8672	113.667
94		441900	Transportation Hub	Airport	440000	22.8651	113.668
95		441900	Transportation Hub	Airport	440000	22.8669	113.666
96		441900	Transportation Hub	Airport	440000	22.8659	113.669
97		441900	Transportation Hub	Airport	440000	22.866	113.666
98		441900	Transportation Hub	Airport	440000	22.8662	113.666
99		441900	Transportation Hub	Airport	440000	22.8655	113.667
100		441900	Transportation Hub	Airport	440000	22.7216	114.189
101		441900	Transportation Hub	Airport	440000	22.9788	114.009
102		441900	Transportation Hub	Airport	440000	23.0921	113.939
103		441900	Transportation Hub	Port	440000	22.8381	114.163
104		441900	Transportation Hub	Port	440000	23.0067	113.842
105		441900	Transportation Hub	Port	440000	22.9589	113.904
106		441900	Transportation Hub	Port	440000	23.0322	114.002
107		441900	Transportation Hub	Port	440000	22.9853	113.562
108		441900	Transportation Hub	Port	440000	22.9305	113.658
109		441900	Transportation Hub	Port	440000	23.0042	114.066
110		441900	Transportation Hub	Port	440000	22.8766	113.58
111		441900	Transportation Hub	Port	440000	22.9037	113.595
112		441900	Transportation Hub	Port	440000	22.9044	113.595
113		441900	Transportation Hub	Port	440000	22.9795	113.554
114		441900	Transportation Hub	Port	440000	23.1377	113.708
115		441900	Transportation Hub	Port	440000	22.8203	113.659
116		441900	Transportation Hub	Port	440000	22.8292	113.651
117		441900	Transportation Hub	Port	440000	22.9182	113.839
118		441900	Transportation Hub	Port	440000	22.8157	113.663
119		441900	Transportation Hub	Port	440000	22.8883	113.58
120		441900	Transportation Hub	Port	440000	23.0415	113.522
121		441900	Transportation Hub	Port	440000	22.7837	113.747
122		441900	Transportation Hub	Port	440000	22.7884	113.678
123		441900	Transportation Hub	Port	440000	22.8125	113.674
124		441900	Transportation Hub	Port	440000	22.8394	113.678
125		441900	Transportation Hub	Port	440000	22.9566	113.667
126		441900	Transportation Hub	Port	440000	22.8494	113.702
127		441900	Transportation Hub	Port	440000	23.0416	113.776
128		441900	Transportation Hub	Port	440000	22.7953	113.702
129		441900	Transportation Hub	Port	440000	22.8411	113.692
130		441900	Transportation Hub	Port	440000	22.7758	113.714
131		441900	Transportation Hub	Port	440000	23.0734	113.753
132		441900	Transportation Hub	Port	440000	22.948	113.603
133		441900	Transportation Hub	Port	440000	22.8122	113.666
134		441900	Transportation Hub	Port	440000	22.8101	113.668
135		441900	Transportation Hub	Port	440000	22.8123	113.666
136		441900	Transportation Hub	Port	440000	23.0686	113.566
137		441900	Transportation Hub	Port	440000	23.0691	113.571
138		441900	Transportation Hub	Port	440000	23.1077	113.836
139		441900	Transportation Hub	Port	440000	23.0888	113.666
140		441900	Transportation Hub	Port	440000	23.1412	113.729
141		441900	Transportation Hub	Port	440000	22.7619	113.657
142		441900	Transportation Hub	Port	440000	22.778	113.755
143		441900	Transportation Hub	Port	440000	22.7216	114.191
144		441900	Transportation Hub	Port	440000	23.01	113.692
145		441900	Transportation Hub	Port	440000	23.0553	113.866
146		441900	Transportation Hub	Port	440000	23.031	113.528
147		441900	Transportation Hub	Port	440000	23.048	113.576
148		441900	Transportation Hub	Port	440000	23.053	113.584
149		441900	Transportation Hub	Port	440000	22.8982	113.587
150		441900	Transportation Hub	Port	440000	22.9179	113.591
151		441900	Transportation Hub	Port	440000	22.9247	113.607
152		441900	Transportation Hub	Port	440000	23.0688	113.566
153		441900	Transportation Hub	Port	440000	22.8356	114.083
154		441900	Transportation Hub	Port	440000	22.8309	113.644
155		441900	Transportation Hub	Port	440000	22.9147	113.599
156		441900	Transportation Hub	Port	440000	23.0413	113.711
157		441900	Transportation Hub	Port	440000	22.7789	113.794
158		441900	Transportation Hub	Port	440000	22.7444	113.664
159		441900	Transportation Hub	Port	440000	22.9437	113.561
160		441900	Transportation Hub	Port	440000	23.127	113.775
161		441900	Transportation Hub	Port	440000	23.0651	113.769
162		441900	Transportation Hub	Port	440000	23.0362	113.882
163		441900	Transportation Hub	Port	440000	23.0358	113.77
164		441900	Transportation Hub	Port	440000	23.0996	113.821
165		441900	Transportation Hub	Port	440000	22.829	113.643
166		441900	Transportation Hub	Port	440000	22.8933	113.888
167		441900	Transportation Hub	Port	440000	22.8125	113.666
168		441900	Transportation Hub	Port	440000	22.9853	114.03
169		441900	Transportation Hub	Port	440000	23.1108	113.849
170		441900	Transportation Hub	Port	440000	22.9474	113.555
171		441900	Transportation Hub	Port	440000	22.8165	113.704
172		441900	Transportation Hub	Port	440000	23.0106	113.855
173		441900	Transportation Hub	Port	440000	22.9779	113.991
174		441900	Transportation Hub	Port	440000	22.8019	113.811
175		441900	Transportation Hub	Port	440000	23.0003	113.684
176		441900	Transportation Hub	Port	440000	23.0684	113.787
177		441900	Transportation Hub	Port	440000	23.0217	113.526
178		441900	Transportation Hub	Port	440000	23.0206	113.531
179		441900	Transportation Hub	Port	440000	23.0865	113.633
180		441900	Transportation Hub	Port	440000	23.0263	113.74
181		441900	Transportation Hub	Port	440000	22.9663	113.721
182		441900	Transportation Hub	Port	440000	22.8801	113.659
183		441900	Transportation Hub	Port	440000	23.1109	113.833
184		441900	Transportation Hub	Port	440000	22.8396	114.154
185		441900	Transportation Hub	Port	440000	22.9108	114.024
186		441900	Transportation Hub	Port	440000	23.055	113.742
187		441900	Transportation Hub	Port	440000	23.0671	113.759
188		441900	Transportation Hub	Port	440000	23.0157	113.935
189		441900	Transportation Hub	Port	440000	23.0541	113.775
190		441900	Transportation Hub	Port	440000	23.088	113.653
191		441900	Transportation Hub	Port	440000	22.9251	113.567
192		441900	Transportation Hub	Port	440000	22.846	113.703
193		441900	Transportation Hub	Port	440000	22.9838	113.96
194		441900	Transportation Hub	Bus Station	440000	23.0843	113.626
195		441900	Transportation Hub	Bus Station	440000	23.0546	113.566
196		441900	Transportation Hub	Bus Station	440000	23.0452	113.75
197		441900	Transportation Hub	Railway Station	440000	22.9859	114.001
198		441900	Transportation Hub	Railway Station	440000	22.9755	113.995
199		441900	Transportation Hub	Railway Station	440000	22.8806	113.884
200		441900	Transportation Hub	Railway Station	440000	22.8837	113.884
201		441900	Transportation Hub	Railway Station	440000	22.8855	113.883
202		441900	Transportation Hub	Railway Station	440000	22.8798	113.88
203		441900	Transportation Hub	Railway Station	440000	23.0892	113.852
204		441900	Transportation Hub	Railway Station	440000	22.9694	114.033
205		441900	Transportation Hub	Railway Station	440000	23.076	113.871
206		441900	Transportation Hub	Railway Station	440000	22.9651	114.036
207		441900	Transportation Hub	Railway Station	440000	22.9867	114
208		441900	Transportation Hub	Railway Station	440000	22.9843	114.002
209		441900	Transportation Hub	Railway Station	440000	22.9862	114
210		441900	Transportation Hub	Railway Station	440000	22.9865	114
211		441900	Transportation Hub	Railway Station	440000	22.9835	114.003
212		441900	Transportation Hub	Railway Station	440000	22.9752	114
213		441900	Transportation Hub	Railway Station	440000	22.9865	114.001
214		441900	Transportation Hub	Railway Station	440000	22.9961	113.996
215		441900	Transportation Hub	Railway Station	440000	23.1077	113.873
216		441900	Transportation Hub	Railway Station	440000	22.9572	113.944
217		441900	Transportation Hub	Railway Station	440000	22.9938	113.654
218		441900	Transportation Hub	Railway Station	440000	22.9907	113.77
219		441900	Transportation Hub	Railway Station	440000	22.9071	114.063
220		441900	Transportation Hub	Railway Station	440000	22.986	114.001
221		441900	Transportation Hub	Railway Station	440000	22.9686	114.037
222		441900	Transportation Hub	Railway Station	440000	22.9698	114.034
223		441900	Transportation Hub	Railway Station	440000	22.9698	114.034
224		441900	Transportation Hub	Railway Station	440000	22.9702	114.034
225		441900	Transportation Hub	Railway Station	440000	23.1092	113.841
226		441900	Transportation Hub	Railway Station	440000	23.0917	113.854
227		441900	Transportation Hub	Railway Station	440000	22.9836	113.996
228		441900	Transportation Hub	Railway Station	440000	22.9615	114.164
229		441900	Transportation Hub	Railway Station	440000	23.0729	113.87
230		441900	Transportation Hub	Railway Station	440000	22.9033	114.061
231		441900	Transportation Hub	Railway Station	440000	22.9824	113.999
232		441900	Transportation Hub	Railway Station	440000	23.0345	113.713
233		441900	Transportation Hub	Railway Station	440000	23.0117	113.621
234		441900	Transportation Hub	Railway Station	440000	23.0923	113.855
235		441900	Transportation Hub	Railway Station	440000	23.0921	113.854
236		441900	Transportation Hub	Railway Station	440000	23.0922	113.855
237		441900	Transportation Hub	Railway Station	440000	23.0909	113.854
238		441900	Transportation Hub	Railway Station	440000	23.091	113.854
239		441900	Transportation Hub	Railway Station	440000	23.0926	113.856
240		441900	Transportation Hub	Railway Station	440000	23.0921	113.854
241		441900	Transportation Hub	Railway Station	440000	23.0921	113.854
242		441900	Transportation Hub	Railway Station	440000	23.0918	113.855
243		441900	Transportation Hub	Railway Station	440000	23.0936	113.856
244		441900	Transportation Hub	Railway Station	440000	23.0911	113.851
245		441900	Transportation Hub	Railway Station	440000	23.0918	113.852
246		441900	Transportation Hub	Railway Station	440000	23.0913	113.852
247		441900	Transportation Hub	Railway Station	440000	23.091	113.854
248		441900	Transportation Hub	Railway Station	440000	22.9032	114.063
249		441900	Transportation Hub	Railway Station	440000	22.9686	114.037
250		441900	Transportation Hub	Railway Station	440000	22.9691	114.032
251		441900	Transportation Hub	Railway Station	440000	22.9068	114.065
252		441900	Transportation Hub	Railway Station	440000	23.0945	113.856
253		441900	Transportation Hub	Railway Station	440000	23.0909	113.85
254		441900	Transportation Hub	Railway Station	440000	22.9695	114.033
255		441900	Transportation Hub	Railway Station	440000	23.0067	113.729
256		441900	Transportation Hub	Railway Station	440000	22.9864	114
257		441900	Transportation Hub	Railway Station	440000	22.9829	113.613
258		441900	Transportation Hub	Railway Station	440000	22.8636	113.668
259		441900	Transportation Hub	Railway Station	440000	22.8633	113.668
260		441900	Transportation Hub	Railway Station	440000	22.9025	114.061
261		441900	Transportation Hub	Railway Station	440000	22.9025	114.061
262		441900	Transportation Hub	Railway Station	440000	22.9024	114.06
263		441900	Transportation Hub	Railway Station	440000	22.9025	114.061
264		441900	Transportation Hub	Railway Station	440000	22.969	114.033
265		441900	Transportation Hub	Railway Station	440000	23.1107	113.841
266		441900	Transportation Hub	Railway Station	440000	22.9056	114.066
267		441900	Transportation Hub	Railway Station	440000	22.814	114.098
268		441900	Transportation Hub	Railway Station	440000	23.0203	113.971
269		441900	Transportation Hub	Railway Station	440000	22.9852	114.001
270		441900	Transportation Hub	Railway Station	440000	22.928	113.677
271		441900	Transportation Hub	Railway Station	440000	22.8318	113.672
272		441900	Transportation Hub	Railway Station	440000	23.0764	113.871
273		441900	Transportation Hub	Railway Station	440000	22.9829	114.002
274		441900	Transportation Hub	Railway Station	440000	23.0933	113.858
275		441900	Transportation Hub	Railway Station	440000	22.9697	114.032
276		441900	Transportation Hub	Railway Station	440000	22.9018	114.06
277		441900	Transportation Hub	Railway Station	440000	22.8064	114.096
278		441900	Transportation Hub	Railway Station	440000	22.8062	114.095
279		441900	Transportation Hub	Railway Station	440000	22.8063	114.095
280		441900	Transportation Hub	Railway Station	440000	22.8064	114.096
281		441900	Transportation Hub	Railway Station	440000	22.8063	114.096
282		441900	Transportation Hub	Railway Station	440000	22.8064	114.096
283		441900	Transportation Hub	Railway Station	440000	22.9682	114.033
284		441900	Transportation Hub	Railway Station	440000	22.9698	114.034
285		441900	Transportation Hub	Railway Station	440000	22.9688	114.033
286		441900	Transportation Hub	Railway Station	440000	22.9859	114.001
287		441900	Transportation Hub	Railway Station	440000	22.9075	114.062
288		441900	Transportation Hub	Railway Station	440000	23.0944	113.857
289		441900	Transportation Hub	Railway Station	440000	22.969	114.037
290		441900	Transportation Hub	Railway Station	440000	22.9846	114.016
291		441900	Transportation Hub	Railway Station	440000	23.0773	113.87
292		441900	Transportation Hub	Railway Station	440000	23.0732	113.871
293		441900	Transportation Hub	Railway Station	440000	22.9855	114.001
294		441900	Transportation Hub	Railway Station	440000	22.9695	114.033
295		441900	Transportation Hub	Railway Station	440000	22.9684	114.037
296		441900	Transportation Hub	Railway Station	440000	22.986	114.001
297		441900	Transportation Hub	Railway Station	440000	22.9861	114.001
298		441900	Transportation Hub	Railway Station	440000	23.1115	113.839
299		441900	Transportation Hub	Railway Station	440000	23.0731	113.87
300		441900	Transportation Hub	Railway Station	440000	22.9034	114.062
301		441900	Transportation Hub	Railway Station	440000	22.9832	114.002
302		441900	Transportation Hub	Railway Station	440000	22.969	114.037
303		441900	Transportation Hub	Railway Station	440000	22.7359	114.103
304		441900	Transportation Hub	Railway Station	440000	22.9656	114.02
305		441900	Transportation Hub	Railway Station	440000	23.1124	113.85
306		441900	Transportation Hub	Railway Station	440000	23.1096	113.839
307		441900	Transportation Hub	Railway Station	440000	23.1112	113.839
308		441900	Transportation Hub	Railway Station	440000	23.0731	113.87
309		441900	Transportation Hub	Railway Station	440000	23.0915	113.853
310		441900	Transportation Hub	Railway Station	440000	23.0142	113.757
311		441900	Transportation Hub	Railway Station	440000	22.9854	114.001
312		441900	Transportation Hub	Railway Station	440000	23.1112	113.839
313		441900	Transportation Hub	Railway Station	440000	22.8532	114.075
314		441900	Transportation Hub	Railway Station	440000	23.0929	113.856
315		441900	Transportation Hub	Railway Station	440000	23.0935	113.858
316		441900	Transportation Hub	Railway Station	440000	23.0394	113.623
317		441900	Transportation Hub	Railway Station	440000	23.0004	113.663
318		441900	Transportation Hub	Railway Station	440000	23.0899	113.851
319		441900	Transportation Hub	Railway Station	440000	22.9852	114.001
320		441900	Transportation Hub	Railway Station	440000	22.9961	113.996
321		441900	Transportation Hub	Railway Station	440000	22.9622	114.164
322		441900	Transportation Hub	Railway Station	440000	22.8661	113.665
323		441900	Transportation Hub	Railway Station	440000	22.9033	114.062
324		441900	Transportation Hub	Railway Station	440000	22.9901	113.995
325		441900	Transportation Hub	Railway Station	440000	22.9047	114.059
326		441900	Transportation Hub	Railway Station	440000	22.9692	114.151
327		441900	Transportation Hub	Railway Station	440000	23.0975	113.853
328		441900	Transportation Hub	Railway Station	440000	23.0911	113.849
329		441900	Transportation Hub	Railway Station	440000	22.9687	114.037
330		441900	Transportation Hub	Railway Station	440000	22.9687	114.033
331		441900	Transportation Hub	Railway Station	440000	22.9685	114.033
332		441900	Transportation Hub	Railway Station	440000	22.9608	114.1
333		441900	Transportation Hub	Railway Station	440000	22.9041	114.063
334		441900	Transportation Hub	Railway Station	440000	22.904	114.062
335		441900	Transportation Hub	Railway Station	440000	22.9037	114.062
336		441900	Transportation Hub	Railway Station	440000	22.7886	113.724
337		441900	Transportation Hub	Railway Station	440000	22.7819	113.759
338		441900	Transportation Hub	Railway Station	440000	22.9959	113.996
339		441900	Transportation Hub	Railway Station	440000	22.9838	114.001
340		441900	Transportation Hub	Railway Station	440000	22.7988	114.094
341		441900	Transportation Hub	Railway Station	440000	23.0792	113.616
342		441900	Transportation Hub	Motor Station	440000	22.9957	114.018
343		441900	Transportation Hub	Motor Station	440000	22.9641	113.91
344		441900	Transportation Hub	Motor Station	440000	23.0149	113.671
345		441900	Transportation Hub	Motor Station	440000	22.8311	113.704
346		441900	Transportation Hub	Motor Station	440000	23.0878	113.807
347		441900	Transportation Hub	Motor Station	440000	22.9679	114.036
348		441900	Transportation Hub	Motor Station	440000	22.7185	114.161
349		441900	Transportation Hub	Motor Station	440000	22.8182	113.681
350		441900	Transportation Hub	Motor Station	440000	23.0267	113.809
351		441900	Transportation Hub	Motor Station	440000	23.1093	113.756
352		441900	Transportation Hub	Motor Station	440000	22.8564	114.129
353		441900	Transportation Hub	Motor Station	440000	22.9025	113.612
354		441900	Transportation Hub	Motor Station	440000	22.9843	113.767
355		441900	Transportation Hub	Motor Station	440000	22.9877	113.714
356		441900	Transportation Hub	Motor Station	440000	23.034	113.712
357		441900	Transportation Hub	Motor Station	440000	23.0349	113.711
358		441900	Transportation Hub	Motor Station	440000	22.7995	114.081
359		441900	Transportation Hub	Motor Station	440000	22.9659	114.138
360		441900	Transportation Hub	Motor Station	440000	22.9192	114.063
361		441900	Transportation Hub	Motor Station	440000	22.9918	113.927
362		441900	Transportation Hub	Motor Station	440000	23.0429	113.776
363		441900	Transportation Hub	Motor Station	440000	23.0318	114.128
364		441900	Transportation Hub	Motor Station	440000	23.0255	113.985
365		441900	Transportation Hub	Motor Station	440000	22.9339	113.683
366		441900	Transportation Hub	Motor Station	440000	22.9426	113.663
367		441900	Transportation Hub	Motor Station	440000	22.8443	113.675
368		441900	Transportation Hub	Motor Station	440000	22.757	113.675
369		441900	Transportation Hub	Motor Station	440000	22.9132	113.992
370		441900	Transportation Hub	Motor Station	440000	22.9177	113.997
371		441900	Transportation Hub	Motor Station	440000	23.0843	113.626
372		441900	Transportation Hub	Motor Station	440000	23.0503	113.572
373		441900	Transportation Hub	Motor Station	440000	23.055	113.566
374		441900	Transportation Hub	Motor Station	440000	22.8346	114.161
375		441900	Transportation Hub	Motor Station	440000	23.031	114.072
376		441900	Transportation Hub	Motor Station	440000	23.0989	113.854
377		441900	Transportation Hub	Motor Station	440000	23.0747	113.956
378		441900	Transportation Hub	Motor Station	440000	22.9352	113.752
379		441900	Transportation Hub	Motor Station	440000	22.9755	113.889
380		441900	Transportation Hub	Motor Station	440000	22.9756	113.889
381		441900	Transportation Hub	Motor Station	440000	23.034	113.712
382		441900	Transportation Hub	Motor Station	440000	23.0727	113.67
383		441900	Transportation Hub	Motor Station	440000	23.0278	113.989
384		441900	Transportation Hub	Motor Station	440000	22.8029	113.789
385		441900	Transportation Hub	Motor Station	440000	23.1036	113.654
386		440100	Transportation Hub	Airport	440000	23.4501	113.369
387		440100	Transportation Hub	Airport	440000	23.4431	113.294
388		810000	Transportation Hub	Subway Station	810000	22.3182	114.16
389		810000	Transportation Hub	Subway Station	810000	22.2772	114.176
390		810000	Transportation Hub	Subway Station	810000	22.2798	114.186
391		810000	Transportation Hub	Subway Station	810000	22.3225	114.258
392		810000	Transportation Hub	Subway Station	810000	22.291	114.2
393		810000	Transportation Hub	Subway Station	810000	22.291	114.199
394		810000	Transportation Hub	Subway Station	810000	22.2823	114.158
395		810000	Transportation Hub	Subway Station	810000	22.2835	114.157
396		810000	Transportation Hub	Subway Station	810000	22.3217	113.943
397		810000	Transportation Hub	Subway Station	810000	22.3354	114.209
398		810000	Transportation Hub	Subway Station	810000	22.264	114.237
399		810000	Transportation Hub	Subway Station	810000	22.3749	114.186
400		810000	Transportation Hub	Subway Station	810000	22.4448	114.17
401		810000	Transportation Hub	Subway Station	810000	22.4085	114.223
402		810000	Transportation Hub	Subway Station	810000	22.4445	114.029
403		810000	Transportation Hub	Subway Station	810000	22.3733	114.179
404		810000	Transportation Hub	Subway Station	810000	22.3708	114.125
405		810000	Transportation Hub	Subway Station	810000	22.4139	114.21
406		810000	Transportation Hub	Subway Station	810000	22.3154	114.045
407		810000	Transportation Hub	Subway Station	810000	22.3828	114.203
408		810000	Transportation Hub	Subway Station	810000	22.2879	114.143
409		810000	Transportation Hub	Subway Station	810000	22.2891	113.941
410		810000	Transportation Hub	Subway Station	810000	22.2891	113.941
411		810000	Transportation Hub	Subway Station	810000	22.2782	114.178
412		810000	Transportation Hub	Subway Station	810000	22.277	114.175
413		810000	Transportation Hub	Subway Station	810000	22.4921	114.139
414		810000	Transportation Hub	Subway Station	810000	22.2824	114.192
415		810000	Transportation Hub	Subway Station	810000	22.3121	114.227
416		810000	Transportation Hub	Subway Station	810000	22.2858	114.158
417		810000	Transportation Hub	Subway Station	810000	22.2487	114.175
418		810000	Transportation Hub	Subway Station	810000	22.2429	114.149
419		810000	Transportation Hub	Subway Station	810000	22.3092	114.182
420		810000	Transportation Hub	Subway Station	810000	22.4179	114.226
421		810000	Transportation Hub	Subway Station	810000	22.3031	114.182
422		810000	Transportation Hub	Subway Station	810000	22.3417	114.194
423		810000	Transportation Hub	Subway Station	810000	22.3051	114.189
424		810000	Transportation Hub	Subway Station	810000	22.2478	114.168
425		810000	Transportation Hub	Subway Station	810000	22.3951	114.198
426		810000	Transportation Hub	Subway Station	810000	22.3155	113.937
427		810000	Transportation Hub	Subway Station	810000	22.2855	114.155
428		810000	Transportation Hub	Subway Station	810000	22.2952	114.175
429		810000	Transportation Hub	Subway Station	810000	22.298	114.172
430		810000	Transportation Hub	Subway Station	810000	22.2792	114.181
431		810000	Transportation Hub	Subway Station	810000	22.2813	114.129
432		810000	Transportation Hub	Subway Station	810000	22.283	114.126
433		810000	Transportation Hub	Subway Station	810000	22.3074	114.26
434		810000	Transportation Hub	Subway Station	810000	22.2791	114.165
435		810000	Transportation Hub	Subway Station	810000	22.4351	114.063
436		810000	Transportation Hub	Subway Station	810000	22.3052	114.162
437		810000	Transportation Hub	Subway Station	810000	22.3035	114.16
438		810000	Transportation Hub	Subway Station	810000	22.3372	114.176
439		810000	Transportation Hub	Subway Station	810000	22.3236	114.214
440		810000	Transportation Hub	Subway Station	810000	22.2952	114.269
441		810000	Transportation Hub	Subway Station	810000	22.2766	114.173
442		810000	Transportation Hub	Subway Station	810000	22.3049	114.167
443		810000	Transportation Hub	Subway Station	810000	22.3156	114.264
444		810000	Transportation Hub	Subway Station	810000	22.3573	114.128
445		810000	Transportation Hub	Subway Station	810000	22.3633	114.131
446		810000	Transportation Hub	Subway Station	810000	22.4186	113.982
447		810000	Transportation Hub	Subway Station	810000	22.3073	114.233
448		810000	Transportation Hub	Subway Station	810000	22.4477	114.025
449		810000	Transportation Hub	Subway Station	810000	22.338	114.187
450		810000	Transportation Hub	Subway Station	810000	22.242	114.156
451		810000	Transportation Hub	Subway Station	810000	22.3482	114.126
452		810000	Transportation Hub	Subway Station	810000	22.3373	114.148
453		810000	Transportation Hub	Subway Station	810000	22.5282	114.113
454		810000	Transportation Hub	Subway Station	810000	22.5149	114.066
455		810000	Transportation Hub	Subway Station	810000	22.4248	114.232
456		810000	Transportation Hub	Subway Station	810000	22.4008	114.203
457		810000	Transportation Hub	Subway Station	810000	22.3383	114.137
458		810000	Transportation Hub	Subway Station	810000	22.3267	114.154
459		810000	Transportation Hub	Subway Station	810000	22.3156	114.219
460		810000	Transportation Hub	Subway Station	810000	22.2698	114.184
461		810000	Transportation Hub	Subway Station	810000	22.2884	114.194
462		810000	Transportation Hub	Subway Station	810000	22.3586	114.107
463		810000	Transportation Hub	Subway Station	810000	22.3739	114.117
464		810000	Transportation Hub	Subway Station	810000	22.3684	114.11
465		810000	Transportation Hub	Subway Station	810000	22.3822	114.187
466		810000	Transportation Hub	Subway Station	810000	22.377	114.195
467		810000	Transportation Hub	Subway Station	810000	22.2865	114.152
468		810000	Transportation Hub	Subway Station	810000	22.2869	114.151
469		810000	Transportation Hub	Subway Station	810000	22.2863	114.154
470		810000	Transportation Hub	Subway Station	810000	22.2863	114.154
471		810000	Transportation Hub	Subway Station	810000	22.5013	114.128
472		810000	Transportation Hub	Subway Station	810000	22.5011	114.128
473		810000	Transportation Hub	Subway Station	810000	22.2791	114.229
474		810000	Transportation Hub	Subway Station	810000	22.3308	114.162
475		810000	Transportation Hub	Subway Station	810000	22.4696	114.003
476		810000	Transportation Hub	Subway Station	810000	22.3878	114.208
477		810000	Transportation Hub	Subway Station	810000	22.3318	114.169
478		810000	Transportation Hub	Subway Station	810000	22.3914	113.975
479		810000	Transportation Hub	Subway Station	810000	22.2875	114.139
480		810000	Transportation Hub	Subway Station	810000	22.4619	113.997
481		810000	Transportation Hub	Subway Station	810000	22.2847	114.216
482		810000	Transportation Hub	Subway Station	810000	22.4512	114.161
483		810000	Transportation Hub	Subway Station	810000	22.3246	114.168
484		810000	Transportation Hub	Subway Station	810000	22.4401	114.007
485		810000	Transportation Hub	Subway Station	810000	22.4645	113.998
486		810000	Transportation Hub	Subway Station	810000	22.2826	114.192
487		810000	Transportation Hub	Subway Station	810000	22.2786	114.18
488		810000	Transportation Hub	Subway Station	810000	22.4559	113.999
489		810000	Transportation Hub	Subway Station	810000	22.4476	114.004
490		810000	Transportation Hub	Subway Station	810000	22.4481	114.005
491		810000	Transportation Hub	Subway Station	810000	22.4665	113.999
492		810000	Transportation Hub	Subway Station	810000	22.3045	114.253
493		810000	Transportation Hub	Subway Station	810000	22.2803	114.184
494		810000	Transportation Hub	Subway Station	810000	22.2793	114.187
495		810000	Transportation Hub	Subway Station	810000	22.395	113.973
496		810000	Transportation Hub	Subway Station	810000	22.2771	114.173
497		810000	Transportation Hub	Subway Station	810000	22.3196	114.169
498		810000	Transportation Hub	Subway Station	810000	22.3217	114.173
499		810000	Transportation Hub	Subway Station	810000	22.4291	114.244
500		810000	Transportation Hub	Subway Station	810000	22.282	114.222
501		810000	Transportation Hub	Subway Station	810000	22.2854	114.142
502		810000	Transportation Hub	Subway Station	810000	22.2844	114.158
503		810000	Transportation Hub	Subway Station	810000	22.2842	114.136
504		810000	Transportation Hub	Subway Station	810000	22.332	114.029
505		810000	Transportation Hub	Subway Station	810000	22.2767	114.24
506		810000	Transportation Hub	Subway Station	810000	22.2811	114.159
507		810000	Transportation Hub	Subway Station	810000	22.4576	114.005
508		810000	Transportation Hub	Subway Station	810000	22.3133	114.171
509		810000	Transportation Hub	Subway Station	810000	22.2979	114.237
510		810000	Transportation Hub	Subway Station	810000	22.3867	113.974
511		810000	Transportation Hub	Subway Station	810000	22.4461	114.035
512		810000	Transportation Hub	Subway Station	810000	22.2878	114.21
513		810000	Transportation Hub	Subway Station	810000	22.3353	114.156
514		810000	Transportation Hub	Subway Station	810000	22.4116	113.979
515		810000	Transportation Hub	Subway Station	810000	22.3846	113.975
516		810000	Transportation Hub	Subway Station	810000	22.2817	114.159
517		810000	Transportation Hub	Subway Station	810000	22.2807	114.162
518		810000	Transportation Hub	Subway Station	810000	22.3401	114.202
519		810000	Transportation Hub	Subway Station	810000	22.305	114.172
520		810000	Transportation Hub	Airport	810000	22.3175	113.934
521		810000	Transportation Hub	Port	810000	22.3646	114.26
522		810000	Transportation Hub	Port	810000	22.2934	114.201
523		810000	Transportation Hub	Port	810000	22.2871	114.16
524		810000	Transportation Hub	Port	810000	22.2863	113.934
525		810000	Transportation Hub	Port	810000	22.2898	114.152
526		810000	Transportation Hub	Port	810000	22.3189	113.951
527		810000	Transportation Hub	Port	810000	22.3063	114.222
528		810000	Transportation Hub	Port	810000	22.3086	114.22
529		810000	Transportation Hub	Port	810000	22.3004	114.189
530		810000	Transportation Hub	Port	810000	22.4356	114.337
531		810000	Transportation Hub	Port	810000	22.2889	114.134
532		810000	Transportation Hub	Port	810000	22.2938	114.169
533		810000	Transportation Hub	Port	810000	22.2846	114.175
534		810000	Transportation Hub	Port	810000	22.3332	114.113
535		810000	Transportation Hub	Port	810000	22.3178	114.194
536		810000	Transportation Hub	Port	810000	22.2931	114.17
537		810000	Transportation Hub	Port	810000	22.3343	114.127
538		810000	Transportation Hub	Port	810000	22.343	114.127
539		810000	Transportation Hub	Port	810000	22.3373	114.13
540		810000	Transportation Hub	Port	810000	22.4171	114.214
541		810000	Transportation Hub	Port	810000	22.3529	114.064
542		810000	Transportation Hub	Port	810000	22.2651	114.002
543		810000	Transportation Hub	Port	810000	22.288	114.158
544		810000	Transportation Hub	Port	810000	22.3529	114.064
545		810000	Transportation Hub	Port	810000	22.2263	114.109
546		810000	Transportation Hub	Port	810000	22.2908	114.236
547		810000	Transportation Hub	Port	810000	22.4557	114.214
548		810000	Transportation Hub	Port	810000	22.2934	113.904
549		810000	Transportation Hub	Port	810000	22.3392	114.125
550		810000	Transportation Hub	Port	810000	22.2061	114.132
551		810000	Transportation Hub	Port	810000	22.4703	114.359
552		810000	Transportation Hub	Port	810000	22.3718	113.966
553		810000	Transportation Hub	Port	810000	22.2932	114.2
554		810000	Transportation Hub	Port	810000	22.4294	114.234
555		810000	Transportation Hub	Port	810000	22.382	114.275
556		810000	Transportation Hub	Port	810000	22.3816	114.274
557		810000	Transportation Hub	Port	810000	22.2847	114.128
558		810000	Transportation Hub	Port	810000	22.2893	114.133
559		810000	Transportation Hub	Port	810000	22.2893	114.133
560		810000	Transportation Hub	Port	810000	22.2862	114.224
561		810000	Transportation Hub	Port	810000	22.3396	114.111
562		810000	Transportation Hub	Port	810000	22.2978	113.929
563		810000	Transportation Hub	Port	810000	22.3169	113.944
564		810000	Transportation Hub	Port	810000	22.303	113.898
565		810000	Transportation Hub	Port	810000	22.3678	113.939
566		810000	Transportation Hub	Port	810000	22.2176	114.21
567		810000	Transportation Hub	Port	810000	22.2835	114.176
568		810000	Transportation Hub	Port	810000	22.3133	114.16
569		810000	Transportation Hub	Port	810000	22.3072	114.168
570		810000	Transportation Hub	Port	810000	22.2969	114.018
571		810000	Transportation Hub	Port	810000	22.2824	114.122
572		810000	Transportation Hub	Port	810000	22.3003	114.167
573		810000	Transportation Hub	Port	810000	22.2988	114.165
574		810000	Transportation Hub	Port	810000	22.2988	114.165
575		810000	Transportation Hub	Port	810000	22.2854	114.163
576		810000	Transportation Hub	Port	810000	22.2884	114.157
577		810000	Transportation Hub	Port	810000	22.2882	114.158
578		810000	Transportation Hub	Port	810000	22.2879	114.158
579		810000	Transportation Hub	Port	810000	22.2881	114.159
580		810000	Transportation Hub	Port	810000	22.2875	114.16
581		810000	Transportation Hub	Port	810000	22.2872	114.161
582		810000	Transportation Hub	Port	810000	22.2861	114.163
583		810000	Transportation Hub	Port	810000	22.286	114.162
584		810000	Transportation Hub	Port	810000	22.2854	114.163
585		810000	Transportation Hub	Port	810000	22.2864	114.161
586		810000	Transportation Hub	Port	810000	22.2871	114.161
587		810000	Transportation Hub	Port	810000	22.2868	114.155
588		810000	Transportation Hub	Port	810000	22.3275	114.137
589		810000	Transportation Hub	Bus Station	810000	22.2	114.135
590		810000	Transportation Hub	Bus Station	810000	22.3186	114.159
591		810000	Transportation Hub	Bus Station	810000	22.4134	114.21
592		810000	Transportation Hub	Bus Station	810000	22.445	114.029
593		810000	Transportation Hub	Bus Station	810000	22.3038	114.183
594		810000	Transportation Hub	Bus Station	810000	22.501	114.128
595		810000	Transportation Hub	Bus Station	810000	22.3025	114.169
596		810000	Transportation Hub	Bus Station	810000	22.3231	114.168
597		810000	Transportation Hub	Bus Station	810000	22.5031	114.082
598		810000	Transportation Hub	Bus Station	810000	22.3025	114.169
599		810000	Transportation Hub	Bus Station	810000	22.4134	114.21
600		810000	Transportation Hub	Bus Station	810000	22.323	114.168
601		810000	Transportation Hub	Bus Station	810000	22.3708	114.118
602		810000	Transportation Hub	Bus Station	810000	22.3137	114.17
603		810000	Transportation Hub	Bus Station	810000	22.2809	114.176
604		810000	Transportation Hub	Bus Station	810000	22.3584	114.127
605		810000	Transportation Hub	Railway Station	810000	22.3029	114.182
606		810000	Transportation Hub	Railway Station	810000	22.3043	114.165
607		810000	Transportation Hub	Motor Station	810000	22.271	114.151
608		810000	Transportation Hub	Motor Station	810000	22.3025	114.189
609		810000	Transportation Hub	Motor Station	810000	22.3179	114.262
610		442000	Transportation Hub	Airport	440000	22.5594	113.493
611		442000	Transportation Hub	Airport	440000	22.7008	113.248
612		442000	Transportation Hub	Airport	440000	22.6084	113.182
613		442000	Transportation Hub	Airport	440000	22.6795	113.241
614		442000	Transportation Hub	Airport	440000	22.6986	113.243
615		442000	Transportation Hub	Airport	440000	22.6316	113.283
616		442000	Transportation Hub	Airport	440000	22.6806	113.243
617		442000	Transportation Hub	Airport	440000	22.7515	113.337
618		442000	Transportation Hub	Airport	440000	22.5114	113.394
619		442000	Transportation Hub	Airport	440000	22.6726	113.472
620		442000	Transportation Hub	Airport	440000	22.6686	113.472
621		442000	Transportation Hub	Airport	440000	22.6692	113.473
622		442000	Transportation Hub	Airport	440000	22.6682	113.473
623		442000	Transportation Hub	Airport	440000	22.6802	113.242
624		442000	Transportation Hub	Airport	440000	22.525	113.353
625		442000	Transportation Hub	Port	440000	22.5165	113.3
626		442000	Transportation Hub	Port	440000	22.525	113.362
627		442000	Transportation Hub	Port	440000	22.6634	113.176
628		442000	Transportation Hub	Port	440000	22.6434	113.2
629		442000	Transportation Hub	Port	440000	22.5122	113.36
630		442000	Transportation Hub	Port	440000	22.5075	113.373
631		442000	Transportation Hub	Port	440000	22.6823	113.353
632		442000	Transportation Hub	Port	440000	22.4087	113.317
633		442000	Transportation Hub	Port	440000	22.5458	113.353
634		442000	Transportation Hub	Port	440000	22.2384	113.417
635		442000	Transportation Hub	Port	440000	22.6329	113.304
636		442000	Transportation Hub	Port	440000	22.2764	113.351
637		442000	Transportation Hub	Port	440000	22.5299	113.331
638		442000	Transportation Hub	Port	440000	22.6857	113.344
639		442000	Transportation Hub	Port	440000	22.4716	113.283
640		442000	Transportation Hub	Port	440000	22.2528	113.461
641		442000	Transportation Hub	Port	440000	22.7117	113.278
642		442000	Transportation Hub	Port	440000	22.686	113.292
643		442000	Transportation Hub	Port	440000	22.5763	113.48
644		442000	Transportation Hub	Port	440000	22.6755	113.261
645		442000	Transportation Hub	Port	440000	22.5243	113.367
646		442000	Transportation Hub	Port	440000	22.5812	113.252
647		442000	Transportation Hub	Port	440000	22.6103	113.391
648		442000	Transportation Hub	Port	440000	22.2529	113.437
649		442000	Transportation Hub	Port	440000	22.4486	113.254
650		442000	Transportation Hub	Port	440000	22.6858	113.354
651		442000	Transportation Hub	Port	440000	22.5956	113.383
652		442000	Transportation Hub	Port	440000	22.5207	113.36
653		442000	Transportation Hub	Port	440000	22.6866	113.242
654		442000	Transportation Hub	Port	440000	22.6203	113.359
655		442000	Transportation Hub	Port	440000	22.6717	113.26
656		442000	Transportation Hub	Port	440000	22.252	113.437
657		442000	Transportation Hub	Port	440000	22.2889	113.359
658		442000	Transportation Hub	Port	440000	22.5246	113.345
659		442000	Transportation Hub	Port	440000	22.5237	113.361
660		442000	Transportation Hub	Port	440000	22.6434	113.29
661		442000	Transportation Hub	Port	440000	22.6425	113.535
662		442000	Transportation Hub	Port	440000	22.5227	113.347
663		442000	Transportation Hub	Port	440000	22.5633	113.45
664		442000	Transportation Hub	Port	440000	22.4903	113.342
665		442000	Transportation Hub	Port	440000	22.3444	113.46
666		442000	Transportation Hub	Port	440000	22.578	113.476
667		442000	Transportation Hub	Port	440000	22.2716	113.482
668		442000	Transportation Hub	Port	440000	22.4901	113.528
669		442000	Transportation Hub	Port	440000	22.4841	113.351
670		442000	Transportation Hub	Port	440000	22.3184	113.468
671		442000	Transportation Hub	Port	440000	22.612	113.213
672		442000	Transportation Hub	Port	440000	22.5415	113.362
673		442000	Transportation Hub	Port	440000	22.5054	113.414
674		442000	Transportation Hub	Port	440000	22.5783	113.461
675		442000	Transportation Hub	Port	440000	22.5733	113.473
676		442000	Transportation Hub	Port	440000	22.5711	113.481
677		442000	Transportation Hub	Port	440000	22.5706	113.482
678		442000	Transportation Hub	Port	440000	22.5698	113.489
679		442000	Transportation Hub	Port	440000	22.306	113.327
680		442000	Transportation Hub	Port	440000	22.5019	113.222
681		442000	Transportation Hub	Port	440000	22.5731	113.474
682		442000	Transportation Hub	Port	440000	22.3056	113.325
683		442000	Transportation Hub	Port	440000	22.6778	113.257
684		442000	Transportation Hub	Port	440000	22.6677	113.261
685		442000	Transportation Hub	Port	440000	22.5019	113.223
686		442000	Transportation Hub	Port	440000	22.57	113.487
687		442000	Transportation Hub	Port	440000	22.6902	113.314
688		442000	Transportation Hub	Railway Station	440000	22.6072	113.279
689		442000	Transportation Hub	Railway Station	440000	22.6004	113.201
690		442000	Transportation Hub	Railway Station	440000	22.4745	113.28
691		442000	Transportation Hub	Railway Station	440000	22.7152	113.303
692		442000	Transportation Hub	Railway Station	440000	22.4892	113.528
693		442000	Transportation Hub	Railway Station	440000	22.716	113.303
694		442000	Transportation Hub	Railway Station	440000	22.7149	113.303
695		442000	Transportation Hub	Railway Station	440000	22.7168	113.303
696		442000	Transportation Hub	Railway Station	440000	22.7162	113.304
697		442000	Transportation Hub	Railway Station	440000	22.7153	113.304
698		442000	Transportation Hub	Railway Station	440000	22.717	113.304
699		442000	Transportation Hub	Railway Station	440000	22.6493	113.278
700		442000	Transportation Hub	Railway Station	440000	22.6504	113.265
701		442000	Transportation Hub	Railway Station	440000	22.5598	113.377
702		442000	Transportation Hub	Railway Station	440000	22.5609	113.378
703		442000	Transportation Hub	Railway Station	440000	22.5468	113.428
704		442000	Transportation Hub	Railway Station	440000	22.5469	113.427
705		442000	Transportation Hub	Motor Station	440000	22.396	113.333
706		442000	Transportation Hub	Motor Station	440000	22.4272	113.314
707		442000	Transportation Hub	Motor Station	440000	22.4566	113.287
708		442000	Transportation Hub	Motor Station	440000	22.6045	113.174
709		442000	Transportation Hub	Motor Station	440000	22.6825	113.171
710		442000	Transportation Hub	Motor Station	440000	22.5327	113.416
711		442000	Transportation Hub	Motor Station	440000	22.7038	113.349
712		442000	Transportation Hub	Motor Station	440000	22.3656	113.435
713		442000	Transportation Hub	Motor Station	440000	22.5727	113.226
714		442000	Transportation Hub	Motor Station	440000	22.3591	113.358
715		442000	Transportation Hub	Motor Station	440000	22.3586	113.449
716		442000	Transportation Hub	Motor Station	440000	22.5652	113.331
717		442000	Transportation Hub	Motor Station	440000	22.5238	113.335
718		442000	Transportation Hub	Motor Station	440000	22.4838	113.408
719		442000	Transportation Hub	Motor Station	440000	22.6089	113.257
720		442000	Transportation Hub	Motor Station	440000	22.6758	113.254
721		442000	Transportation Hub	Motor Station	440000	22.2763	113.46
722		442000	Transportation Hub	Motor Station	440000	22.5135	113.379
723		442000	Transportation Hub	Motor Station	440000	22.4719	113.343
724		442000	Transportation Hub	Motor Station	440000	22.7225	113.237
725		442000	Transportation Hub	Motor Station	440000	22.5086	113.311
726		442000	Transportation Hub	Motor Station	440000	22.2759	113.46
727		442000	Transportation Hub	Motor Station	440000	22.627	113.476
728		442000	Transportation Hub	Motor Station	440000	22.5247	113.337
729		442000	Transportation Hub	Motor Station	440000	22.6771	113.44
730		442000	Transportation Hub	Motor Station	440000	22.3239	113.354
731		442000	Transportation Hub	Motor Station	440000	22.5223	113.339
732		442000	Transportation Hub	Motor Station	440000	22.6742	113.253
733		442000	Transportation Hub	Motor Station	440000	22.6763	113.227
734		442000	Transportation Hub	Motor Station	440000	22.5623	113.46
735		440400	Transportation Hub	Airport	440000	22.0542	113.324
736	510080	440100	Transportation Hub	Subway Station	440000	23.2248	113.293
737	510080	440100	Transportation Hub	Subway Station	440000	23.2535	113.312
738	510080	440100	Transportation Hub	Subway Station	440000	23.1843	113.266
739	510080	440100	Transportation Hub	Subway Station	440000	23.1925	113.27
740	510080	440100	Transportation Hub	Subway Station	440000	23.1715	113.258
741	510080	440100	Transportation Hub	Subway Station	440000	23.3576	113.29
742	510080	440100	Transportation Hub	Subway Station	440000	23.1607	113.201
743	510080	440100	Transportation Hub	Subway Station	440000	23.2244	113.282
744	510080	440100	Transportation Hub	Subway Station	440000	23.24	113.284
745	510080	440100	Transportation Hub	Subway Station	440000	23.2139	113.278
746	510080	440100	Transportation Hub	Subway Station	440000	23.1878	113.321
747	510080	440100	Transportation Hub	Subway Station	440000	23.2914	113.296
748	510080	440100	Transportation Hub	Subway Station	440000	23.3963	113.445
749	510080	440100	Transportation Hub	Subway Station	440000	23.3379	113.291
750	510080	440100	Transportation Hub	Subway Station	440000	23.1619	113.252
751	510080	440100	Transportation Hub	Subway Station	440000	23.1551	113.206
752	510080	440100	Transportation Hub	Subway Station	440000	23.3014	113.342
753	510080	440100	Transportation Hub	Subway Station	440000	23.1999	113.321
754	510080	440100	Transportation Hub	Subway Station	440000	23.2804	113.318
755	510080	440100	Transportation Hub	Subway Station	440000	23.201	113.275
756	510080	440100	Transportation Hub	Subway Station	440000	23.4159	113.462
757	510080	440100	Transportation Hub	Subway Station	440000	23.1669	113.196
758	510080	440100	Transportation Hub	Subway Station	440000	23.2228	113.301
759	510080	440100	Transportation Hub	Subway Station	440000	23.3784	113.395
760	510080	440100	Transportation Hub	Subway Station	440000	23.3511	113.363
761	510080	440100	Transportation Hub	Airport	440000	23.3483	113.273
762	510080	440100	Transportation Hub	Airport	440000	23.2916	113.295
763	510080	440100	Transportation Hub	Airport	440000	23.2234	113.259
764	510080	440100	Transportation Hub	Airport	440000	23.1836	113.26
765	510080	440100	Transportation Hub	Airport	440000	23.1948	113.26
766	510080	440100	Transportation Hub	Airport	440000	23.2515	113.249
767	510080	440100	Transportation Hub	Airport	440000	23.3381	113.291
768	510080	440100	Transportation Hub	Airport	440000	23.3872	113.295
769	510080	440100	Transportation Hub	Airport	440000	23.3482	113.273
770	510080	440100	Transportation Hub	Airport	440000	23.2112	113.258
771	510080	440100	Transportation Hub	Airport	440000	23.2111	113.258
772	510080	440100	Transportation Hub	Airport	440000	23.3062	113.268
773	510080	440100	Transportation Hub	Airport	440000	23.3062	113.268
774	510080	440100	Transportation Hub	Airport	440000	23.3406	113.269
775	510080	440100	Transportation Hub	Airport	440000	23.3406	113.269
776	510080	440100	Transportation Hub	Airport	440000	23.2159	113.257
777	510080	440100	Transportation Hub	Airport	440000	23.1965	113.256
778	510080	440100	Transportation Hub	Airport	440000	23.349	113.295
779	510080	440100	Transportation Hub	Airport	440000	23.2099	113.258
780	510080	440100	Transportation Hub	Airport	440000	23.3471	113.277
781	510080	440100	Transportation Hub	Airport	440000	23.1975	113.26
782	510080	440100	Transportation Hub	Airport	440000	23.2293	113.256
783	510080	440100	Transportation Hub	Airport	440000	23.1661	113.249
784	510080	440100	Transportation Hub	Airport	440000	23.1623	113.259
785	510080	440100	Transportation Hub	Airport	440000	23.3153	113.268
786	510080	440100	Transportation Hub	Airport	440000	23.2375	113.257
787	510080	440100	Transportation Hub	Airport	440000	23.2375	113.257
788	510080	440100	Transportation Hub	Airport	440000	23.3406	113.269
789	510080	440100	Transportation Hub	Airport	440000	23.2023	113.258
790	510080	440100	Transportation Hub	Airport	440000	23.2561	113.261
791	510080	440100	Transportation Hub	Airport	440000	23.3482	113.273
792	510080	440100	Transportation Hub	Airport	440000	23.2411	113.258
793	510080	440100	Transportation Hub	Airport	440000	23.26	113.261
794	510080	440100	Transportation Hub	Airport	440000	23.2577	113.261
795	510080	440100	Transportation Hub	Airport	440000	23.2273	113.257
796	510080	440100	Transportation Hub	Airport	440000	23.1661	113.249
797	510080	440100	Transportation Hub	Airport	440000	23.1969	113.256
798	510080	440100	Transportation Hub	Airport	440000	23.1966	113.257
799	510080	440100	Transportation Hub	Airport	440000	23.2188	113.258
800	510080	440100	Transportation Hub	Airport	440000	23.3597	113.299
801	510080	440100	Transportation Hub	Airport	440000	23.2577	113.261
802	510080	440100	Transportation Hub	Airport	440000	23.2577	113.261
803	510080	440100	Transportation Hub	Airport	440000	23.3579	113.272
804	510080	440100	Transportation Hub	Airport	440000	23.2903	113.267
805	510080	440100	Transportation Hub	Airport	440000	23.2903	113.267
806	510080	440100	Transportation Hub	Airport	440000	23.2109	113.258
807	510080	440100	Transportation Hub	Airport	440000	23.3372	113.292
808	510080	440100	Transportation Hub	Airport	440000	23.2002	113.259
809	510080	440100	Transportation Hub	Airport	440000	23.1782	113.265
810	510080	440100	Transportation Hub	Airport	440000	23.1729	113.255
811	510080	440100	Transportation Hub	Airport	440000	23.3652	113.299
812	510080	440100	Transportation Hub	Airport	440000	23.2004	113.259
813	510080	440100	Transportation Hub	Airport	440000	23.371	113.295
814	510080	440100	Transportation Hub	Airport	440000	23.3734	113.3
815	510080	440100	Transportation Hub	Airport	440000	23.3731	113.301
816	510080	440100	Transportation Hub	Airport	440000	23.3702	113.299
817	510080	440100	Transportation Hub	Airport	440000	23.3707	113.298
818	510080	440100	Transportation Hub	Airport	440000	23.1797	113.254
819	510080	440100	Transportation Hub	Airport	440000	23.3708	113.299
820	510080	440100	Transportation Hub	Airport	440000	23.337	113.292
821	510080	440100	Transportation Hub	Airport	440000	23.2393	113.26
822	510080	440100	Transportation Hub	Airport	440000	23.1924	113.257
823	510080	440100	Transportation Hub	Airport	440000	23.3698	113.296
824	510080	440100	Transportation Hub	Airport	440000	23.3829	113.297
825	510080	440100	Transportation Hub	Airport	440000	23.3841	113.295
826	510080	440100	Transportation Hub	Airport	440000	23.1803	113.253
827	510080	440100	Transportation Hub	Airport	440000	23.1826	113.255
828	510080	440100	Transportation Hub	Airport	440000	23.3699	113.296
829	510080	440100	Transportation Hub	Airport	440000	23.1806	113.255
830	510080	440100	Transportation Hub	Airport	440000	23.3657	113.275
831	510080	440100	Transportation Hub	Airport	440000	23.3703	113.294
832	510080	440100	Transportation Hub	Airport	440000	23.1837	113.253
833	510080	440100	Transportation Hub	Airport	440000	23.2257	113.278
834	510080	440100	Transportation Hub	Airport	440000	23.1701	113.25
835	510080	440100	Transportation Hub	Airport	440000	23.3508	113.268
836	510080	440100	Transportation Hub	Airport	440000	23.2034	113.259
837	510080	440100	Transportation Hub	Airport	440000	23.2034	113.259
838	510080	440100	Transportation Hub	Airport	440000	23.2257	113.278
839	510080	440100	Transportation Hub	Airport	440000	23.1714	113.253
840	510080	440100	Transportation Hub	Airport	440000	23.2257	113.278
841	510080	440100	Transportation Hub	Airport	440000	23.2029	113.259
842	510080	440100	Transportation Hub	Airport	440000	23.1755	113.264
843	510080	440100	Transportation Hub	Airport	440000	23.1961	113.256
844	510080	440100	Transportation Hub	Airport	440000	23.3698	113.298
845	510080	440100	Transportation Hub	Airport	440000	23.1779	113.266
846	510080	440100	Transportation Hub	Airport	440000	23.3673	113.286
847	510080	440100	Transportation Hub	Airport	440000	23.1781	113.246
848	510080	440100	Transportation Hub	Airport	440000	23.3558	113.271
849	510080	440100	Transportation Hub	Airport	440000	23.3062	113.268
850	510080	440100	Transportation Hub	Airport	440000	23.1578	113.259
851	510080	440100	Transportation Hub	Airport	440000	23.1973	113.256
852	510080	440100	Transportation Hub	Airport	440000	23.2144	113.258
853	510080	440100	Transportation Hub	Airport	440000	23.3562	113.296
854	510080	440100	Transportation Hub	Airport	440000	23.2262	113.258
855	510080	440100	Transportation Hub	Airport	440000	23.1639	113.259
856	510080	440100	Transportation Hub	Airport	440000	23.3617	113.313
857	510080	440100	Transportation Hub	Airport	440000	23.2354	113.258
858	510080	440100	Transportation Hub	Airport	440000	23.3468	113.28
859	510080	440100	Transportation Hub	Airport	440000	23.2068	113.259
860	510080	440100	Transportation Hub	Airport	440000	23.2069	113.259
861	510080	440100	Transportation Hub	Airport	440000	23.3604	113.368
862	510080	440100	Transportation Hub	Airport	440000	23.3265	113.299
863	510080	440100	Transportation Hub	Airport	440000	23.3639	113.287
864	510080	440100	Transportation Hub	Airport	440000	23.2108	113.26
865	510080	440100	Transportation Hub	Airport	440000	23.1846	113.26
866	510080	440100	Transportation Hub	Airport	440000	23.1977	113.258
867	510080	440100	Transportation Hub	Airport	440000	23.2418	113.255
868	510080	440100	Transportation Hub	Airport	440000	23.2642	113.261
869	510080	440100	Transportation Hub	Airport	440000	23.2639	113.261
870	510080	440100	Transportation Hub	Airport	440000	23.1605	113.256
871	510080	440100	Transportation Hub	Airport	440000	23.1953	113.257
872	510080	440100	Transportation Hub	Airport	440000	23.3084	113.268
873	510080	440100	Transportation Hub	Airport	440000	23.3406	113.269
874	510080	440100	Transportation Hub	Airport	440000	23.1943	113.259
875	510080	440100	Transportation Hub	Airport	440000	23.1759	113.266
876	510080	440100	Transportation Hub	Airport	440000	23.1579	113.259
877	510080	440100	Transportation Hub	Airport	440000	23.3683	113.288
878	510080	440100	Transportation Hub	Airport	440000	23.2026	113.259
879	510080	440100	Transportation Hub	Airport	440000	23.2024	113.259
880	510080	440100	Transportation Hub	Airport	440000	23.1556	113.259
881	510080	440100	Transportation Hub	Airport	440000	23.1571	113.259
882	510080	440100	Transportation Hub	Airport	440000	23.3487	113.295
883	510080	440100	Transportation Hub	Airport	440000	23.3629	113.3
884	510080	440100	Transportation Hub	Airport	440000	23.2554	113.26
885	510080	440100	Transportation Hub	Airport	440000	23.2006	113.259
886	510080	440100	Transportation Hub	Airport	440000	23.184	113.259
887	510080	440100	Transportation Hub	Airport	440000	23.1702	113.252
888	510080	440100	Transportation Hub	Airport	440000	23.3555	113.283
889	510080	440100	Transportation Hub	Airport	440000	23.3555	113.283
890	510080	440100	Transportation Hub	Airport	440000	23.346	113.279
891	510080	440100	Transportation Hub	Airport	440000	23.1723	113.253
892	510080	440100	Transportation Hub	Airport	440000	23.3449	113.279
893	510080	440100	Transportation Hub	Airport	440000	23.2026	113.256
894	510080	440100	Transportation Hub	Airport	440000	23.2525	113.259
895	510080	440100	Transportation Hub	Airport	440000	23.2538	113.258
896	510080	440100	Transportation Hub	Airport	440000	23.2482	113.258
897	510080	440100	Transportation Hub	Airport	440000	23.1612	113.257
898	510080	440100	Transportation Hub	Airport	440000	23.1872	113.261
899	510080	440100	Transportation Hub	Airport	440000	23.1825	113.254
900	510080	440100	Transportation Hub	Airport	440000	23.3624	113.291
901	510080	440100	Transportation Hub	Airport	440000	23.3579	113.272
902	510080	440100	Transportation Hub	Airport	440000	23.2078	113.258
903	510080	440100	Transportation Hub	Airport	440000	23.1766	113.266
904	510080	440100	Transportation Hub	Airport	440000	23.1766	113.266
905	510080	440100	Transportation Hub	Airport	440000	23.3599	113.294
906	510080	440100	Transportation Hub	Airport	440000	23.3424	113.284
907	510080	440100	Transportation Hub	Airport	440000	23.3591	113.3
908	510080	440100	Transportation Hub	Airport	440000	23.3559	113.366
909	510080	440100	Transportation Hub	Airport	440000	23.3478	113.292
910	510080	440100	Transportation Hub	Airport	440000	23.1823	113.249
911	510080	440100	Transportation Hub	Airport	440000	23.2069	113.258
912	510080	440100	Transportation Hub	Airport	440000	23.2095	113.258
913	510080	440100	Transportation Hub	Airport	440000	23.3394	113.29
914	510080	440100	Transportation Hub	Airport	440000	23.1967	113.257
915	510080	440100	Transportation Hub	Airport	440000	23.1969	113.257
916	510080	440100	Transportation Hub	Airport	440000	23.1826	113.247
917	510080	440100	Transportation Hub	Airport	440000	23.201	113.26
918	510080	440100	Transportation Hub	Airport	440000	23.1819	113.255
919	510080	440100	Transportation Hub	Airport	440000	23.182	113.255
920	510080	440100	Transportation Hub	Airport	440000	23.1766	113.266
921	510080	440100	Transportation Hub	Airport	440000	23.1873	113.255
922	510080	440100	Transportation Hub	Airport	440000	23.2037	113.258
923	510080	440100	Transportation Hub	Airport	440000	23.3743	113.295
924	510080	440100	Transportation Hub	Airport	440000	23.2384	113.259
925	510080	440100	Transportation Hub	Airport	440000	23.2089	113.263
926	510080	440100	Transportation Hub	Airport	440000	23.2256	113.258
927	510080	440100	Transportation Hub	Airport	440000	23.3745	113.296
928	510080	440100	Transportation Hub	Airport	440000	23.3721	113.294
929	510080	440100	Transportation Hub	Airport	440000	23.3718	113.294
930	510080	440100	Transportation Hub	Airport	440000	23.2036	113.257
931	510080	440100	Transportation Hub	Airport	440000	23.1771	113.257
932	510080	440100	Transportation Hub	Airport	440000	23.1814	113.256
933	510080	440100	Transportation Hub	Airport	440000	23.1825	113.255
934	510080	440100	Transportation Hub	Airport	440000	23.18	113.255
935	510080	440100	Transportation Hub	Airport	440000	23.1799	113.255
936	510080	440100	Transportation Hub	Airport	440000	23.1772	113.257
937	510080	440100	Transportation Hub	Airport	440000	23.2024	113.257
938	510080	440100	Transportation Hub	Airport	440000	23.1563	113.257
939	510080	440100	Transportation Hub	Airport	440000	23.1563	113.257
940	510080	440100	Transportation Hub	Airport	440000	23.2031	113.258
941	510080	440100	Transportation Hub	Airport	440000	23.1596	113.26
942	510080	440100	Transportation Hub	Airport	440000	23.1779	113.266
943	510080	440100	Transportation Hub	Airport	440000	23.2203	113.257
944	510080	440100	Transportation Hub	Airport	440000	23.225	113.258
945	510080	440100	Transportation Hub	Airport	440000	23.2253	113.257
946	510080	440100	Transportation Hub	Airport	440000	23.1782	113.254
947	510080	440100	Transportation Hub	Airport	440000	23.2367	113.258
948	510080	440100	Transportation Hub	Airport	440000	23.2243	113.257
949	510080	440100	Transportation Hub	Airport	440000	23.3482	113.273
950	510080	440100	Transportation Hub	Airport	440000	23.2144	113.258
951	510080	440100	Transportation Hub	Airport	440000	23.1624	113.259
952	510080	440100	Transportation Hub	Airport	440000	23.2006	113.257
953	510080	440100	Transportation Hub	Airport	440000	23.2006	113.257
954	510080	440100	Transportation Hub	Airport	440000	23.2004	113.258
955	510080	440100	Transportation Hub	Airport	440000	23.1753	113.268
956	510080	440100	Transportation Hub	Airport	440000	23.1649	113.254
957	510080	440100	Transportation Hub	Airport	440000	23.1644	113.254
958	510080	440100	Transportation Hub	Airport	440000	23.1622	113.258
959	510080	440100	Transportation Hub	Airport	440000	23.1707	113.254
960	510080	440100	Transportation Hub	Airport	440000	23.2843	113.299
961	510080	440100	Transportation Hub	Airport	440000	23.3867	113.294
962	510080	440100	Transportation Hub	Airport	440000	23.3868	113.294
963	510080	440100	Transportation Hub	Airport	440000	23.3749	113.3
964	510080	440100	Transportation Hub	Airport	440000	23.3852	113.3
965	510080	440100	Transportation Hub	Airport	440000	23.3866	113.294
966	510080	440100	Transportation Hub	Airport	440000	23.3838	113.301
967	510080	440100	Transportation Hub	Airport	440000	23.384	113.295
968	510080	440100	Transportation Hub	Airport	440000	23.3833	113.301
969	510080	440100	Transportation Hub	Airport	440000	23.3836	113.301
970	510080	440100	Transportation Hub	Airport	440000	23.3838	113.301
971	510080	440100	Transportation Hub	Airport	440000	23.3841	113.301
972	510080	440100	Transportation Hub	Airport	440000	23.3855	113.3
973	510080	440100	Transportation Hub	Airport	440000	23.3864	113.293
974	510080	440100	Transportation Hub	Airport	440000	23.3881	113.295
975	510080	440100	Transportation Hub	Airport	440000	23.3834	113.301
976	510080	440100	Transportation Hub	Airport	440000	23.384	113.301
977	510080	440100	Transportation Hub	Airport	440000	23.3841	113.301
978	510080	440100	Transportation Hub	Airport	440000	23.3848	113.3
979	510080	440100	Transportation Hub	Airport	440000	23.3851	113.3
980	510080	440100	Transportation Hub	Airport	440000	23.3855	113.3
981	510080	440100	Transportation Hub	Airport	440000	23.3856	113.299
982	510080	440100	Transportation Hub	Airport	440000	23.3858	113.292
983	510080	440100	Transportation Hub	Airport	440000	23.3859	113.293
984	510080	440100	Transportation Hub	Airport	440000	23.3861	113.293
985	510080	440100	Transportation Hub	Airport	440000	23.3839	113.301
986	510080	440100	Transportation Hub	Airport	440000	23.364	113.297
987	510080	440100	Transportation Hub	Airport	440000	23.1803	113.255
988	510080	440100	Transportation Hub	Airport	440000	23.3737	113.296
989	510080	440100	Transportation Hub	Airport	440000	23.3727	113.295
990	510080	440100	Transportation Hub	Airport	440000	23.3764	113.3
991	510080	440100	Transportation Hub	Airport	440000	23.371	113.297
992	510080	440100	Transportation Hub	Airport	440000	23.1825	113.257
993	510080	440100	Transportation Hub	Airport	440000	23.3724	113.299
994	510080	440100	Transportation Hub	Airport	440000	23.1825	113.258
995	510080	440100	Transportation Hub	Airport	440000	23.1834	113.257
996	510080	440100	Transportation Hub	Airport	440000	23.3726	113.299
997	510080	440100	Transportation Hub	Airport	440000	23.3743	113.295
998	510080	440100	Transportation Hub	Airport	440000	23.3726	113.279
999	510080	440100	Transportation Hub	Airport	440000	23.3453	113.289
1000	510080	440100	Transportation Hub	Airport	440000	23.3589	113.301
1001	510080	440100	Transportation Hub	Airport	440000	23.3723	113.275
1002	510080	440100	Transportation Hub	Airport	440000	23.3698	113.294
1003	510080	440100	Transportation Hub	Airport	440000	23.3698	113.294
1004	510080	440100	Transportation Hub	Airport	440000	23.3701	113.297
1005	510080	440100	Transportation Hub	Airport	440000	23.1773	113.257
1006	510080	440100	Transportation Hub	Airport	440000	23.1965	113.257
1007	510080	440100	Transportation Hub	Airport	440000	23.2279	113.258
1008	510080	440100	Transportation Hub	Airport	440000	23.2276	113.258
1009	510080	440100	Transportation Hub	Airport	440000	23.2422	113.251
1010	510080	440100	Transportation Hub	Airport	440000	23.3384	113.291
1011	510080	440100	Transportation Hub	Airport	440000	23.3631	113.313
1012	510080	440100	Transportation Hub	Airport	440000	23.223	113.257
1013	510080	440100	Transportation Hub	Airport	440000	23.2535	113.258
1014	510080	440100	Transportation Hub	Airport	440000	23.2172	113.258
1015	510080	440100	Transportation Hub	Airport	440000	23.3433	113.283
1016	510080	440100	Transportation Hub	Airport	440000	23.3598	113.285
1017	510080	440100	Transportation Hub	Airport	440000	23.3677	113.274
1018	510080	440100	Transportation Hub	Airport	440000	23.2216	113.258
1019	510080	440100	Transportation Hub	Airport	440000	23.2041	113.258
1020	510080	440100	Transportation Hub	Airport	440000	23.3692	113.288
1021	510080	440100	Transportation Hub	Airport	440000	23.3443	113.283
1022	510080	440100	Transportation Hub	Airport	440000	23.1781	113.266
1023	510080	440100	Transportation Hub	Airport	440000	23.1681	113.259
1024	510080	440100	Transportation Hub	Airport	440000	23.1661	113.249
1025	510080	440100	Transportation Hub	Airport	440000	23.2233	113.333
1026	510080	440100	Transportation Hub	Airport	440000	23.3526	113.306
1027	510080	440100	Transportation Hub	Airport	440000	23.2293	113.256
1028	510080	440100	Transportation Hub	Airport	440000	23.3062	113.268
1029	510080	440100	Transportation Hub	Airport	440000	23.2055	113.258
1030	510080	440100	Transportation Hub	Airport	440000	23.2055	113.258
1031	510080	440100	Transportation Hub	Airport	440000	23.1981	113.258
1032	510080	440100	Transportation Hub	Airport	440000	23.3686	113.292
1033	510080	440100	Transportation Hub	Airport	440000	23.3406	113.269
1034	510080	440100	Transportation Hub	Airport	440000	23.2023	113.258
1035	510080	440100	Transportation Hub	Airport	440000	23.26	113.261
1036	510080	440100	Transportation Hub	Airport	440000	23.2903	113.267
1037	510080	440100	Transportation Hub	Airport	440000	23.3062	113.268
1038	510080	440100	Transportation Hub	Airport	440000	23.1877	113.253
1039	510080	440100	Transportation Hub	Airport	440000	23.3226	113.269
1040	510080	440100	Transportation Hub	Airport	440000	23.2577	113.261
1041	510080	440100	Transportation Hub	Airport	440000	23.175	113.255
1042	510080	440100	Transportation Hub	Airport	440000	23.3084	113.27
1043	510080	440100	Transportation Hub	Airport	440000	23.3565	113.296
1044	510080	440100	Transportation Hub	Airport	440000	23.174	113.267
1045	510080	440100	Transportation Hub	Airport	440000	23.1738	113.266
1046	510080	440100	Transportation Hub	Airport	440000	23.2286	113.258
1047	510080	440100	Transportation Hub	Airport	440000	23.201	113.26
1048	510080	440100	Transportation Hub	Airport	440000	23.2087	113.258
1049	510080	440100	Transportation Hub	Airport	440000	23.3469	113.29
1050	510080	440100	Transportation Hub	Airport	440000	23.2272	113.259
1051	510080	440100	Transportation Hub	Airport	440000	23.3667	113.287
1052	510080	440100	Transportation Hub	Airport	440000	23.1821	113.259
1053	510080	440100	Transportation Hub	Airport	440000	23.3369	113.292
1054	510080	440100	Transportation Hub	Airport	440000	23.3377	113.297
1055	510080	440100	Transportation Hub	Airport	440000	23.3462	113.286
1056	510080	440100	Transportation Hub	Airport	440000	23.1759	113.261
1057	510080	440100	Transportation Hub	Airport	440000	23.1781	113.253
1058	510080	440100	Transportation Hub	Airport	440000	23.1781	113.253
1059	510080	440100	Transportation Hub	Airport	440000	23.1679	113.252
1060	510080	440100	Transportation Hub	Airport	440000	23.3617	113.314
1061	510080	440100	Transportation Hub	Airport	440000	23.3674	113.288
1062	510080	440100	Transportation Hub	Airport	440000	23.3753	113.289
1063	510080	440100	Transportation Hub	Airport	440000	23.3382	113.291
1064	510080	440100	Transportation Hub	Airport	440000	23.2352	113.258
1065	510080	440100	Transportation Hub	Airport	440000	23.2275	113.258
1066	510080	440100	Transportation Hub	Airport	440000	23.365	113.285
1067	510080	440100	Transportation Hub	Airport	440000	23.346	113.288
1068	510080	440100	Transportation Hub	Airport	440000	23.2911	113.267
1069	510080	440100	Transportation Hub	Airport	440000	23.2286	113.257
1070	510080	440100	Transportation Hub	Airport	440000	23.2271	113.259
1071	510080	440100	Transportation Hub	Airport	440000	23.1778	113.266
1072	510080	440100	Transportation Hub	Airport	440000	23.182	113.255
1073	510080	440100	Transportation Hub	Airport	440000	23.1917	113.256
1074	510080	440100	Transportation Hub	Airport	440000	23.1917	113.256
1075	510080	440100	Transportation Hub	Airport	440000	23.1725	113.254
1076	510080	440100	Transportation Hub	Airport	440000	23.1723	113.254
1077	510080	440100	Transportation Hub	Airport	440000	23.3012	113.269
1078	510080	440100	Transportation Hub	Airport	440000	23.2037	113.259
1079	510080	440100	Transportation Hub	Airport	440000	23.2257	113.279
1080	510080	440100	Transportation Hub	Airport	440000	23.1716	113.252
1081	510080	440100	Transportation Hub	Airport	440000	23.2868	113.268
1082	510080	440100	Transportation Hub	Airport	440000	23.2233	113.257
1083	510080	440100	Transportation Hub	Airport	440000	23.2102	113.259
1084	510080	440100	Transportation Hub	Airport	440000	23.1619	113.257
1085	510080	440100	Transportation Hub	Airport	440000	23.2437	113.261
1086	510080	440100	Transportation Hub	Airport	440000	23.1768	113.258
1087	510080	440100	Transportation Hub	Airport	440000	23.177	113.258
1088	510080	440100	Transportation Hub	Airport	440000	23.2231	113.259
1089	510080	440100	Transportation Hub	Airport	440000	23.2236	113.258
1090	510080	440100	Transportation Hub	Airport	440000	23.2228	113.258
1091	510080	440100	Transportation Hub	Airport	440000	23.2229	113.258
1092	510080	440100	Transportation Hub	Airport	440000	23.2229	113.258
1093	510080	440100	Transportation Hub	Airport	440000	23.1756	113.264
1094	510080	440100	Transportation Hub	Airport	440000	23.2014	113.257
1095	510080	440100	Transportation Hub	Airport	440000	23.2015	113.257
1096	510080	440100	Transportation Hub	Airport	440000	23.2236	113.257
1097	510080	440100	Transportation Hub	Airport	440000	23.2024	113.259
1098	510080	440100	Transportation Hub	Airport	440000	23.1789	113.246
1099	510080	440100	Transportation Hub	Airport	440000	23.1874	113.262
1100	510080	440100	Transportation Hub	Airport	440000	23.2024	113.259
1101	510080	440100	Transportation Hub	Airport	440000	23.1738	113.255
1102	510080	440100	Transportation Hub	Airport	440000	23.2364	113.256
1103	510080	440100	Transportation Hub	Airport	440000	23.2296	113.257
1104	510080	440100	Transportation Hub	Airport	440000	23.175	113.267
1105	510080	440100	Transportation Hub	Airport	440000	23.2092	113.257
1106	510080	440100	Transportation Hub	Airport	440000	23.2089	113.258
1107	510080	440100	Transportation Hub	Airport	440000	23.2089	113.258
1108	510080	440100	Transportation Hub	Airport	440000	23.334	113.296
1109	510080	440100	Transportation Hub	Airport	440000	23.2235	113.257
1110	510080	440100	Transportation Hub	Airport	440000	23.2274	113.258
1111	510080	440100	Transportation Hub	Airport	440000	23.2551	113.259
1112	510080	440100	Transportation Hub	Airport	440000	23.3051	113.344
1113	510080	440100	Transportation Hub	Airport	440000	23.3057	113.344
1114	510080	440100	Transportation Hub	Airport	440000	23.3426	113.284
1115	510080	440100	Transportation Hub	Airport	440000	23.3426	113.284
1116	510080	440100	Transportation Hub	Airport	440000	23.1983	113.259
1117	510080	440100	Transportation Hub	Airport	440000	23.1873	113.261
1118	510080	440100	Transportation Hub	Airport	440000	23.3614	113.301
1119	510080	440100	Transportation Hub	Airport	440000	23.3663	113.285
1120	510080	440100	Transportation Hub	Airport	440000	23.3621	113.286
1121	510080	440100	Transportation Hub	Airport	440000	23.2	113.259
1122	510080	440100	Transportation Hub	Airport	440000	23.3447	113.291
1123	510080	440100	Transportation Hub	Airport	440000	23.3641	113.284
1124	510080	440100	Transportation Hub	Airport	440000	23.337	113.29
1125	510080	440100	Transportation Hub	Airport	440000	23.1875	113.262
1126	510080	440100	Transportation Hub	Airport	440000	23.3639	113.284
1127	510080	440100	Transportation Hub	Airport	440000	23.1867	113.26
1128	510080	440100	Transportation Hub	Airport	440000	23.3391	113.291
1129	510080	440100	Transportation Hub	Airport	440000	23.3447	113.279
1130	510080	440100	Transportation Hub	Airport	440000	23.3446	113.28
1131	510080	440100	Transportation Hub	Airport	440000	23.165	113.257
1132	510080	440100	Transportation Hub	Airport	440000	23.3553	113.297
1133	510080	440100	Transportation Hub	Airport	440000	23.2184	113.257
1134	510080	440100	Transportation Hub	Airport	440000	23.2006	113.257
1135	510080	440100	Transportation Hub	Airport	440000	23.2026	113.256
1136	510080	440100	Transportation Hub	Airport	440000	23.1791	113.253
1137	510080	440100	Transportation Hub	Airport	440000	23.1581	113.259
1138	510080	440100	Transportation Hub	Airport	440000	23.1587	113.262
1139	510080	440100	Transportation Hub	Airport	440000	23.159	113.259
1140	510080	440100	Transportation Hub	Airport	440000	23.1597	113.259
1141	510080	440100	Transportation Hub	Airport	440000	23.1615	113.26
1142	510080	440100	Transportation Hub	Airport	440000	23.1592	113.259
1143	510080	440100	Transportation Hub	Airport	440000	23.1587	113.259
1144	510080	440100	Transportation Hub	Airport	440000	23.1587	113.259
1145	510080	440100	Transportation Hub	Airport	440000	23.1975	113.26
1146	510080	440100	Transportation Hub	Airport	440000	23.1941	113.261
1147	510080	440100	Transportation Hub	Airport	440000	23.2098	113.261
1148	510080	440100	Transportation Hub	Airport	440000	23.2117	113.259
1149	510080	440100	Transportation Hub	Airport	440000	23.2019	113.259
1150	510080	440100	Transportation Hub	Airport	440000	23.2019	113.259
1151	510080	440100	Transportation Hub	Airport	440000	23.411	113.382
1152	510080	440100	Transportation Hub	Airport	440000	23.178	113.266
1153	510080	440100	Transportation Hub	Airport	440000	23.221	113.258
1154	510080	440100	Transportation Hub	Airport	440000	23.1972	113.257
1155	510080	440100	Transportation Hub	Airport	440000	23.1813	113.255
1156	510080	440100	Transportation Hub	Airport	440000	23.1939	113.259
1157	510080	440100	Transportation Hub	Airport	440000	23.2041	113.26
1158	510080	440100	Transportation Hub	Airport	440000	23.346	113.288
1159	510080	440100	Transportation Hub	Airport	440000	23.351	113.296
1160	510080	440100	Transportation Hub	Airport	440000	23.3691	113.276
1161	510080	440100	Transportation Hub	Airport	440000	23.178	113.266
1162	510080	440100	Transportation Hub	Airport	440000	23.1779	113.266
1163	510080	440100	Transportation Hub	Airport	440000	23.3486	113.295
1164	510080	440100	Transportation Hub	Airport	440000	23.3091	113.271
1165	510080	440100	Transportation Hub	Airport	440000	23.2182	113.264
1166	510080	440100	Transportation Hub	Airport	440000	23.1764	113.267
1167	510080	440100	Transportation Hub	Airport	440000	23.1769	113.266
1168	510080	440100	Transportation Hub	Airport	440000	23.1766	113.266
1169	510080	440100	Transportation Hub	Airport	440000	23.1754	113.265
1170	510080	440100	Transportation Hub	Airport	440000	23.3396	113.288
1171	510080	440100	Transportation Hub	Airport	440000	23.2386	113.281
1172	510080	440100	Transportation Hub	Airport	440000	23.1564	113.259
1173	510080	440100	Transportation Hub	Airport	440000	23.2375	113.257
1174	510080	440100	Transportation Hub	Airport	440000	23.173	113.255
1175	510080	440100	Transportation Hub	Airport	440000	23.2199	113.258
1176	510080	440100	Transportation Hub	Airport	440000	23.1651	113.259
1177	510080	440100	Transportation Hub	Airport	440000	23.1812	113.259
1178	510080	440100	Transportation Hub	Airport	440000	23.3642	113.286
1179	510080	440100	Transportation Hub	Airport	440000	23.2034	113.258
1180	510080	440100	Transportation Hub	Airport	440000	23.2041	113.26
1181	510080	440100	Transportation Hub	Airport	440000	23.2042	113.26
1182	510080	440100	Transportation Hub	Airport	440000	23.2042	113.259
1183	510080	440100	Transportation Hub	Airport	440000	23.2083	113.258
1184	510080	440100	Transportation Hub	Airport	440000	23.1995	113.259
1185	510080	440100	Transportation Hub	Airport	440000	23.1982	113.257
1186	510080	440100	Transportation Hub	Airport	440000	23.2001	113.26
1187	510080	440100	Transportation Hub	Airport	440000	23.3467	113.29
1188	510080	440100	Transportation Hub	Airport	440000	23.2043	113.259
1189	510080	440100	Transportation Hub	Airport	440000	23.1705	113.253
1190	510080	440100	Transportation Hub	Airport	440000	23.198	113.258
1191	510080	440100	Transportation Hub	Airport	440000	23.201	113.252
1192	510080	440100	Transportation Hub	Airport	440000	23.2402	113.285
1193	510080	440100	Transportation Hub	Airport	440000	23.2746	113.314
1194	510080	440100	Transportation Hub	Airport	440000	23.1692	113.254
1195	510080	440100	Transportation Hub	Airport	440000	23.1752	113.264
1196	510080	440100	Transportation Hub	Airport	440000	23.1755	113.264
1197	510080	440100	Transportation Hub	Airport	440000	23.181	113.254
1198	510080	440100	Transportation Hub	Airport	440000	23.1806	113.254
1199	510080	440100	Transportation Hub	Airport	440000	23.1743	113.264
1200	510080	440100	Transportation Hub	Airport	440000	23.1661	113.249
1201	510080	440100	Transportation Hub	Airport	440000	23.1644	113.25
1202	510080	440100	Transportation Hub	Airport	440000	23.3459	113.278
1203	510080	440100	Transportation Hub	Airport	440000	23.3054	113.27
1204	510080	440100	Transportation Hub	Airport	440000	23.2197	113.258
1205	510080	440100	Transportation Hub	Airport	440000	23.3152	113.268
1206	510080	440100	Transportation Hub	Airport	440000	23.2214	113.258
1207	510080	440100	Transportation Hub	Airport	440000	23.219	113.259
1208	510080	440100	Transportation Hub	Airport	440000	23.2055	113.258
1209	510080	440100	Transportation Hub	Airport	440000	23.1991	113.258
1210	510080	440100	Transportation Hub	Airport	440000	23.2597	113.261
1211	510080	440100	Transportation Hub	Airport	440000	23.1559	113.257
1212	510080	440100	Transportation Hub	Airport	440000	23.3513	113.268
1213	510080	440100	Transportation Hub	Airport	440000	23.2577	113.261
1214	510080	440100	Transportation Hub	Airport	440000	23.1854	113.259
1215	510080	440100	Transportation Hub	Airport	440000	23.2468	113.259
1216	510080	440100	Transportation Hub	Airport	440000	23.3085	113.269
1217	510080	440100	Transportation Hub	Airport	440000	23.1621	113.258
1218	510080	440100	Transportation Hub	Airport	440000	23.3522	113.268
1219	510080	440100	Transportation Hub	Airport	440000	23.166	113.256
1220	510080	440100	Transportation Hub	Airport	440000	23.1586	113.258
1221	510080	440100	Transportation Hub	Airport	440000	23.1967	113.257
1222	510080	440100	Transportation Hub	Airport	440000	23.2089	113.258
1223	510080	440100	Transportation Hub	Airport	440000	23.1638	113.258
1224	510080	440100	Transportation Hub	Airport	440000	23.2119	113.255
1225	510080	440100	Transportation Hub	Airport	440000	23.2091	113.259
1226	510080	440100	Transportation Hub	Airport	440000	23.2005	113.258
1227	510080	440100	Transportation Hub	Airport	440000	23.2006	113.258
1228	510080	440100	Transportation Hub	Airport	440000	23.1556	113.258
1229	510080	440100	Transportation Hub	Airport	440000	23.2061	113.258
1230	510080	440100	Transportation Hub	Airport	440000	23.1623	113.259
1231	510080	440100	Transportation Hub	Airport	440000	23.1623	113.259
1232	510080	440100	Transportation Hub	Airport	440000	23.2055	113.258
1233	510080	440100	Transportation Hub	Airport	440000	23.2045	113.258
1234	510080	440100	Transportation Hub	Airport	440000	23.2055	113.258
1235	510080	440100	Transportation Hub	Airport	440000	23.1684	113.256
1236	510080	440100	Transportation Hub	Airport	440000	23.155	113.257
1237	510080	440100	Transportation Hub	Airport	440000	23.1991	113.258
1238	510080	440100	Transportation Hub	Airport	440000	23.2103	113.258
1239	510080	440100	Transportation Hub	Airport	440000	23.2083	113.258
1240	510080	440100	Transportation Hub	Airport	440000	23.1971	113.258
1241	510080	440100	Transportation Hub	Airport	440000	23.1891	113.255
1242	510080	440100	Transportation Hub	Airport	440000	23.1623	113.259
1243	510080	440100	Transportation Hub	Airport	440000	23.163	113.258
1244	510080	440100	Transportation Hub	Airport	440000	23.1596	113.261
1245	510080	440100	Transportation Hub	Airport	440000	23.1592	113.261
1246	510080	440100	Transportation Hub	Airport	440000	23.1587	113.261
1247	510080	440100	Transportation Hub	Airport	440000	23.159	113.262
1248	510080	440100	Transportation Hub	Airport	440000	23.1596	113.262
1249	510080	440100	Transportation Hub	Airport	440000	23.1586	113.26
1250	510080	440100	Transportation Hub	Airport	440000	23.1584	113.263
1251	510080	440100	Transportation Hub	Airport	440000	23.1596	113.262
1252	510080	440100	Transportation Hub	Airport	440000	23.1596	113.26
1253	510080	440100	Transportation Hub	Airport	440000	23.1732	113.254
1254	510080	440100	Transportation Hub	Airport	440000	23.1732	113.254
1255	510080	440100	Transportation Hub	Airport	440000	23.1733	113.254
1256	510080	440100	Transportation Hub	Airport	440000	23.2035	113.258
1257	510080	440100	Transportation Hub	Airport	440000	23.1564	113.259
1258	510080	440100	Transportation Hub	Airport	440000	23.1566	113.259
1259	510080	440100	Transportation Hub	Airport	440000	23.1727	113.255
1260	510080	440100	Transportation Hub	Airport	440000	23.1793	113.253
1261	510080	440100	Transportation Hub	Airport	440000	23.1642	113.259
1262	510080	440100	Transportation Hub	Airport	440000	23.1641	113.259
1263	510080	440100	Transportation Hub	Airport	440000	23.1642	113.259
1264	510080	440100	Transportation Hub	Airport	440000	23.1597	113.258
1265	510080	440100	Transportation Hub	Airport	440000	23.224	113.256
1266	510080	440100	Transportation Hub	Airport	440000	23.1602	113.258
1267	510080	440100	Transportation Hub	Airport	440000	23.1597	113.258
1268	510080	440100	Transportation Hub	Airport	440000	23.1581	113.258
1269	510080	440100	Transportation Hub	Airport	440000	23.1807	113.254
1270	510080	440100	Transportation Hub	Airport	440000	23.1836	113.254
1271	510080	440100	Transportation Hub	Airport	440000	23.1665	113.256
1272	510080	440100	Transportation Hub	Airport	440000	23.1624	113.258
1273	510080	440100	Transportation Hub	Airport	440000	23.1625	113.259
1274	510080	440100	Transportation Hub	Airport	440000	23.1775	113.253
1275	510080	440100	Transportation Hub	Airport	440000	23.1855	113.255
1276	510080	440100	Transportation Hub	Airport	440000	23.192	113.256
1277	510080	440100	Transportation Hub	Airport	440000	23.1708	113.255
1278	510080	440100	Transportation Hub	Airport	440000	23.1898	113.255
1279	510080	440100	Transportation Hub	Airport	440000	23.207	113.258
1280	510080	440100	Transportation Hub	Airport	440000	23.1639	113.259
1281	510080	440100	Transportation Hub	Airport	440000	23.1622	113.257
1282	510080	440100	Transportation Hub	Airport	440000	23.1719	113.255
1283	510080	440100	Transportation Hub	Airport	440000	23.186	113.263
1284	510080	440100	Transportation Hub	Airport	440000	23.1861	113.263
1285	510080	440100	Transportation Hub	Airport	440000	23.1802	113.253
1286	510080	440100	Transportation Hub	Airport	440000	23.1788	113.253
1287	510080	440100	Transportation Hub	Airport	440000	23.3533	113.28
1288	510080	440100	Transportation Hub	Airport	440000	23.3535	113.28
1289	510080	440100	Transportation Hub	Airport	440000	23.3538	113.279
1290	510080	440100	Transportation Hub	Airport	440000	23.3759	113.297
1291	510080	440100	Transportation Hub	Airport	440000	23.3497	113.293
1292	510080	440100	Transportation Hub	Airport	440000	23.1667	113.25
1293	510080	440100	Transportation Hub	Airport	440000	23.231	113.28
1294	510080	440100	Transportation Hub	Airport	440000	23.1725	113.256
1295	510080	440100	Transportation Hub	Airport	440000	23.1724	113.252
1296	510080	440100	Transportation Hub	Airport	440000	23.1723	113.254
1297	510080	440100	Transportation Hub	Airport	440000	23.1723	113.254
1298	510080	440100	Transportation Hub	Airport	440000	23.3518	113.294
1299	510080	440100	Transportation Hub	Airport	440000	23.1787	113.253
1300	510080	440100	Transportation Hub	Airport	440000	23.1788	113.252
1301	510080	440100	Transportation Hub	Airport	440000	23.1794	113.253
1302	510080	440100	Transportation Hub	Airport	440000	23.1785	113.253
1303	510080	440100	Transportation Hub	Airport	440000	23.1784	113.253
1304	510080	440100	Transportation Hub	Airport	440000	23.1792	113.253
1305	510080	440100	Transportation Hub	Airport	440000	23.3751	113.296
1306	510080	440100	Transportation Hub	Airport	440000	23.3752	113.296
1307	510080	440100	Transportation Hub	Airport	440000	23.3054	113.266
1308	510080	440100	Transportation Hub	Airport	440000	23.2084	113.258
1309	510080	440100	Transportation Hub	Airport	440000	23.1636	113.259
1310	510080	440100	Transportation Hub	Airport	440000	23.2561	113.261
1311	510080	440100	Transportation Hub	Airport	440000	23.2561	113.261
1312	510080	440100	Transportation Hub	Airport	440000	23.2275	113.258
1313	510080	440100	Transportation Hub	Airport	440000	23.3407	113.29
1314	510080	440100	Transportation Hub	Airport	440000	23.2233	113.257
1315	510080	440100	Transportation Hub	Airport	440000	23.1662	113.258
1316	510080	440100	Transportation Hub	Airport	440000	23.1662	113.259
1317	510080	440100	Transportation Hub	Airport	440000	23.1815	113.329
1318	510080	440100	Transportation Hub	Airport	440000	23.2512	113.249
1319	510080	440100	Transportation Hub	Airport	440000	23.1828	113.254
1320	510080	440100	Transportation Hub	Airport	440000	23.1634	113.258
1321	510080	440100	Transportation Hub	Airport	440000	23.2106	113.259
1322	510080	440100	Transportation Hub	Airport	440000	23.2372	113.28
1323	510080	440100	Transportation Hub	Airport	440000	23.3342	113.295
1324	510080	440100	Transportation Hub	Airport	440000	23.2274	113.258
1325	510080	440100	Transportation Hub	Airport	440000	23.1553	113.258
1326	510080	440100	Transportation Hub	Airport	440000	23.2174	113.258
1327	510080	440100	Transportation Hub	Airport	440000	23.24	113.281
1328	510080	440100	Transportation Hub	Airport	440000	23.2068	113.259
1329	510080	440100	Transportation Hub	Airport	440000	23.3396	113.288
1330	510080	440100	Transportation Hub	Airport	440000	23.158	113.258
1331	510080	440100	Transportation Hub	Airport	440000	23.1644	113.264
1332	510080	440100	Transportation Hub	Airport	440000	23.3663	113.265
1333	510080	440100	Transportation Hub	Airport	440000	23.1844	113.259
1334	510080	440100	Transportation Hub	Airport	440000	23.2277	113.258
1335	510080	440100	Transportation Hub	Airport	440000	23.1543	113.256
1336	510080	440100	Transportation Hub	Airport	440000	23.1547	113.257
1337	510080	440100	Transportation Hub	Airport	440000	23.1971	113.257
1338	510080	440100	Transportation Hub	Airport	440000	23.1779	113.244
1339	510080	440100	Transportation Hub	Airport	440000	23.18	113.254
1340	510080	440100	Transportation Hub	Airport	440000	23.2112	113.258
1341	510080	440100	Transportation Hub	Airport	440000	23.1831	113.257
1342	510080	440100	Transportation Hub	Airport	440000	23.3361	113.284
1343	510080	440100	Transportation Hub	Airport	440000	23.2315	113.257
1344	510080	440100	Transportation Hub	Airport	440000	23.2277	113.258
1345	510080	440100	Transportation Hub	Airport	440000	23.2281	113.258
1346	510080	440100	Transportation Hub	Airport	440000	23.1817	113.255
1347	510080	440100	Transportation Hub	Airport	440000	23.1853	113.254
1348	510080	440100	Transportation Hub	Airport	440000	23.1788	113.252
1349	510080	440100	Transportation Hub	Airport	440000	23.2241	113.257
1350	510080	440100	Transportation Hub	Airport	440000	23.1978	113.256
1351	510080	440100	Transportation Hub	Airport	440000	23.1577	113.259
1352	510080	440100	Transportation Hub	Airport	440000	23.1766	113.264
1353	510080	440100	Transportation Hub	Airport	440000	23.1576	113.259
1354	510080	440100	Transportation Hub	Airport	440000	23.3637	113.286
1355	510080	440100	Transportation Hub	Airport	440000	23.199	113.259
1356	510080	440100	Transportation Hub	Airport	440000	23.2022	113.257
1357	510080	440100	Transportation Hub	Airport	440000	23.3515	113.291
1358	510080	440100	Transportation Hub	Airport	440000	23.1709	113.255
1359	510080	440100	Transportation Hub	Airport	440000	23.2022	113.256
1360	510080	440100	Transportation Hub	Airport	440000	23.1969	113.257
1361	510080	440100	Transportation Hub	Airport	440000	23.2019	113.259
1362	510080	440100	Transportation Hub	Airport	440000	23.228	113.258
1363	510080	440100	Transportation Hub	Airport	440000	23.3443	113.29
1364	510080	440100	Transportation Hub	Airport	440000	23.2373	113.28
1365	510080	440100	Transportation Hub	Airport	440000	23.2107	113.259
1366	510080	440100	Transportation Hub	Airport	440000	23.28	113.224
1367	510080	440100	Transportation Hub	Airport	440000	23.1626	113.259
1368	510080	440100	Transportation Hub	Airport	440000	23.1755	113.251
1369	510080	440100	Transportation Hub	Airport	440000	23.2067	113.258
1370	510080	440100	Transportation Hub	Airport	440000	23.1553	113.258
1371	510080	440100	Transportation Hub	Airport	440000	23.1634	113.258
1372	510080	440100	Transportation Hub	Airport	440000	23.3652	113.285
1373	510080	440100	Transportation Hub	Airport	440000	23.2202	113.257
1374	510080	440100	Transportation Hub	Airport	440000	23.2204	113.257
1375	510080	440100	Transportation Hub	Airport	440000	23.2242	113.257
1376	510080	440100	Transportation Hub	Airport	440000	23.1974	113.256
1377	510080	440100	Transportation Hub	Airport	440000	23.1592	113.258
1378	510080	440100	Transportation Hub	Airport	440000	23.1988	113.259
1379	510080	440100	Transportation Hub	Airport	440000	23.3817	113.398
1380	510080	440100	Transportation Hub	Airport	440000	23.2277	113.258
1381	510080	440100	Transportation Hub	Airport	440000	23.188	113.243
1382	510080	440100	Transportation Hub	Airport	440000	23.2103	113.258
1383	510080	440100	Transportation Hub	Airport	440000	23.198	113.257
1384	510080	440100	Transportation Hub	Airport	440000	23.1753	113.255
1385	510080	440100	Transportation Hub	Airport	440000	23.1756	113.264
1386	510080	440100	Transportation Hub	Airport	440000	23.1896	113.254
1387	510080	440100	Transportation Hub	Airport	440000	23.3383	113.291
1388	510080	440100	Transportation Hub	Airport	440000	23.2407	113.253
1389	510080	440100	Transportation Hub	Airport	440000	23.1941	113.259
1390	510080	440100	Transportation Hub	Airport	440000	23.1879	113.32
1391	510080	440100	Transportation Hub	Airport	440000	23.3375	113.29
1392	510080	440100	Transportation Hub	Airport	440000	23.1979	113.256
1393	510080	440100	Transportation Hub	Airport	440000	23.3758	113.29
1394	510080	440100	Transportation Hub	Airport	440000	23.2023	113.256
1395	510080	440100	Transportation Hub	Airport	440000	23.2031	113.258
1396	510080	440100	Transportation Hub	Airport	440000	23.1774	113.265
1397	510080	440100	Transportation Hub	Airport	440000	23.3587	113.372
1398	510080	440100	Transportation Hub	Airport	440000	23.1577	113.259
1399	510080	440100	Transportation Hub	Airport	440000	23.158	113.259
1400	510080	440100	Transportation Hub	Airport	440000	23.2411	113.258
1401	510080	440100	Transportation Hub	Airport	440000	23.1688	113.255
1402	510080	440100	Transportation Hub	Airport	440000	23.1691	113.255
1403	510080	440100	Transportation Hub	Airport	440000	23.1962	113.26
1404	510080	440100	Transportation Hub	Airport	440000	23.26	113.261
1405	510080	440100	Transportation Hub	Airport	440000	23.26	113.261
1406	510080	440100	Transportation Hub	Airport	440000	23.2916	113.266
1407	510080	440100	Transportation Hub	Airport	440000	23.3446	113.29
1408	510080	440100	Transportation Hub	Airport	440000	23.3342	113.295
1409	510080	440100	Transportation Hub	Airport	440000	23.3339	113.295
1410	510080	440100	Transportation Hub	Airport	440000	23.3629	113.287
1411	510080	440100	Transportation Hub	Airport	440000	23.2225	113.257
1412	510080	440100	Transportation Hub	Airport	440000	23.1689	113.255
1413	510080	440100	Transportation Hub	Airport	440000	23.3871	113.295
1414	510080	440100	Transportation Hub	Airport	440000	23.2436	113.252
1415	510080	440100	Transportation Hub	Airport	440000	23.155	113.257
1416	510080	440100	Transportation Hub	Airport	440000	23.1662	113.249
1417	510080	440100	Transportation Hub	Airport	440000	23.1675	113.248
1418	510080	440100	Transportation Hub	Airport	440000	23.189	113.255
1419	510080	440100	Transportation Hub	Airport	440000	23.1861	113.25
1420	510080	440100	Transportation Hub	Airport	440000	23.159	113.254
1421	510080	440100	Transportation Hub	Airport	440000	23.1563	113.258
1422	510080	440100	Transportation Hub	Airport	440000	23.1562	113.258
1423	510080	440100	Transportation Hub	Airport	440000	23.1635	113.258
1424	510080	440100	Transportation Hub	Airport	440000	23.175	113.264
1425	510080	440100	Transportation Hub	Airport	440000	23.1751	113.264
1426	510080	440100	Transportation Hub	Airport	440000	23.1791	113.254
1427	510080	440100	Transportation Hub	Airport	440000	23.1792	113.254
1428	510080	440100	Transportation Hub	Airport	440000	23.179	113.252
1429	510080	440100	Transportation Hub	Airport	440000	23.1783	113.254
1430	510080	440100	Transportation Hub	Airport	440000	23.1793	113.253
1431	510080	440100	Transportation Hub	Airport	440000	23.3615	113.314
1432	510080	440100	Transportation Hub	Airport	440000	23.2282	113.259
1433	510080	440100	Transportation Hub	Airport	440000	23.178	113.253
1434	510080	440100	Transportation Hub	Airport	440000	23.1781	113.253
1435	510080	440100	Transportation Hub	Airport	440000	23.1976	113.259
1436	510080	440100	Transportation Hub	Airport	440000	23.2041	113.259
1437	510080	440100	Transportation Hub	Airport	440000	23.1751	113.267
1438	510080	440100	Transportation Hub	Airport	440000	23.2281	113.258
1439	510080	440100	Transportation Hub	Airport	440000	23.1637	113.258
1440	510080	440100	Transportation Hub	Airport	440000	23.1796	113.253
1441	510080	440100	Transportation Hub	Airport	440000	23.2203	113.257
1442	510080	440100	Transportation Hub	Airport	440000	23.2203	113.258
1443	510080	440100	Transportation Hub	Airport	440000	23.2206	113.258
1444	510080	440100	Transportation Hub	Airport	440000	23.2506	113.262
1445	510080	440100	Transportation Hub	Airport	440000	23.2702	113.262
1446	510080	440100	Transportation Hub	Airport	440000	23.2748	113.266
1447	510080	440100	Transportation Hub	Airport	440000	23.2607	113.26
1448	510080	440100	Transportation Hub	Airport	440000	23.1564	113.257
1449	510080	440100	Transportation Hub	Airport	440000	23.1791	113.25
1450	510080	440100	Transportation Hub	Airport	440000	23.2245	113.257
1451	510080	440100	Transportation Hub	Airport	440000	23.2004	113.259
1452	510080	440100	Transportation Hub	Airport	440000	23.1945	113.259
1453	510080	440100	Transportation Hub	Airport	440000	23.229	113.257
1454	510080	440100	Transportation Hub	Airport	440000	23.2292	113.257
1455	510080	440100	Transportation Hub	Airport	440000	23.3352	113.292
1456	510080	440100	Transportation Hub	Airport	440000	23.3462	113.279
1457	510080	440100	Transportation Hub	Airport	440000	23.1761	113.254
1458	510080	440100	Transportation Hub	Airport	440000	23.1743	113.265
1459	510080	440100	Transportation Hub	Airport	440000	23.3523	113.268
1460	510080	440100	Transportation Hub	Airport	440000	23.3485	113.289
1461	510080	440100	Transportation Hub	Airport	440000	23.197	113.257
1462	510080	440100	Transportation Hub	Airport	440000	23.2282	113.259
1463	510080	440100	Transportation Hub	Airport	440000	23.1719	113.252
1464	510080	440100	Transportation Hub	Airport	440000	23.1757	113.247
1465	510080	440100	Transportation Hub	Airport	440000	23.1857	113.252
1466	510080	440100	Transportation Hub	Airport	440000	23.1715	113.253
1467	510080	440100	Transportation Hub	Airport	440000	23.362	113.313
1468	510080	440100	Transportation Hub	Airport	440000	23.3661	113.286
1469	510080	440100	Transportation Hub	Airport	440000	23.1797	113.254
1470	510080	440100	Transportation Hub	Airport	440000	23.2233	113.245
1471	510080	440100	Transportation Hub	Airport	440000	23.2454	113.257
1472	510080	440100	Transportation Hub	Airport	440000	23.3732	113.3
1473	510080	440100	Transportation Hub	Airport	440000	23.2425	113.253
1474	510080	440100	Transportation Hub	Airport	440000	23.2277	113.259
1475	510080	440100	Transportation Hub	Airport	440000	23.3841	113.317
1476	510080	440100	Transportation Hub	Airport	440000	23.2428	113.254
1477	510080	440100	Transportation Hub	Airport	440000	23.1564	113.257
1478	510080	440100	Transportation Hub	Airport	440000	23.1563	113.257
1479	510080	440100	Transportation Hub	Airport	440000	23.1563	113.258
1480	510080	440100	Transportation Hub	Airport	440000	23.1564	113.258
1481	510080	440100	Transportation Hub	Airport	440000	23.1563	113.258
1482	510080	440100	Transportation Hub	Airport	440000	23.1563	113.257
1483	510080	440100	Transportation Hub	Airport	440000	23.2272	113.258
1484	510080	440100	Transportation Hub	Airport	440000	23.369	113.287
1485	510080	440100	Transportation Hub	Airport	440000	23.3325	113.27
1486	510080	440100	Transportation Hub	Airport	440000	23.3678	113.288
1487	510080	440100	Transportation Hub	Airport	440000	23.3678	113.288
1488	510080	440100	Transportation Hub	Airport	440000	23.1638	113.258
1489	510080	440100	Transportation Hub	Airport	440000	23.2204	113.257
1490	510080	440100	Transportation Hub	Airport	440000	23.2015	113.259
1491	510080	440100	Transportation Hub	Airport	440000	23.2015	113.259
1492	510080	440100	Transportation Hub	Airport	440000	23.3446	113.29
1493	510080	440100	Transportation Hub	Airport	440000	23.1753	113.267
1494	510080	440100	Transportation Hub	Airport	440000	23.1996	113.259
1495	510080	440100	Transportation Hub	Airport	440000	23.1874	113.261
1496	510080	440100	Transportation Hub	Airport	440000	23.3719	113.304
1497	510080	440100	Transportation Hub	Airport	440000	23.3371	113.292
1498	510080	440100	Transportation Hub	Airport	440000	23.3708	113.285
1499	510080	440100	Transportation Hub	Airport	440000	23.1978	113.256
1500	510080	440100	Transportation Hub	Airport	440000	23.1564	113.258
1501	510080	440100	Transportation Hub	Airport	440000	23.2235	113.257
1502	510080	440100	Transportation Hub	Airport	440000	23.3565	113.296
1503	510080	440100	Transportation Hub	Airport	440000	23.1951	113.258
1504	510080	440100	Transportation Hub	Airport	440000	23.2065	113.265
1505	510080	440100	Transportation Hub	Airport	440000	23.1948	113.259
1506	510080	440100	Transportation Hub	Airport	440000	23.1951	113.258
1507	510080	440100	Transportation Hub	Airport	440000	23.1861	113.255
1508	510080	440100	Transportation Hub	Airport	440000	23.174	113.255
1509	510080	440100	Transportation Hub	Airport	440000	23.2018	113.257
1510	510080	440100	Transportation Hub	Airport	440000	23.1951	113.258
1511	510080	440100	Transportation Hub	Airport	440000	23.3703	113.297
1512	510080	440100	Transportation Hub	Airport	440000	23.3702	113.297
1513	510080	440100	Transportation Hub	Airport	440000	23.2577	113.261
1514	510080	440100	Transportation Hub	Airport	440000	23.2577	113.261
1515	510080	440100	Transportation Hub	Airport	440000	23.3371	113.292
1516	510080	440100	Transportation Hub	Airport	440000	23.2003	113.245
1517	510080	440100	Transportation Hub	Airport	440000	23.193	113.254
1518	510080	440100	Transportation Hub	Airport	440000	23.19	113.255
1519	510080	440100	Transportation Hub	Airport	440000	23.2278	113.257
1520	510080	440100	Transportation Hub	Airport	440000	23.1834	113.26
1521	510080	440100	Transportation Hub	Airport	440000	23.3276	113.299
1522	510080	440100	Transportation Hub	Airport	440000	23.2012	113.259
1523	510080	440100	Transportation Hub	Airport	440000	23.1681	113.26
1524	510080	440100	Transportation Hub	Airport	440000	23.2197	113.257
1525	510080	440100	Transportation Hub	Airport	440000	23.1782	113.266
1526	510080	440100	Transportation Hub	Airport	440000	23.2279	113.257
1527	510080	440100	Transportation Hub	Airport	440000	23.1706	113.251
1528	510080	440100	Transportation Hub	Airport	440000	23.1968	113.257
1529	510080	440100	Transportation Hub	Airport	440000	23.1779	113.266
1530	510080	440100	Transportation Hub	Airport	440000	23.1775	113.266
1531	510080	440100	Transportation Hub	Airport	440000	23.1779	113.266
1532	510080	440100	Transportation Hub	Airport	440000	23.1784	113.266
1533	510080	440100	Transportation Hub	Airport	440000	23.1781	113.266
1534	510080	440100	Transportation Hub	Airport	440000	23.1563	113.258
1535	510080	440100	Transportation Hub	Airport	440000	23.3617	113.265
1536	510080	440100	Transportation Hub	Airport	440000	23.2006	113.259
1537	510080	440100	Transportation Hub	Airport	440000	23.1934	113.259
1538	510080	440100	Transportation Hub	Airport	440000	23.1764	113.263
1539	510080	440100	Transportation Hub	Airport	440000	23.3671	113.28
1540	510080	440100	Transportation Hub	Airport	440000	23.1992	113.259
1541	510080	440100	Transportation Hub	Airport	440000	23.2026	113.256
1542	510080	440100	Transportation Hub	Airport	440000	23.1789	113.25
1543	510080	440100	Transportation Hub	Airport	440000	23.1735	113.253
1544	510080	440100	Transportation Hub	Airport	440000	23.1666	113.257
1545	510080	440100	Transportation Hub	Airport	440000	23.1656	113.258
1546	510080	440100	Transportation Hub	Airport	440000	23.1573	113.258
1547	510080	440100	Transportation Hub	Airport	440000	23.3554	113.296
1548	510080	440100	Transportation Hub	Airport	440000	23.2069	113.259
1549	510080	440100	Transportation Hub	Airport	440000	23.3397	113.29
1550	510080	440100	Transportation Hub	Airport	440000	23.3682	113.288
1551	510080	440100	Transportation Hub	Airport	440000	23.2229	113.259
1552	510080	440100	Transportation Hub	Airport	440000	23.1627	113.259
1553	510080	440100	Transportation Hub	Airport	440000	23.2659	113.263
1554	510080	440100	Transportation Hub	Airport	440000	23.326	113.298
1555	510080	440100	Transportation Hub	Airport	440000	23.224	113.261
1556	510080	440100	Transportation Hub	Airport	440000	23.2105	113.258
1557	510080	440100	Transportation Hub	Airport	440000	23.2276	113.258
1558	510080	440100	Transportation Hub	Airport	440000	23.2041	113.26
1559	510080	440100	Transportation Hub	Airport	440000	23.204	113.259
1560	510080	440100	Transportation Hub	Airport	440000	23.1754	113.254
1561	510080	440100	Transportation Hub	Airport	440000	23.2417	113.253
1562	510080	440100	Transportation Hub	Airport	440000	23.2469	113.261
1563	510080	440100	Transportation Hub	Airport	440000	23.3747	113.292
1564	510080	440100	Transportation Hub	Airport	440000	23.204	113.259
1565	510080	440100	Transportation Hub	Airport	440000	23.157	113.259
1566	510080	440100	Transportation Hub	Airport	440000	23.2589	113.258
1567	510080	440100	Transportation Hub	Airport	440000	23.2026	113.257
1568	510080	440100	Transportation Hub	Airport	440000	23.1719	113.256
1569	510080	440100	Transportation Hub	Airport	440000	23.1708	113.255
1570	510080	440100	Transportation Hub	Airport	440000	23.1802	113.255
1571	510080	440100	Transportation Hub	Airport	440000	23.3522	113.29
1572	510080	440100	Transportation Hub	Airport	440000	23.1559	113.258
1573	510080	440100	Transportation Hub	Airport	440000	23.1863	113.254
1574	510080	440100	Transportation Hub	Airport	440000	23.1872	113.261
1575	510080	440100	Transportation Hub	Airport	440000	23.177	113.266
1576	510080	440100	Transportation Hub	Airport	440000	23.1771	113.266
1577	510080	440100	Transportation Hub	Airport	440000	23.1644	113.258
1578	510080	440100	Transportation Hub	Airport	440000	23.1651	113.259
1579	510080	440100	Transportation Hub	Airport	440000	23.2658	113.264
1580	510080	440100	Transportation Hub	Airport	440000	23.2273	113.258
1581	510080	440100	Transportation Hub	Airport	440000	23.1975	113.26
1582	510080	440100	Transportation Hub	Airport	440000	23.1752	113.248
1583	510080	440100	Transportation Hub	Airport	440000	23.2185	113.259
1584	510080	440100	Transportation Hub	Airport	440000	23.1592	113.258
1585	510080	440100	Transportation Hub	Airport	440000	23.1718	113.254
1586	510080	440100	Transportation Hub	Airport	440000	23.1631	113.259
1587	510080	440100	Transportation Hub	Airport	440000	23.1573	113.258
1588	510080	440100	Transportation Hub	Airport	440000	23.1806	113.255
1589	510080	440100	Transportation Hub	Airport	440000	23.2188	113.264
1590	510080	440100	Transportation Hub	Airport	440000	23.1806	113.255
1591	510080	440100	Transportation Hub	Airport	440000	23.2229	113.259
1592	510080	440100	Transportation Hub	Airport	440000	23.1975	113.26
1593	510080	440100	Transportation Hub	Airport	440000	23.3702	113.294
1594	510080	440100	Transportation Hub	Airport	440000	23.1796	113.255
1595	510080	440100	Transportation Hub	Airport	440000	23.1827	113.255
1596	510080	440100	Transportation Hub	Airport	440000	23.1857	113.259
1597	510080	440100	Transportation Hub	Airport	440000	23.1855	113.259
1598	510080	440100	Transportation Hub	Airport	440000	23.2038	113.258
1599	510080	440100	Transportation Hub	Airport	440000	23.3741	113.29
1600	510080	440100	Transportation Hub	Airport	440000	23.1706	113.253
1601	510080	440100	Transportation Hub	Airport	440000	23.1706	113.252
1602	510080	440100	Transportation Hub	Airport	440000	23.2095	113.258
1603	510080	440100	Transportation Hub	Airport	440000	23.1651	113.257
1604	510080	440100	Transportation Hub	Airport	440000	23.3012	113.293
1605	510080	440100	Transportation Hub	Airport	440000	23.3135	113.318
1606	510080	440100	Transportation Hub	Airport	440000	23.1578	113.259
1607	510080	440100	Transportation Hub	Airport	440000	23.1925	113.256
1608	510080	440100	Transportation Hub	Airport	440000	23.1576	113.259
1609	510080	440100	Transportation Hub	Airport	440000	23.3749	113.3
1610	510080	440100	Transportation Hub	Airport	440000	23.1954	113.26
1611	510080	440100	Transportation Hub	Airport	440000	23.1705	113.25
1612	510080	440100	Transportation Hub	Airport	440000	23.1974	113.259
1613	510080	440100	Transportation Hub	Airport	440000	23.1705	113.25
1614	510080	440100	Transportation Hub	Airport	440000	23.1975	113.259
1615	510080	440100	Transportation Hub	Airport	440000	23.1838	113.257
1616	510080	440100	Transportation Hub	Airport	440000	23.3013	113.269
1617	510080	440100	Transportation Hub	Airport	440000	23.2253	113.257
1618	510080	440100	Transportation Hub	Airport	440000	23.1835	113.264
1619	510080	440100	Transportation Hub	Airport	440000	23.3451	113.288
1620	510080	440100	Transportation Hub	Airport	440000	23.1563	113.258
1621	510080	440100	Transportation Hub	Airport	440000	23.1966	113.256
1622	510080	440100	Transportation Hub	Airport	440000	23.2003	113.259
1623	510080	440100	Transportation Hub	Port	440000	23.2315	113.233
1624	510080	440100	Transportation Hub	Port	440000	23.2303	113.235
1625	510080	440100	Transportation Hub	Port	440000	23.34	113.306
1626	510080	440100	Transportation Hub	Port	440000	23.3362	113.293
1627	510080	440100	Transportation Hub	Port	440000	23.1933	113.331
1628	510080	440100	Transportation Hub	Port	440000	23.407	113.454
1629	510080	440100	Transportation Hub	Port	440000	23.1932	113.257
1630	510080	440100	Transportation Hub	Port	440000	23.1598	113.257
1631	510080	440100	Transportation Hub	Port	440000	23.1844	113.324
1632	510080	440100	Transportation Hub	Port	440000	23.2034	113.318
1633	510080	440100	Transportation Hub	Port	440000	23.2079	113.227
1634	510080	440100	Transportation Hub	Port	440000	23.2075	113.253
1635	510080	440100	Transportation Hub	Port	440000	23.2034	113.318
1636	510080	440100	Transportation Hub	Port	440000	23.2442	113.248
1637	510080	440100	Transportation Hub	Port	440000	23.244	113.213
1638	510080	440100	Transportation Hub	Port	440000	23.1583	113.209
1639	510080	440100	Transportation Hub	Port	440000	23.2783	113.297
1640	510080	440100	Transportation Hub	Port	440000	23.256	113.215
1641	510080	440100	Transportation Hub	Port	440000	23.3067	113.347
1642	510080	440100	Transportation Hub	Port	440000	23.248	113.19
1643	510080	440100	Transportation Hub	Port	440000	23.2557	113.204
1644	510080	440100	Transportation Hub	Port	440000	23.2736	113.248
1645	510080	440100	Transportation Hub	Port	440000	23.3832	113.4
1646	510080	440100	Transportation Hub	Port	440000	23.181	113.222
1647	510080	440100	Transportation Hub	Port	440000	23.3719	113.288
1648	510080	440100	Transportation Hub	Port	440000	23.2728	113.233
1649	510080	440100	Transportation Hub	Port	440000	23.1827	113.319
1650	510080	440100	Transportation Hub	Port	440000	23.2294	113.237
1651	510080	440100	Transportation Hub	Port	440000	23.2533	113.311
1652	510080	440100	Transportation Hub	Port	440000	23.2603	113.217
1653	510080	440100	Transportation Hub	Port	440000	23.3841	113.399
1654	510080	440100	Transportation Hub	Port	440000	23.2777	113.225
1655	510080	440100	Transportation Hub	Port	440000	23.243	113.212
1656	510080	440100	Transportation Hub	Bus Station	440000	23.3464	113.196
1657	510080	440100	Transportation Hub	Bus Station	440000	23.2172	113.202
1658	510080	440100	Transportation Hub	Bus Station	440000	23.2188	113.203
1659	510080	440100	Transportation Hub	Bus Station	440000	23.2985	113.166
1660	510080	440100	Transportation Hub	Bus Station	440000	23.3094	113.44
1661	510080	440100	Transportation Hub	Bus Station	440000	23.3147	113.311
1662	510080	440100	Transportation Hub	Bus Station	440000	23.3122	113.321
1663	510080	440100	Transportation Hub	Bus Station	440000	23.314	113.315
1664	510080	440100	Transportation Hub	Bus Station	440000	23.3143	113.314
1665	510080	440100	Transportation Hub	Bus Station	440000	23.3145	113.212
1666	510080	440100	Transportation Hub	Bus Station	440000	23.3002	113.33
1667	510080	440100	Transportation Hub	Bus Station	440000	23.2407	113.276
1668	510080	440100	Transportation Hub	Bus Station	440000	23.3662	113.447
1669	510080	440100	Transportation Hub	Bus Station	440000	23.3613	113.284
1670	510080	440100	Transportation Hub	Bus Station	440000	23.3583	113.283
1671	510080	440100	Transportation Hub	Bus Station	440000	23.3674	113.381
1672	510080	440100	Transportation Hub	Bus Station	440000	23.3798	113.319
1673	510080	440100	Transportation Hub	Bus Station	440000	23.3874	113.401
1674	510080	440100	Transportation Hub	Bus Station	440000	23.1716	113.263
1675	510080	440100	Transportation Hub	Bus Station	440000	23.318	113.296
1676	510080	440100	Transportation Hub	Bus Station	440000	23.3463	113.361
1677	510080	440100	Transportation Hub	Bus Station	440000	23.3402	113.367
1678	510080	440100	Transportation Hub	Bus Station	440000	23.3378	113.375
1679	510080	440100	Transportation Hub	Bus Station	440000	23.2413	113.254
1680	510080	440100	Transportation Hub	Bus Station	440000	23.3434	113.361
1681	510080	440100	Transportation Hub	Bus Station	440000	23.272	113.403
1682	510080	440100	Transportation Hub	Bus Station	440000	23.2034	113.324
1683	510080	440100	Transportation Hub	Bus Station	440000	23.2047	113.325
1684	510080	440100	Transportation Hub	Bus Station	440000	23.2073	113.327
1685	510080	440100	Transportation Hub	Bus Station	440000	23.36	113.426
1686	510080	440100	Transportation Hub	Bus Station	440000	23.2908	113.245
1687	510080	440100	Transportation Hub	Bus Station	440000	23.1945	113.278
1688	510080	440100	Transportation Hub	Bus Station	440000	23.1776	113.271
1689	510080	440100	Transportation Hub	Bus Station	440000	23.2062	113.265
1690	510080	440100	Transportation Hub	Bus Station	440000	23.1884	113.275
1691	510080	440100	Transportation Hub	Bus Station	440000	23.2364	113.235
1692	510080	440100	Transportation Hub	Bus Station	440000	23.2351	113.222
1693	510080	440100	Transportation Hub	Bus Station	440000	23.2184	113.287
1694	510080	440100	Transportation Hub	Bus Station	440000	23.2178	113.288
1695	510080	440100	Transportation Hub	Bus Station	440000	23.2982	113.334
1696	510080	440100	Transportation Hub	Bus Station	440000	23.3841	113.295
1697	510080	440100	Transportation Hub	Bus Station	440000	23.1936	113.332
1698	510080	440100	Transportation Hub	Bus Station	440000	23.2681	113.253
1699	510080	440100	Transportation Hub	Bus Station	440000	23.1732	113.255
1700	510080	440100	Transportation Hub	Bus Station	440000	23.1735	113.255
1701	510080	440100	Transportation Hub	Bus Station	440000	23.174	113.255
1702	510080	440100	Transportation Hub	Bus Station	440000	23.1744	113.255
1703	510080	440100	Transportation Hub	Bus Station	440000	23.1769	113.254
1704	510080	440100	Transportation Hub	Bus Station	440000	23.206	113.319
1705	510080	440100	Transportation Hub	Bus Station	440000	23.2042	113.318
1706	510080	440100	Transportation Hub	Bus Station	440000	23.1981	113.332
1707	510080	440100	Transportation Hub	Bus Station	440000	23.3236	113.353
1708	510080	440100	Transportation Hub	Bus Station	440000	23.1938	113.269
1709	510080	440100	Transportation Hub	Bus Station	440000	23.2748	113.209
1710	510080	440100	Transportation Hub	Bus Station	440000	23.2401	113.267
1711	510080	440100	Transportation Hub	Bus Station	440000	23.2349	113.27
1712	510080	440100	Transportation Hub	Bus Station	440000	23.2958	113.28
1713	510080	440100	Transportation Hub	Bus Station	440000	23.2387	113.291
1714	510080	440100	Transportation Hub	Bus Station	440000	23.2371	113.291
1715	510080	440100	Transportation Hub	Bus Station	440000	23.2684	113.348
1716	510080	440100	Transportation Hub	Bus Station	440000	23.3055	113.294
1717	510080	440100	Transportation Hub	Bus Station	440000	23.3042	113.318
1718	510080	440100	Transportation Hub	Bus Station	440000	23.3033	113.301
1719	510080	440100	Transportation Hub	Bus Station	440000	23.4098	113.454
1720	510080	440100	Transportation Hub	Bus Station	440000	23.4217	113.455
1721	510080	440100	Transportation Hub	Bus Station	440000	23.4196	113.45
1722	510080	440100	Transportation Hub	Bus Station	440000	23.4116	113.452
1723	510080	440100	Transportation Hub	Bus Station	440000	23.2996	113.255
1724	510080	440100	Transportation Hub	Bus Station	440000	23.3006	113.256
1725	510080	440100	Transportation Hub	Bus Station	440000	23.2986	113.26
1726	510080	440100	Transportation Hub	Bus Station	440000	23.2998	113.256
1727	510080	440100	Transportation Hub	Bus Station	440000	23.2938	113.263
1728	510080	440100	Transportation Hub	Bus Station	440000	23.2907	113.266
1729	510080	440100	Transportation Hub	Bus Station	440000	23.2972	113.254
1730	510080	440100	Transportation Hub	Bus Station	440000	23.1961	113.228
1731	510080	440100	Transportation Hub	Bus Station	440000	23.2996	113.293
1732	510080	440100	Transportation Hub	Bus Station	440000	23.2953	113.292
1733	510080	440100	Transportation Hub	Bus Station	440000	23.2977	113.317
1734	510080	440100	Transportation Hub	Bus Station	440000	23.2983	113.336
1735	510080	440100	Transportation Hub	Bus Station	440000	23.2968	113.299
1736	510080	440100	Transportation Hub	Bus Station	440000	23.2979	113.323
1737	510080	440100	Transportation Hub	Bus Station	440000	23.4075	113.366
1738	510080	440100	Transportation Hub	Bus Station	440000	23.1661	113.249
1739	510080	440100	Transportation Hub	Bus Station	440000	23.1675	113.256
1740	510080	440100	Transportation Hub	Bus Station	440000	23.3868	113.367
1741	510080	440100	Transportation Hub	Bus Station	440000	23.2095	113.287
1742	510080	440100	Transportation Hub	Bus Station	440000	23.1757	113.206
1743	510080	440100	Transportation Hub	Bus Station	440000	23.1768	113.206
1744	510080	440100	Transportation Hub	Bus Station	440000	23.1728	113.208
1745	510080	440100	Transportation Hub	Bus Station	440000	23.3255	113.325
1746	510080	440100	Transportation Hub	Bus Station	440000	23.3245	113.328
1747	510080	440100	Transportation Hub	Bus Station	440000	23.3245	113.328
1748	510080	440100	Transportation Hub	Bus Station	440000	23.3196	113.327
1749	510080	440100	Transportation Hub	Bus Station	440000	23.3254	113.327
1750	510080	440100	Transportation Hub	Bus Station	440000	23.318	113.327
1751	510080	440100	Transportation Hub	Bus Station	440000	23.2638	113.353
1752	510080	440100	Transportation Hub	Bus Station	440000	23.1836	113.221
1753	510080	440100	Transportation Hub	Bus Station	440000	23.1851	113.225
1754	510080	440100	Transportation Hub	Bus Station	440000	23.3419	113.203
1755	510080	440100	Transportation Hub	Bus Station	440000	23.2911	113.347
1756	510080	440100	Transportation Hub	Bus Station	440000	23.2287	113.206
1757	510080	440100	Transportation Hub	Bus Station	440000	23.2327	113.207
1758	510080	440100	Transportation Hub	Bus Station	440000	23.222	113.216
1759	510080	440100	Transportation Hub	Bus Station	440000	23.4031	113.377
1760	510080	440100	Transportation Hub	Bus Station	440000	23.3303	113.446
1761	510080	440100	Transportation Hub	Bus Station	440000	23.3301	113.447
1762	510080	440100	Transportation Hub	Bus Station	440000	23.3321	113.432
1763	510080	440100	Transportation Hub	Bus Station	440000	23.2113	113.284
1764	510080	440100	Transportation Hub	Bus Station	440000	23.3208	113.278
1765	510080	440100	Transportation Hub	Bus Station	440000	23.1618	113.205
1766	510080	440100	Transportation Hub	Bus Station	440000	23.1619	113.205
1767	510080	440100	Transportation Hub	Bus Station	440000	23.1619	113.205
1768	510080	440100	Transportation Hub	Bus Station	440000	23.1619	113.205
1769	510080	440100	Transportation Hub	Bus Station	440000	23.1619	113.205
1770	510080	440100	Transportation Hub	Bus Station	440000	23.16	113.19
1771	510080	440100	Transportation Hub	Bus Station	440000	23.2221	113.297
1772	510080	440100	Transportation Hub	Bus Station	440000	23.2061	113.283
1773	510080	440100	Transportation Hub	Bus Station	440000	23.2085	113.311
1774	510080	440100	Transportation Hub	Bus Station	440000	23.3027	113.36
1775	510080	440100	Transportation Hub	Bus Station	440000	23.2666	113.27
1776	510080	440100	Transportation Hub	Bus Station	440000	23.2593	113.27
1777	510080	440100	Transportation Hub	Bus Station	440000	23.1655	113.274
1778	510080	440100	Transportation Hub	Bus Station	440000	23.3042	113.355
1779	510080	440100	Transportation Hub	Bus Station	440000	23.2459	113.248
1780	510080	440100	Transportation Hub	Bus Station	440000	23.241	113.24
1781	510080	440100	Transportation Hub	Bus Station	440000	23.2381	113.24
1782	510080	440100	Transportation Hub	Bus Station	440000	23.2396	113.23
1783	510080	440100	Transportation Hub	Bus Station	440000	23.2414	113.235
1784	510080	440100	Transportation Hub	Bus Station	440000	23.2384	113.235
1785	510080	440100	Transportation Hub	Bus Station	440000	23.2407	113.247
1786	510080	440100	Transportation Hub	Bus Station	440000	23.2411	113.248
1787	510080	440100	Transportation Hub	Bus Station	440000	23.2414	113.239
1788	510080	440100	Transportation Hub	Bus Station	440000	23.2516	113.233
1789	510080	440100	Transportation Hub	Bus Station	440000	23.2366	113.255
1790	510080	440100	Transportation Hub	Bus Station	440000	23.3092	113.331
1791	510080	440100	Transportation Hub	Bus Station	440000	23.3039	113.338
1792	510080	440100	Transportation Hub	Bus Station	440000	23.3028	113.325
1793	510080	440100	Transportation Hub	Bus Station	440000	23.3071	113.325
1794	510080	440100	Transportation Hub	Bus Station	440000	23.2426	113.272
1795	510080	440100	Transportation Hub	Bus Station	440000	23.3542	113.196
1796	510080	440100	Transportation Hub	Bus Station	440000	23.272	113.336
1797	510080	440100	Transportation Hub	Bus Station	440000	23.2746	113.344
1798	510080	440100	Transportation Hub	Bus Station	440000	23.3357	113.195
1799	510080	440100	Transportation Hub	Bus Station	440000	23.3387	113.196
1800	510080	440100	Transportation Hub	Bus Station	440000	23.2878	113.196
1801	510080	440100	Transportation Hub	Bus Station	440000	23.2878	113.193
1802	510080	440100	Transportation Hub	Bus Station	440000	23.3299	113.356
1803	510080	440100	Transportation Hub	Bus Station	440000	23.3368	113.352
1804	510080	440100	Transportation Hub	Bus Station	440000	23.3248	113.358
1805	510080	440100	Transportation Hub	Bus Station	440000	23.2918	113.271
1806	510080	440100	Transportation Hub	Bus Station	440000	23.1964	113.243
1807	510080	440100	Transportation Hub	Bus Station	440000	23.2017	113.25
1808	510080	440100	Transportation Hub	Bus Station	440000	23.2674	113.408
1809	510080	440100	Transportation Hub	Bus Station	440000	23.3122	113.185
1810	510080	440100	Transportation Hub	Bus Station	440000	23.2667	113.464
1811	510080	440100	Transportation Hub	Bus Station	440000	23.281	113.232
1812	510080	440100	Transportation Hub	Bus Station	440000	23.2703	113.193
1813	510080	440100	Transportation Hub	Bus Station	440000	23.2735	113.203
1814	510080	440100	Transportation Hub	Bus Station	440000	23.2701	113.196
1815	510080	440100	Transportation Hub	Bus Station	440000	23.3108	113.224
1816	510080	440100	Transportation Hub	Bus Station	440000	23.3311	113.276
1817	510080	440100	Transportation Hub	Bus Station	440000	23.2523	113.346
1818	510080	440100	Transportation Hub	Bus Station	440000	23.2583	113.351
1819	510080	440100	Transportation Hub	Bus Station	440000	23.2726	113.348
1820	510080	440100	Transportation Hub	Bus Station	440000	23.1822	113.245
1821	510080	440100	Transportation Hub	Bus Station	440000	23.4161	113.473
1822	510080	440100	Transportation Hub	Bus Station	440000	23.4146	113.473
1823	510080	440100	Transportation Hub	Bus Station	440000	23.3721	113.295
1824	510080	440100	Transportation Hub	Bus Station	440000	23.2253	113.292
1825	510080	440100	Transportation Hub	Bus Station	440000	23.253	113.312
1826	510080	440100	Transportation Hub	Bus Station	440000	23.1843	113.266
1827	510080	440100	Transportation Hub	Bus Station	440000	23.1908	113.271
1828	510080	440100	Transportation Hub	Bus Station	440000	23.172	113.259
1829	510080	440100	Transportation Hub	Bus Station	440000	23.1723	113.258
1830	510080	440100	Transportation Hub	Bus Station	440000	23.3574	113.291
1831	510080	440100	Transportation Hub	Bus Station	440000	23.1612	113.201
1832	510080	440100	Transportation Hub	Bus Station	440000	23.1614	113.201
1833	510080	440100	Transportation Hub	Bus Station	440000	23.2241	113.283
1834	510080	440100	Transportation Hub	Bus Station	440000	23.2384	113.284
1835	510080	440100	Transportation Hub	Bus Station	440000	23.2402	113.284
1836	510080	440100	Transportation Hub	Bus Station	440000	23.2371	113.28
1837	510080	440100	Transportation Hub	Bus Station	440000	23.2135	113.277
1838	510080	440100	Transportation Hub	Bus Station	440000	23.2138	113.279
1839	510080	440100	Transportation Hub	Bus Station	440000	23.2918	113.295
1840	510080	440100	Transportation Hub	Bus Station	440000	23.396	113.445
1841	510080	440100	Transportation Hub	Bus Station	440000	23.1785	113.316
1842	510080	440100	Transportation Hub	Bus Station	440000	23.1784	113.316
1843	510080	440100	Transportation Hub	Bus Station	440000	23.1622	113.252
1844	510080	440100	Transportation Hub	Bus Station	440000	23.1636	113.251
1845	510080	440100	Transportation Hub	Bus Station	440000	23.1542	113.206
1846	510080	440100	Transportation Hub	Bus Station	440000	23.1552	113.206
1847	510080	440100	Transportation Hub	Bus Station	440000	23.3027	113.343
1848	510080	440100	Transportation Hub	Bus Station	440000	23.3011	113.342
1849	510080	440100	Transportation Hub	Bus Station	440000	23.2004	113.277
1850	510080	440100	Transportation Hub	Bus Station	440000	23.4156	113.461
1851	510080	440100	Transportation Hub	Bus Station	440000	23.1665	113.196
1852	510080	440100	Transportation Hub	Bus Station	440000	23.1667	113.196
1853	510080	440100	Transportation Hub	Bus Station	440000	23.379	113.396
1854	510080	440100	Transportation Hub	Bus Station	440000	23.3526	113.364
1855	510080	440100	Transportation Hub	Bus Station	440000	23.3535	113.364
1856	510080	440100	Transportation Hub	Bus Station	440000	23.1575	113.266
1857	510080	440100	Transportation Hub	Bus Station	440000	23.3508	113.198
1858	510080	440100	Transportation Hub	Bus Station	440000	23.3369	113.332
1859	510080	440100	Transportation Hub	Bus Station	440000	23.3613	113.354
1860	510080	440100	Transportation Hub	Bus Station	440000	23.3587	113.361
1861	510080	440100	Transportation Hub	Bus Station	440000	23.3467	113.293
1862	510080	440100	Transportation Hub	Bus Station	440000	23.347	113.293
1863	510080	440100	Transportation Hub	Bus Station	440000	23.1959	113.322
1864	510080	440100	Transportation Hub	Bus Station	440000	23.2578	113.311
1865	510080	440100	Transportation Hub	Bus Station	440000	23.2591	113.314
1866	510080	440100	Transportation Hub	Bus Station	440000	23.2552	113.313
1867	510080	440100	Transportation Hub	Bus Station	440000	23.2517	113.308
1868	510080	440100	Transportation Hub	Bus Station	440000	23.2514	113.309
1869	510080	440100	Transportation Hub	Bus Station	440000	23.2526	113.306
1870	510080	440100	Transportation Hub	Bus Station	440000	23.2596	113.314
1871	510080	440100	Transportation Hub	Bus Station	440000	23.259	113.315
1872	510080	440100	Transportation Hub	Bus Station	440000	23.2417	113.303
1873	510080	440100	Transportation Hub	Bus Station	440000	23.2542	113.308
1874	510080	440100	Transportation Hub	Bus Station	440000	23.2609	113.312
1875	510080	440100	Transportation Hub	Bus Station	440000	23.2561	113.314
1876	510080	440100	Transportation Hub	Bus Station	440000	23.1724	113.219
1877	510080	440100	Transportation Hub	Bus Station	440000	23.2202	113.181
1878	510080	440100	Transportation Hub	Bus Station	440000	23.1592	113.23
1879	510080	440100	Transportation Hub	Bus Station	440000	23.3246	113.273
1880	510080	440100	Transportation Hub	Bus Station	440000	23.3404	113.29
1881	510080	440100	Transportation Hub	Bus Station	440000	23.3333	113.28
1882	510080	440100	Transportation Hub	Bus Station	440000	23.3074	113.412
1883	510080	440100	Transportation Hub	Bus Station	440000	23.1539	113.261
1884	510080	440100	Transportation Hub	Bus Station	440000	23.3735	113.299
1885	510080	440100	Transportation Hub	Bus Station	440000	23.3046	113.345
1886	510080	440100	Transportation Hub	Bus Station	440000	23.3049	113.345
1887	510080	440100	Transportation Hub	Bus Station	440000	23.2038	113.231
1888	510080	440100	Transportation Hub	Bus Station	440000	23.2019	113.232
1889	510080	440100	Transportation Hub	Bus Station	440000	23.2018	113.267
1890	510080	440100	Transportation Hub	Bus Station	440000	23.3448	113.281
1891	510080	440100	Transportation Hub	Bus Station	440000	23.2055	113.217
1892	510080	440100	Transportation Hub	Bus Station	440000	23.3158	113.306
1893	510080	440100	Transportation Hub	Bus Station	440000	23.2719	113.209
1894	510080	440100	Transportation Hub	Bus Station	440000	23.2638	113.211
1895	510080	440100	Transportation Hub	Bus Station	440000	23.223	113.23
1896	510080	440100	Transportation Hub	Bus Station	440000	23.2231	113.23
1897	510080	440100	Transportation Hub	Bus Station	440000	23.3873	113.399
1898	510080	440100	Transportation Hub	Bus Station	440000	23.3838	113.405
1899	510080	440100	Transportation Hub	Bus Station	440000	23.2164	113.291
1900	510080	440100	Transportation Hub	Bus Station	440000	23.1815	113.236
1901	510080	440100	Transportation Hub	Bus Station	440000	23.1466	113.222
1902	510080	440100	Transportation Hub	Bus Station	440000	23.1506	113.229
1903	510080	440100	Transportation Hub	Bus Station	440000	23.1501	113.228
1904	510080	440100	Transportation Hub	Bus Station	440000	23.3565	113.351
1905	510080	440100	Transportation Hub	Bus Station	440000	23.3543	113.347
1906	510080	440100	Transportation Hub	Bus Station	440000	23.2704	113.467
1907	510080	440100	Transportation Hub	Bus Station	440000	23.2704	113.468
1908	510080	440100	Transportation Hub	Bus Station	440000	23.1826	113.25
1909	510080	440100	Transportation Hub	Bus Station	440000	23.1827	113.254
1910	510080	440100	Transportation Hub	Bus Station	440000	23.1817	113.247
1911	510080	440100	Transportation Hub	Bus Station	440000	23.1826	113.25
1912	510080	440100	Transportation Hub	Bus Station	440000	23.3335	113.258
1913	510080	440100	Transportation Hub	Bus Station	440000	23.1473	113.224
1914	510080	440100	Transportation Hub	Bus Station	440000	23.146	113.223
1915	510080	440100	Transportation Hub	Bus Station	440000	23.2744	113.216
1916	510080	440100	Transportation Hub	Bus Station	440000	23.3239	113.459
1917	510080	440100	Transportation Hub	Bus Station	440000	23.35	113.302
1918	510080	440100	Transportation Hub	Bus Station	440000	23.34	113.298
1919	510080	440100	Transportation Hub	Bus Station	440000	23.3537	113.306
1920	510080	440100	Transportation Hub	Bus Station	440000	23.3612	113.299
1921	510080	440100	Transportation Hub	Bus Station	440000	23.2341	113.343
1922	510080	440100	Transportation Hub	Bus Station	440000	23.2133	113.221
1923	510080	440100	Transportation Hub	Bus Station	440000	23.2454	113.264
1924	510080	440100	Transportation Hub	Bus Station	440000	23.2901	113.237
1925	510080	440100	Transportation Hub	Bus Station	440000	23.1703	113.204
1926	510080	440100	Transportation Hub	Bus Station	440000	23.1689	113.205
1927	510080	440100	Transportation Hub	Bus Station	440000	23.2881	113.282
1928	510080	440100	Transportation Hub	Bus Station	440000	23.3376	113.41
1929	510080	440100	Transportation Hub	Bus Station	440000	23.3349	113.42
1930	510080	440100	Transportation Hub	Bus Station	440000	23.3388	113.404
1931	510080	440100	Transportation Hub	Bus Station	440000	23.3821	113.406
1932	510080	440100	Transportation Hub	Bus Station	440000	23.2474	113.309
1933	510080	440100	Transportation Hub	Bus Station	440000	23.2809	113.323
1934	510080	440100	Transportation Hub	Bus Station	440000	23.4057	113.451
1935	510080	440100	Transportation Hub	Bus Station	440000	23.1669	113.202
1936	510080	440100	Transportation Hub	Bus Station	440000	23.3828	113.439
1937	510080	440100	Transportation Hub	Bus Station	440000	23.3921	113.44
1938	510080	440100	Transportation Hub	Bus Station	440000	23.253	113.299
1939	510080	440100	Transportation Hub	Bus Station	440000	23.3708	113.421
1940	510080	440100	Transportation Hub	Bus Station	440000	23.2019	113.282
1941	510080	440100	Transportation Hub	Bus Station	440000	23.2362	113.251
1942	510080	440100	Transportation Hub	Bus Station	440000	23.1655	113.198
1943	510080	440100	Transportation Hub	Bus Station	440000	23.3791	113.391
1944	510080	440100	Transportation Hub	Bus Station	440000	23.3912	113.386
1945	510080	440100	Transportation Hub	Bus Station	440000	23.3858	113.388
1946	510080	440100	Transportation Hub	Bus Station	440000	23.2017	113.282
1947	510080	440100	Transportation Hub	Bus Station	440000	23.2078	113.285
1948	510080	440100	Transportation Hub	Bus Station	440000	23.2479	113.252
1949	510080	440100	Transportation Hub	Bus Station	440000	23.3379	113.375
1950	510080	440100	Transportation Hub	Bus Station	440000	23.2014	113.284
1951	510080	440100	Transportation Hub	Bus Station	440000	23.1999	113.288
1952	510080	440100	Transportation Hub	Bus Station	440000	23.2458	113.266
1953	510080	440100	Transportation Hub	Bus Station	440000	23.1611	113.266
1954	510080	440100	Transportation Hub	Bus Station	440000	23.1637	113.253
1955	510080	440100	Transportation Hub	Bus Station	440000	23.1615	113.263
1956	510080	440100	Transportation Hub	Bus Station	440000	23.1652	113.264
1957	510080	440100	Transportation Hub	Bus Station	440000	23.1618	113.272
1958	510080	440100	Transportation Hub	Bus Station	440000	23.2208	113.332
1959	510080	440100	Transportation Hub	Bus Station	440000	23.3729	113.435
1960	510080	440100	Transportation Hub	Bus Station	440000	23.2369	113.28
1961	510080	440100	Transportation Hub	Bus Station	440000	23.1897	113.268
1962	510080	440100	Transportation Hub	Bus Station	440000	23.183	113.273
1963	510080	440100	Transportation Hub	Bus Station	440000	23.1826	113.269
1964	510080	440100	Transportation Hub	Bus Station	440000	23.1827	113.269
1965	510080	440100	Transportation Hub	Bus Station	440000	23.1556	113.257
1966	510080	440100	Transportation Hub	Bus Station	440000	23.3234	113.196
1967	510080	440100	Transportation Hub	Bus Station	440000	23.3358	113.201
1968	510080	440100	Transportation Hub	Bus Station	440000	23.3279	113.2
1969	510080	440100	Transportation Hub	Bus Station	440000	23.3294	113.202
1970	510080	440100	Transportation Hub	Bus Station	440000	23.335	113.206
1971	510080	440100	Transportation Hub	Bus Station	440000	23.3265	113.198
1972	510080	440100	Transportation Hub	Bus Station	440000	23.333	113.21
1973	510080	440100	Transportation Hub	Bus Station	440000	23.333	113.21
1974	510080	440100	Transportation Hub	Bus Station	440000	23.353	113.209
1975	510080	440100	Transportation Hub	Bus Station	440000	23.3362	113.201
1976	510080	440100	Transportation Hub	Bus Station	440000	23.3324	113.222
1977	510080	440100	Transportation Hub	Bus Station	440000	23.336	113.207
1978	510080	440100	Transportation Hub	Bus Station	440000	23.3423	113.203
1979	510080	440100	Transportation Hub	Bus Station	440000	23.332	113.204
1980	510080	440100	Transportation Hub	Bus Station	440000	23.3779	113.297
1981	510080	440100	Transportation Hub	Bus Station	440000	23.2241	113.249
1982	510080	440100	Transportation Hub	Bus Station	440000	23.3778	113.291
1983	510080	440100	Transportation Hub	Bus Station	440000	23.3812	113.324
1984	510080	440100	Transportation Hub	Bus Station	440000	23.3777	113.328
1985	510080	440100	Transportation Hub	Bus Station	440000	23.2791	113.298
1986	510080	440100	Transportation Hub	Bus Station	440000	23.1808	113.256
1987	510080	440100	Transportation Hub	Bus Station	440000	23.2857	113.216
1988	510080	440100	Transportation Hub	Bus Station	440000	23.2901	113.214
1989	510080	440100	Transportation Hub	Bus Station	440000	23.2649	113.412
1990	510080	440100	Transportation Hub	Bus Station	440000	23.2948	113.355
1991	510080	440100	Transportation Hub	Bus Station	440000	23.291	113.362
1992	510080	440100	Transportation Hub	Bus Station	440000	23.3554	113.265
1993	510080	440100	Transportation Hub	Bus Station	440000	23.3553	113.256
1994	510080	440100	Transportation Hub	Bus Station	440000	23.3552	113.254
1995	510080	440100	Transportation Hub	Bus Station	440000	23.3056	113.396
1996	510080	440100	Transportation Hub	Bus Station	440000	23.1658	113.269
1997	510080	440100	Transportation Hub	Bus Station	440000	23.1643	113.27
1998	510080	440100	Transportation Hub	Bus Station	440000	23.2161	113.262
[truncated: 41,446 more rows]

## Sheet: Daily Services
FID	area	city	h1	h2	province	lat_wgs84	lng_wgs84
0		820000	Daily Services	Store	820000	22.21	113.549
1		820000	Daily Services	Store	820000	22.2033	113.546
2		820000	Daily Services	Store	820000	22.191	113.54
3		820000	Daily Services	Store	820000	22.197	113.538
4		820000	Daily Services	Supermarket	820000	22.1888	113.55
5		820000	Daily Services	Supermarket	820000	22.1528	113.555
6		820000	Daily Services	Supermarket	820000	22.1529	113.555
7		820000	Daily Services	Supermarket	820000	22.1569	113.554
8		820000	Daily Services	Supermarket	820000	22.1575	113.549
9		820000	Daily Services	Supermarket	820000	22.1579	113.575
10		820000	Daily Services	Supermarket	820000	22.158	113.558
11		820000	Daily Services	Supermarket	820000	22.1606	113.555
12		820000	Daily Services	Supermarket	820000	22.1904	113.552
13		820000	Daily Services	Supermarket	820000	22.1906	113.536
14		820000	Daily Services	Supermarket	820000	22.1924	113.55
15		820000	Daily Services	Supermarket	820000	22.1953	113.54
16		820000	Daily Services	Supermarket	820000	22.1959	113.547
17		820000	Daily Services	Supermarket	820000	22.1979	113.544
18		820000	Daily Services	Supermarket	820000	22.1992	113.54
19		820000	Daily Services	Supermarket	820000	22.203	113.548
20		820000	Daily Services	Supermarket	820000	22.207	113.55
21		820000	Daily Services	Supermarket	820000	22.2082	113.544
22		820000	Daily Services	Supermarket	820000	22.2088	113.543
23		820000	Daily Services	Supermarket	820000	22.2109	113.556
24		820000	Daily Services	Supermarket	820000	22.1566	113.557
25		820000	Daily Services	Supermarket	820000	22.1571	113.574
26		820000	Daily Services	Supermarket	820000	22.1953	113.54
27		820000	Daily Services	Supermarket	820000	22.1904	113.552
28		820000	Daily Services	Supermarket	820000	22.1938	113.548
29		820000	Daily Services	Supermarket	820000	22.1463	113.568
30		820000	Daily Services	Supermarket	820000	22.2064	113.548
31		820000	Daily Services	Supermarket	820000	22.1527	113.556
32		820000	Daily Services	Supermarket	820000	22.1461	113.552
33		820000	Daily Services	Supermarket	820000	22.1515	113.565
34		820000	Daily Services	Supermarket	820000	22.1536	113.556
35		820000	Daily Services	Supermarket	820000	22.1579	113.558
36		820000	Daily Services	Supermarket	820000	22.1899	113.54
37		820000	Daily Services	Supermarket	820000	22.2143	113.55
38		820000	Daily Services	Supermarket	820000	22.1929	113.542
39		820000	Daily Services	Supermarket	820000	22.1535	113.57
40		820000	Daily Services	Supermarket	820000	22.1515	113.565
41		820000	Daily Services	Supermarket	820000	22.1921	113.543
42		820000	Daily Services	Supermarket	820000	22.1461	113.552
43		820000	Daily Services	Supermarket	820000	22.1929	113.542
44		820000	Daily Services	Supermarket	820000	22.208	113.555
45		820000	Daily Services	Supermarket	820000	22.1987	113.544
46		820000	Daily Services	Supermarket	820000	22.1906	113.534
47		820000	Daily Services	Supermarket	820000	22.2084	113.55
48		820000	Daily Services	Supermarket	820000	22.1293	113.563
49		820000	Daily Services	Supermarket	820000	22.2064	113.548
50		820000	Daily Services	Supermarket	820000	22.2068	113.556
51		820000	Daily Services	Supermarket	820000	22.1292	113.558
52		820000	Daily Services	Supermarket	820000	22.203	113.54
53		820000	Daily Services	Supermarket	820000	22.214	113.547
54		820000	Daily Services	Supermarket	820000	22.1567	113.557
55		820000	Daily Services	Supermarket	820000	22.2102	113.557
56		820000	Daily Services	Supermarket	820000	22.2083	113.55
57		820000	Daily Services	Supermarket	820000	22.1987	113.544
58		820000	Daily Services	Supermarket	820000	22.1292	113.558
59		820000	Daily Services	Supermarket	820000	22.1904	113.535
60		820000	Daily Services	Supermarket	820000	22.2142	113.55
61		820000	Daily Services	Supermarket	820000	22.1906	113.534
62		820000	Daily Services	Supermarket	820000	22.1985	113.539
63		820000	Daily Services	Supermarket	820000	22.1406	113.563
64		820000	Daily Services	Supermarket	820000	22.196	113.545
65		820000	Daily Services	Supermarket	820000	22.1586	113.558
66		820000	Daily Services	Supermarket	820000	22.1911	113.538
67		820000	Daily Services	Supermarket	820000	22.208	113.544
68		820000	Daily Services	Supermarket	820000	22.1295	113.562
69		820000	Daily Services	Supermarket	820000	22.1574	113.551
70		820000	Daily Services	Supermarket	820000	22.2045	113.547
71		820000	Daily Services	Supermarket	820000	22.1948	113.544
72		820000	Daily Services	Supermarket	820000	22.2015	113.552
73		820000	Daily Services	Supermarket	820000	22.1932	113.54
74		820000	Daily Services	Supermarket	820000	22.153	113.557
75		820000	Daily Services	Supermarket	820000	22.207	113.553
76		820000	Daily Services	Supermarket	820000	22.1934	113.537
77		820000	Daily Services	Supermarket	820000	22.1985	113.539
78		820000	Daily Services	Supermarket	820000	22.2049	113.543
79		820000	Daily Services	Supermarket	820000	22.2105	113.547
80		820000	Daily Services	Supermarket	820000	22.213	113.549
81		820000	Daily Services	Supermarket	820000	22.2141	113.551
82		820000	Daily Services	Supermarket	820000	22.1985	113.539
83		820000	Daily Services	Supermarket	820000	22.1913	113.541
84		820000	Daily Services	Supermarket	820000	22.2144	113.549
85		820000	Daily Services	Supermarket	820000	22.2134	113.548
86		820000	Daily Services	Supermarket	820000	22.1934	113.537
87		820000	Daily Services	Supermarket	820000	22.2086	113.554
88		820000	Daily Services	Supermarket	820000	22.2103	113.55
89		820000	Daily Services	Supermarket	820000	22.2038	113.55
90		820000	Daily Services	Supermarket	820000	22.2122	113.552
91		820000	Daily Services	Supermarket	820000	22.2138	113.55
92		820000	Daily Services	Supermarket	820000	22.1983	113.538
93		820000	Daily Services	Supermarket	820000	22.1944	113.543
94		820000	Daily Services	Supermarket	820000	22.2134	113.548
95		820000	Daily Services	Supermarket	820000	22.189	113.534
96		820000	Daily Services	Supermarket	820000	22.2041	113.542
97		820000	Daily Services	Supermarket	820000	22.1985	113.539
98		820000	Daily Services	Supermarket	820000	22.2117	113.55
99		820000	Daily Services	Supermarket	820000	22.2091	113.557
100		820000	Daily Services	Supermarket	820000	22.202	113.546
101		820000	Daily Services	Supermarket	820000	22.214	113.547
102		820000	Daily Services	Supermarket	820000	22.1908	113.552
103		820000	Daily Services	Supermarket	820000	22.1576	113.552
104		820000	Daily Services	Supermarket	820000	22.202	113.545
105		820000	Daily Services	Supermarket	820000	22.1926	113.547
106		820000	Daily Services	Supermarket	820000	22.158	113.574
107		820000	Daily Services	Supermarket	820000	22.2134	113.552
108		820000	Daily Services	Supermarket	820000	22.2001	113.546
109		820000	Daily Services	Supermarket	820000	22.2064	113.542
110		820000	Daily Services	Supermarket	820000	22.1574	113.553
111		820000	Daily Services	Supermarket	820000	22.1951	113.545
112		820000	Daily Services	Supermarket	820000	22.1575	113.559
113		820000	Daily Services	Supermarket	820000	22.153	113.557
114		820000	Daily Services	Supermarket	820000	22.2013	113.543
115		820000	Daily Services	Supermarket	820000	22.2128	113.549
116		820000	Daily Services	Supermarket	820000	22.2143	113.551
117		820000	Daily Services	Supermarket	820000	22.2051	113.544
118		820000	Daily Services	Supermarket	820000	22.1899	113.535
119		820000	Daily Services	Supermarket	820000	22.2051	113.544
120		820000	Daily Services	Supermarket	820000	22.1885	113.55
121		820000	Daily Services	Supermarket	820000	22.2092	113.543
122		820000	Daily Services	Supermarket	820000	22.1484	113.558
123		820000	Daily Services	Supermarket	820000	22.2142	113.55
124		820000	Daily Services	Supermarket	820000	22.1483	113.562
125		820000	Daily Services	Supermarket	820000	22.1938	113.54
126		820000	Daily Services	Supermarket	820000	22.2113	113.549
127		820000	Daily Services	Supermarket	820000	22.1885	113.55
128		820000	Daily Services	Supermarket	820000	22.1572	113.557
129		820000	Daily Services	Supermarket	820000	22.1535	113.556
130		820000	Daily Services	Supermarket	820000	22.1535	113.556
131		820000	Daily Services	Supermarket	820000	22.2032	113.548
132		820000	Daily Services	Supermarket	820000	22.2108	113.555
133		820000	Daily Services	Supermarket	820000	22.1911	113.541
134		820000	Daily Services	Supermarket	820000	22.1943	113.542
135		820000	Daily Services	Supermarket	820000	22.1569	113.558
136		820000	Daily Services	Supermarket	820000	22.1899	113.553
137		820000	Daily Services	Supermarket	820000	22.1911	113.539
138		820000	Daily Services	Supermarket	820000	22.1926	113.551
139		820000	Daily Services	Supermarket	820000	22.2032	113.54
140		820000	Daily Services	Supermarket	820000	22.2129	113.551
141		820000	Daily Services	Supermarket	820000	22.2015	113.552
142		820000	Daily Services	Supermarket	820000	22.1898	113.535
143		820000	Daily Services	Supermarket	820000	22.2134	113.55
144		820000	Daily Services	Supermarket	820000	22.2014	113.547
145		820000	Daily Services	Supermarket	820000	22.1948	113.54
146		820000	Daily Services	Supermarket	820000	22.1921	113.547
147		820000	Daily Services	Supermarket	820000	22.1898	113.535
148		820000	Daily Services	Supermarket	820000	22.1574	113.552
149		820000	Daily Services	Supermarket	820000	22.1568	113.558
150		820000	Daily Services	Supermarket	820000	22.2097	113.557
151		820000	Daily Services	Supermarket	820000	22.2101	113.549
152		820000	Daily Services	Supermarket	820000	22.1607	113.544
153		820000	Daily Services	Supermarket	820000	22.1592	113.561
154		820000	Daily Services	Supermarket	820000	22.1288	113.562
155		820000	Daily Services	Supermarket	820000	22.2014	113.547
156		820000	Daily Services	Supermarket	820000	22.157	113.552
157		820000	Daily Services	Supermarket	820000	22.1886	113.55
158		820000	Daily Services	Supermarket	820000	22.2123	113.547
159		820000	Daily Services	Supermarket	820000	22.2036	113.544
160		820000	Daily Services	Supermarket	820000	22.2134	113.55
161		820000	Daily Services	Supermarket	820000	22.2113	113.55
162		820000	Daily Services	Supermarket	820000	22.1907	113.542
163		820000	Daily Services	Supermarket	820000	22.1945	113.542
164		820000	Daily Services	Supermarket	820000	22.2142	113.55
165		820000	Daily Services	Supermarket	820000	22.2031	113.546
166		820000	Daily Services	Supermarket	820000	22.2031	113.546
167		820000	Daily Services	Mall	820000	22.1493	113.56
168		820000	Daily Services	Mall	820000	22.1503	113.553
169		820000	Daily Services	Mall	820000	22.197	113.546
170		820000	Daily Services	Mall	820000	22.2015	113.547
171		820000	Daily Services	Mall	820000	22.148	113.561
172		820000	Daily Services	Mall	820000	22.2048	113.555
173		820000	Daily Services	Mall	820000	22.1453	113.565
174		820000	Daily Services	Mall	820000	22.1452	113.566
175		820000	Daily Services	Mall	820000	22.1488	113.56
176		820000	Daily Services	Mall	820000	22.1488	113.56
177		820000	Daily Services	Mall	820000	22.1443	113.561
178		820000	Daily Services	Mall	820000	22.1478	113.56
179		820000	Daily Services	Mall	820000	22.1485	113.562
180		820000	Daily Services	Mall	820000	22.1442	113.562
181		820000	Daily Services	Mall	820000	22.1504	113.553
182		820000	Daily Services	Mall	820000	22.1475	113.563
183		820000	Daily Services	Mall	820000	22.1475	113.563
184		820000	Daily Services	Mall	820000	22.147	113.56
185		820000	Daily Services	Mall	820000	22.1461	113.565
186		820000	Daily Services	Mall	820000	22.15	113.552
187		820000	Daily Services	Mall	820000	22.1516	113.556
188		820000	Daily Services	Mall	820000	22.1469	113.559
189		820000	Daily Services	Mall	820000	22.1481	113.56
190		820000	Daily Services	Mall	820000	22.1486	113.555
191		820000	Daily Services	Mall	820000	22.1458	113.565
192		820000	Daily Services	Mall	820000	22.1481	113.56
193		820000	Daily Services	Mall	820000	22.1489	113.562
194		820000	Daily Services	Mall	820000	22.1921	113.541
195		820000	Daily Services	Mall	820000	22.1435	113.562
196		820000	Daily Services	Mall	820000	22.1435	113.563
197		820000	Daily Services	Mall	820000	22.2047	113.555
198		820000	Daily Services	Mall	820000	22.1912	113.541
199		820000	Daily Services	Mall	820000	22.19	113.54
200		820000	Daily Services	Mall	820000	22.2083	113.55
201		820000	Daily Services	Mall	820000	22.1945	113.545
202		820000	Daily Services	Mall	820000	22.15	113.552
203		820000	Daily Services	Mall	820000	22.211	113.555
204		820000	Daily Services	Mall	820000	22.1939	113.556
205		820000	Daily Services	Mall	820000	22.1922	113.548
206		820000	Daily Services	Mall	820000	22.148	113.561
207		820000	Daily Services	Mall	820000	22.192	113.549
208		820000	Daily Services	Mall	820000	22.192	113.549
209		820000	Daily Services	Mall	820000	22.1472	113.561
210		820000	Daily Services	Mall	820000	22.2048	113.555
211		820000	Daily Services	Mall	820000	22.1497	113.555
212		820000	Daily Services	Mall	820000	22.2078	113.552
213		820000	Daily Services	Mall	820000	22.1943	113.544
214		820000	Daily Services	Mall	820000	22.1453	113.565
215		820000	Daily Services	Mall	820000	22.2045	113.545
216		820000	Daily Services	Mall	820000	22.1943	113.542
217		820000	Daily Services	Mall	820000	22.2112	113.535
218		820000	Daily Services	Mall	820000	22.2017	113.55
219		820000	Daily Services	Mall	820000	22.2017	113.55
220		820000	Daily Services	Mall	820000	22.1927	113.556
221		820000	Daily Services	Mall	820000	22.2114	113.551
222		820000	Daily Services	Mall	820000	22.1973	113.555
223		820000	Daily Services	Mall	820000	22.2139	113.547
224		820000	Daily Services	Mall	820000	22.197	113.541
225		820000	Daily Services	Mall	820000	22.1472	113.562
226		820000	Daily Services	Mall	820000	22.1475	113.559
227		820000	Daily Services	Mall	820000	22.1938	113.553
228		820000	Daily Services	Mall	820000	22.21	113.549
229		820000	Daily Services	Mall	820000	22.2129	113.549
230		820000	Daily Services	Mall	820000	22.1443	113.561
231		820000	Daily Services	Mall	820000	22.1503	113.553
232		820000	Daily Services	Mall	820000	22.1933	113.535
233		820000	Daily Services	Mall	820000	22.1519	113.549
234		820000	Daily Services	Mall	820000	22.1429	113.564
235		820000	Daily Services	Mall	820000	22.1439	113.565
236		820000	Daily Services	Mall	820000	22.1947	113.554
237		820000	Daily Services	Mall	820000	22.1475	113.562
238		820000	Daily Services	Mall	820000	22.1456	113.565
239		820000	Daily Services	Mall	820000	22.1504	113.553
240		820000	Daily Services	Mall	820000	22.1971	113.559
241		820000	Daily Services	Mall	820000	22.1493	113.561
242		820000	Daily Services	Mall	820000	22.1912	113.547
243		820000	Daily Services	Mall	820000	22.1912	113.547
244		820000	Daily Services	Mall	820000	22.1928	113.54
245		820000	Daily Services	Mall	820000	22.1456	113.563
246		820000	Daily Services	Mall	820000	22.2132	113.549
247		820000	Daily Services	Mall	820000	22.1456	113.567
248		820000	Daily Services	Mall	820000	22.2128	113.55
249		820000	Daily Services	Mall	820000	22.1466	113.562
250		820000	Daily Services	Mall	820000	22.2033	113.546
251		820000	Daily Services	Mall	820000	22.1487	113.562
252		820000	Daily Services	Mall	820000	22.1484	113.56
253		820000	Daily Services	Mall	820000	22.1483	113.56
254		820000	Daily Services	Mall	820000	22.1483	113.562
255		820000	Daily Services	Mall	820000	22.1955	113.553
256		820000	Daily Services	Mall	820000	22.1453	113.559
257		820000	Daily Services	Mall	820000	22.1467	113.559
258		820000	Daily Services	Mall	820000	22.1469	113.559
259		820000	Daily Services	Mall	820000	22.1955	113.54
260		820000	Daily Services	Mall	820000	22.191	113.54
261		820000	Daily Services	Mall	820000	22.1909	113.541
262		820000	Daily Services	Mall	820000	22.1945	113.542
263		820000	Daily Services	Mall	820000	22.1944	113.542
264		820000	Daily Services	Mall	820000	22.2128	113.551
265		820000	Daily Services	Mall	820000	22.2046	113.548
266		820000	Daily Services	Mall	820000	22.2049	113.547
267		820000	Daily Services	Mall	820000	22.2049	113.547
268		820000	Daily Services	Mall	820000	22.1946	113.543
269		820000	Daily Services	Mall	820000	22.1858	113.546
270		820000	Daily Services	Mall	820000	22.1909	113.546
271		820000	Daily Services	Mall	820000	22.1497	113.553
272		820000	Daily Services	Mall	820000	22.1947	113.542
273		820000	Daily Services	Mall	820000	22.1921	113.541
274		820000	Daily Services	Mall	820000	22.191	113.542
275		820000	Daily Services	Mall	820000	22.1492	113.562
276		820000	Daily Services	Mall	820000	22.1485	113.56
277		820000	Daily Services	Mall	820000	22.2132	113.547
278		820000	Daily Services	Mall	820000	22.1947	113.544
279		820000	Daily Services	Mall	820000	22.2026	113.546
280		820000	Daily Services	Mall	820000	22.197	113.538
281		820000	Daily Services	Mall	820000	22.2042	113.543
282		820000	Daily Services	Mall	820000	22.1467	113.559
283		820000	Daily Services	Bazaar	820000	22.1542	113.557
284		820000	Daily Services	Bazaar	820000	22.1964	113.544
285		441900	Daily Services	Store	440000	23.0111	113.75
286		441900	Daily Services	Store	440000	23.0416	113.767
287		441900	Daily Services	Store	440000	22.7558	113.673
288		441900	Daily Services	Store	440000	22.9712	113.994
289		441900	Daily Services	Store	440000	22.7343	114.128
290		441900	Daily Services	Store	440000	23.0876	113.939
291		441900	Daily Services	Store	440000	22.7608	114.106
292		441900	Daily Services	Store	440000	22.9056	113.836
293		441900	Daily Services	Store	440000	23.0972	113.754
294		441900	Daily Services	Store	440000	22.8174	114.1
295		441900	Daily Services	Store	440000	23.0183	113.956
296		441900	Daily Services	Store	440000	22.9106	113.837
297		441900	Daily Services	Store	440000	23.0758	113.788
298		441900	Daily Services	Store	440000	22.8241	113.955
299		441900	Daily Services	Store	440000	22.8409	114.16
300		441900	Daily Services	Store	440000	23.0934	113.957
301		441900	Daily Services	Store	440000	22.8509	114.142
302		441900	Daily Services	Store	440000	22.962	113.95
303		441900	Daily Services	Store	440000	22.9039	113.835
304		441900	Daily Services	Store	440000	23.0168	113.727
305		441900	Daily Services	Store	440000	22.787	113.774
306		441900	Daily Services	Store	440000	22.9182	113.96
307		441900	Daily Services	Store	440000	23.0797	114.078
308		441900	Daily Services	Store	440000	23.0104	113.863
309		441900	Daily Services	Store	440000	22.7196	114.127
310		441900	Daily Services	Store	440000	22.8743	113.668
311		441900	Daily Services	Store	440000	22.9052	113.998
312		441900	Daily Services	Store	440000	22.88	113.663
313		441900	Daily Services	Store	440000	22.9943	113.883
314		441900	Daily Services	Store	440000	22.7806	113.738
315		441900	Daily Services	Store	440000	22.9409	113.849
316		441900	Daily Services	Store	440000	22.778	114.03
317		441900	Daily Services	Store	440000	22.7618	113.767
318		441900	Daily Services	Store	440000	23.0325	114.081
319		441900	Daily Services	Store	440000	22.7556	113.673
320		441900	Daily Services	Store	440000	23.0596	113.767
321		441900	Daily Services	Store	440000	22.7434	114.149
322		441900	Daily Services	Store	440000	23.0249	114.096
323		441900	Daily Services	Store	440000	22.9848	114.028
324		441900	Daily Services	Store	440000	23.0251	113.992
325		441900	Daily Services	Store	440000	23.0104	114.096
326		441900	Daily Services	Store	440000	22.6879	114.167
327		441900	Daily Services	Store	440000	22.7137	114.158
328		441900	Daily Services	Store	440000	22.8189	113.662
329		441900	Daily Services	Store	440000	22.8192	114.157
330		441900	Daily Services	Store	440000	23.0845	113.626
331		441900	Daily Services	Store	440000	23.0218	114.092
332		441900	Daily Services	Store	440000	23.1119	113.843
333		441900	Daily Services	Store	440000	22.9576	114.177
334		441900	Daily Services	Store	440000	22.97	113.641
335		441900	Daily Services	Store	440000	22.7789	114.046
336		441900	Daily Services	Store	440000	22.7161	114.161
337		441900	Daily Services	Store	440000	22.7259	114.182
338		441900	Daily Services	Store	440000	22.9687	114.02
339		441900	Daily Services	Store	440000	22.9046	114.085
340		441900	Daily Services	Store	440000	22.7666	114.151
341		441900	Daily Services	Store	440000	23.0236	113.954
342		441900	Daily Services	Store	440000	22.9955	113.61
343		441900	Daily Services	Store	440000	22.8392	114.158
344		441900	Daily Services	Store	440000	22.7861	113.762
345		441900	Daily Services	Store	440000	23.0084	113.696
346		441900	Daily Services	Store	440000	22.7903	113.728
347		441900	Daily Services	Store	440000	22.9608	114.184
348		441900	Daily Services	Store	440000	22.8201	113.661
349		441900	Daily Services	Store	440000	22.7484	114.141
350		441900	Daily Services	Store	440000	22.9713	113.855
351		441900	Daily Services	Store	440000	22.8096	114.097
352		441900	Daily Services	Store	440000	23.0494	113.742
353		441900	Daily Services	Store	440000	22.7463	114.135
354		441900	Daily Services	Store	440000	22.7451	114.166
355		441900	Daily Services	Store	440000	23.041	114.055
356		441900	Daily Services	Store	440000	22.8219	113.969
357		441900	Daily Services	Store	440000	23.0585	113.654
358		441900	Daily Services	Store	440000	23.0745	113.939
359		441900	Daily Services	Store	440000	22.9094	113.995
360		441900	Daily Services	Store	440000	22.9222	113.611
361		441900	Daily Services	Store	440000	23.0759	113.94
362		441900	Daily Services	Store	440000	23.0876	113.94
363		441900	Daily Services	Store	440000	23.1009	113.81
364		441900	Daily Services	Store	440000	22.9485	113.919
365		441900	Daily Services	Store	440000	23.0832	113.942
366		441900	Daily Services	Store	440000	22.7307	114.188
367		441900	Daily Services	Store	440000	22.8419	114.16
368		441900	Daily Services	Store	440000	22.9987	113.906
369		441900	Daily Services	Store	440000	23.0501	113.746
370		441900	Daily Services	Store	440000	23.0499	113.742
371		441900	Daily Services	Store	440000	23.0556	113.716
372		441900	Daily Services	Store	440000	22.9677	113.994
373		441900	Daily Services	Store	440000	22.8396	114.159
374		441900	Daily Services	Store	440000	23.0241	113.951
375		441900	Daily Services	Store	440000	23.0803	113.759
376		441900	Daily Services	Store	440000	22.8113	114.104
377		441900	Daily Services	Store	440000	22.8387	114.091
378		441900	Daily Services	Store	440000	22.7451	114.165
379		441900	Daily Services	Store	440000	22.7544	113.687
380		441900	Daily Services	Store	440000	22.744	114.15
381		441900	Daily Services	Store	440000	23.0272	113.661
382		441900	Daily Services	Store	440000	23.0344	113.772
383		441900	Daily Services	Store	440000	23.0201	113.736
384		441900	Daily Services	Store	440000	23.1072	113.8
385		441900	Daily Services	Store	440000	22.8877	113.655
386		441900	Daily Services	Store	440000	23.0411	113.845
387		441900	Daily Services	Store	440000	23.0067	114.036
388		441900	Daily Services	Store	440000	22.9855	114.067
389		441900	Daily Services	Store	440000	23.0855	113.939
390		441900	Daily Services	Store	440000	22.7597	113.769
391		441900	Daily Services	Store	440000	22.7532	113.769
392		441900	Daily Services	Store	440000	22.753	113.769
393		441900	Daily Services	Store	440000	22.7791	113.746
394		441900	Daily Services	Store	440000	22.7834	113.736
395		441900	Daily Services	Store	440000	22.9295	113.798
396		441900	Daily Services	Store	440000	22.8073	114.148
397		441900	Daily Services	Store	440000	22.9903	113.901
398		441900	Daily Services	Store	440000	22.8934	113.592
399		441900	Daily Services	Store	440000	22.9918	113.806
400		441900	Daily Services	Store	440000	22.7642	113.785
401		441900	Daily Services	Store	440000	23.0498	113.743
402		441900	Daily Services	Store	440000	23.0546	113.649
403		441900	Daily Services	Store	440000	22.9298	114.007
404		441900	Daily Services	Store	440000	22.7919	113.744
405		441900	Daily Services	Store	440000	22.9141	114.083
406		441900	Daily Services	Store	440000	22.9532	113.981
407		441900	Daily Services	Store	440000	22.8304	114.092
408		441900	Daily Services	Store	440000	22.7945	113.758
409		441900	Daily Services	Store	440000	22.8229	113.618
410		441900	Daily Services	Store	440000	23.0969	113.753
411		441900	Daily Services	Store	440000	23.0634	114.019
412		441900	Daily Services	Store	440000	22.7959	113.752
413		441900	Daily Services	Store	440000	23.1082	113.822
414		441900	Daily Services	Store	440000	22.7438	114.149
415		441900	Daily Services	Store	440000	22.9298	113.635
416		441900	Daily Services	Store	440000	23.0147	114.088
417		441900	Daily Services	Store	440000	23.0651	113.71
418		441900	Daily Services	Store	440000	22.7441	114.135
419		441900	Daily Services	Store	440000	23.0905	113.709
420		441900	Daily Services	Store	440000	22.9876	113.947
421		441900	Daily Services	Store	440000	23.0117	113.611
422		441900	Daily Services	Store	440000	23.0883	113.945
423		441900	Daily Services	Store	440000	23.0478	113.739
424		441900	Daily Services	Store	440000	22.8654	113.708
425		441900	Daily Services	Store	440000	22.774	113.691
426		441900	Daily Services	Store	440000	22.8368	113.647
427		441900	Daily Services	Store	440000	22.8232	113.65
428		441900	Daily Services	Store	440000	22.7518	114.154
429		441900	Daily Services	Store	440000	22.7757	114.053
430		441900	Daily Services	Store	440000	22.9783	113.698
431		441900	Daily Services	Store	440000	22.8442	114.172
432		441900	Daily Services	Store	440000	23.0791	113.961
433		441900	Daily Services	Store	440000	22.9726	114.093
434		441900	Daily Services	Store	440000	23.0821	113.814
435		441900	Daily Services	Store	440000	22.8608	113.69
436		441900	Daily Services	Store	440000	22.7785	113.773
437		441900	Daily Services	Store	440000	23.1261	113.775
438		441900	Daily Services	Store	440000	23.0182	114.102
439		441900	Daily Services	Store	440000	23.0281	113.987
440		441900	Daily Services	Store	440000	22.8978	113.908
441		441900	Daily Services	Store	440000	23.0632	114.011
442		441900	Daily Services	Store	440000	22.7346	114.13
443		441900	Daily Services	Store	440000	22.8289	114.092
444		441900	Daily Services	Store	440000	22.836	113.638
445		441900	Daily Services	Store	440000	22.9121	113.65
446		441900	Daily Services	Store	440000	23.0424	113.889
447		441900	Daily Services	Store	440000	23.0427	113.669
448		441900	Daily Services	Store	440000	23.0507	113.904
449		441900	Daily Services	Store	440000	23.1012	113.761
450		441900	Daily Services	Store	440000	22.7927	114.066
451		441900	Daily Services	Store	440000	22.9186	114.091
452		441900	Daily Services	Store	440000	23.0892	113.771
453		441900	Daily Services	Store	440000	22.8668	113.666
454		441900	Daily Services	Store	440000	23.046	113.861
455		441900	Daily Services	Store	440000	22.8109	113.723
456		441900	Daily Services	Store	440000	23.1036	113.684
457		441900	Daily Services	Store	440000	22.8191	113.662
458		441900	Daily Services	Store	440000	23.078	113.75
459		441900	Daily Services	Store	440000	22.8004	113.71
460		441900	Daily Services	Store	440000	22.9807	113.917
461		441900	Daily Services	Store	440000	23.0367	113.845
462		441900	Daily Services	Store	440000	23.0588	114.006
463		441900	Daily Services	Store	440000	23.0947	113.665
464		441900	Daily Services	Store	440000	23.0256	114.022
465		441900	Daily Services	Store	440000	22.9965	113.909
466		441900	Daily Services	Store	440000	23.0027	113.928
467		441900	Daily Services	Store	440000	23.055	114.028
468		441900	Daily Services	Store	440000	22.9811	113.901
469		441900	Daily Services	Store	440000	22.8488	113.717
470		441900	Daily Services	Store	440000	22.8485	114.088
471		441900	Daily Services	Store	440000	22.695	114.15
472		441900	Daily Services	Store	440000	22.7911	114.093
473		441900	Daily Services	Store	440000	22.7878	114.093
474		441900	Daily Services	Store	440000	22.8479	113.627
475		441900	Daily Services	Store	440000	23.005	113.931
476		441900	Daily Services	Store	440000	22.9637	113.676
477		441900	Daily Services	Store	440000	22.7947	113.796
478		441900	Daily Services	Store	440000	22.9788	113.847
479		441900	Daily Services	Store	440000	22.9228	113.827
480		441900	Daily Services	Store	440000	22.767	113.785
481		441900	Daily Services	Store	440000	23.0102	113.863
482		441900	Daily Services	Store	440000	22.8587	114.129
483		441900	Daily Services	Store	440000	22.7957	113.751
484		441900	Daily Services	Store	440000	23.1033	113.736
485		441900	Daily Services	Store	440000	23.1149	113.64
486		441900	Daily Services	Store	440000	22.8259	113.972
487		441900	Daily Services	Store	440000	22.9763	113.672
488		441900	Daily Services	Store	440000	23.0834	113.962
489		441900	Daily Services	Store	440000	22.8926	113.592
490		441900	Daily Services	Store	440000	22.9901	113.812
491		441900	Daily Services	Store	440000	23.04	113.953
492		441900	Daily Services	Store	440000	22.8748	114.114
493		441900	Daily Services	Store	440000	22.7702	113.773
494		441900	Daily Services	Store	440000	23.0611	113.807
495		441900	Daily Services	Store	440000	23.0544	113.66
496		441900	Daily Services	Store	440000	22.7216	114.183
497		441900	Daily Services	Store	440000	22.9846	114.01
498		441900	Daily Services	Store	440000	23.1101	113.81
499		441900	Daily Services	Store	440000	23.0363	114.086
500		441900	Daily Services	Store	440000	23.0978	113.747
501		441900	Daily Services	Store	440000	23.0946	113.664
502		441900	Daily Services	Store	440000	23.1019	113.821
503		441900	Daily Services	Store	440000	22.8574	114.214
504		441900	Daily Services	Store	440000	22.8226	113.658
505		441900	Daily Services	Store	440000	22.8869	113.65
506		441900	Daily Services	Store	440000	22.8223	113.649
507		441900	Daily Services	Store	440000	22.7921	113.77
508		441900	Daily Services	Store	440000	23.0784	113.859
509		441900	Daily Services	Store	440000	22.8768	113.62
510		441900	Daily Services	Store	440000	22.8058	114.135
511		441900	Daily Services	Store	440000	22.8903	113.616
512		441900	Daily Services	Store	440000	23.0114	113.725
513		441900	Daily Services	Store	440000	22.8427	114.16
514		441900	Daily Services	Store	440000	23.1019	113.756
515		441900	Daily Services	Store	440000	22.8995	114.066
516		441900	Daily Services	Store	440000	22.767	114.095
517		441900	Daily Services	Store	440000	22.7987	113.707
518		441900	Daily Services	Store	440000	22.797	114.05
519		441900	Daily Services	Store	440000	22.9961	113.61
520		441900	Daily Services	Store	440000	23.0494	113.749
521		441900	Daily Services	Store	440000	22.7704	113.786
522		441900	Daily Services	Store	440000	22.8351	114.158
523		441900	Daily Services	Store	440000	22.7769	113.712
524		441900	Daily Services	Store	440000	22.9321	113.8
525		441900	Daily Services	Store	440000	23.0415	113.767
526		441900	Daily Services	Store	440000	23.0608	114.004
527		441900	Daily Services	Store	440000	22.9907	113.928
528		441900	Daily Services	Store	440000	22.9461	113.942
529		441900	Daily Services	Store	440000	23.0794	113.8
530		441900	Daily Services	Store	440000	22.8064	113.661
531		441900	Daily Services	Store	440000	22.7227	114.154
532		441900	Daily Services	Store	440000	23.0092	113.563
533		441900	Daily Services	Store	440000	22.9249	113.653
534		441900	Daily Services	Store	440000	22.8042	113.673
535		441900	Daily Services	Store	440000	22.7267	114.177
536		441900	Daily Services	Store	440000	22.9141	114.084
537		441900	Daily Services	Store	440000	23.0806	113.958
538		441900	Daily Services	Store	440000	22.7945	114.145
539		441900	Daily Services	Store	440000	23.0112	113.751
540		441900	Daily Services	Store	440000	22.8068	113.814
541		441900	Daily Services	Store	440000	22.9996	113.663
542		441900	Daily Services	Store	440000	22.9111	113.808
543		441900	Daily Services	Store	440000	22.8855	113.831
544		441900	Daily Services	Store	440000	23.0499	113.742
545		441900	Daily Services	Store	440000	23.0639	113.694
546		441900	Daily Services	Store	440000	23.0687	113.699
547		441900	Daily Services	Store	440000	23.0501	113.947
548		441900	Daily Services	Store	440000	22.9699	113.951
549		441900	Daily Services	Store	440000	22.8455	113.698
550		441900	Daily Services	Store	440000	22.9731	114.088
551		441900	Daily Services	Store	440000	23.0794	113.925
552		441900	Daily Services	Store	440000	23.0878	113.927
553		441900	Daily Services	Store	440000	23.0904	113.966
554		441900	Daily Services	Store	440000	22.7982	113.701
555		441900	Daily Services	Store	440000	22.9401	113.933
556		441900	Daily Services	Store	440000	22.9699	113.951
557		441900	Daily Services	Store	440000	22.7863	114.083
558		441900	Daily Services	Store	440000	22.7394	114.107
559		441900	Daily Services	Store	440000	23.0615	113.955
560		441900	Daily Services	Store	440000	23.0932	113.909
561		441900	Daily Services	Store	440000	22.9088	114.053
562		441900	Daily Services	Store	440000	23.0684	113.989
563		441900	Daily Services	Store	440000	22.9272	113.963
564		441900	Daily Services	Store	440000	23.1082	113.914
565		441900	Daily Services	Store	440000	23.095	113.908
566		441900	Daily Services	Store	440000	22.9141	114.084
567		441900	Daily Services	Store	440000	22.8117	113.692
568		441900	Daily Services	Store	440000	22.8392	114.176
569		441900	Daily Services	Store	440000	22.7423	114.163
570		441900	Daily Services	Store	440000	23.0078	113.652
571		441900	Daily Services	Store	440000	22.9375	113.934
572		441900	Daily Services	Store	440000	22.9046	114.084
573		441900	Daily Services	Store	440000	22.9888	113.97
574		441900	Daily Services	Store	440000	23.0533	113.854
575		441900	Daily Services	Store	440000	22.8107	114.149
576		441900	Daily Services	Store	440000	22.8173	113.805
577		441900	Daily Services	Store	440000	23.0664	113.71
578		441900	Daily Services	Store	440000	23.0466	113.821
579		441900	Daily Services	Store	440000	23.0231	113.914
580		441900	Daily Services	Store	440000	22.755	113.674
581		441900	Daily Services	Store	440000	22.831	114.085
582		441900	Daily Services	Store	440000	23.0534	113.754
583		441900	Daily Services	Store	440000	22.8557	113.83
584		441900	Daily Services	Store	440000	22.7783	113.743
585		441900	Daily Services	Store	440000	23.0031	113.927
586		441900	Daily Services	Store	440000	23.017	114.074
587		441900	Daily Services	Store	440000	23.0224	113.954
588		441900	Daily Services	Store	440000	22.8818	113.808
589		441900	Daily Services	Store	440000	22.9131	114.06
590		441900	Daily Services	Store	440000	23.0091	113.749
591		441900	Daily Services	Store	440000	22.812	113.683
592		441900	Daily Services	Store	440000	22.9303	113.657
593		441900	Daily Services	Store	440000	22.8542	113.703
594		441900	Daily Services	Store	440000	22.7931	113.745
595		441900	Daily Services	Store	440000	22.8547	113.609
596		441900	Daily Services	Store	440000	22.7606	114.156
597		441900	Daily Services	Store	440000	22.8707	114.117
598		441900	Daily Services	Store	440000	22.9335	113.665
599		441900	Daily Services	Store	440000	22.7991	113.707
600		441900	Daily Services	Store	440000	22.9893	113.86
601		441900	Daily Services	Store	440000	23.0295	113.934
602		441900	Daily Services	Store	440000	22.9703	113.978
603		441900	Daily Services	Store	440000	22.7491	114.14
604		441900	Daily Services	Store	440000	22.9621	113.929
605		441900	Daily Services	Store	440000	22.7902	113.767
606		441900	Daily Services	Store	440000	23.0103	113.966
607		441900	Daily Services	Store	440000	22.834	114.165
608		441900	Daily Services	Store	440000	22.7673	113.699
609		441900	Daily Services	Store	440000	22.9437	113.64
610		441900	Daily Services	Store	440000	23.1064	113.782
611		441900	Daily Services	Store	440000	22.8344	113.669
612		441900	Daily Services	Store	440000	23.0976	113.801
613		441900	Daily Services	Store	440000	23.0244	113.944
614		441900	Daily Services	Store	440000	23.1034	113.973
615		441900	Daily Services	Store	440000	22.8193	113.662
616		441900	Daily Services	Store	440000	23.0618	113.783
617		441900	Daily Services	Store	440000	22.9128	113.645
618		441900	Daily Services	Store	440000	23.0703	113.868
619		441900	Daily Services	Store	440000	22.7379	114.151
620		441900	Daily Services	Store	440000	22.7855	113.666
621		441900	Daily Services	Store	440000	23.1084	113.778
622		441900	Daily Services	Store	440000	23.0584	113.905
623		441900	Daily Services	Store	440000	23.0624	114.016
624		441900	Daily Services	Store	440000	22.9524	113.926
625		441900	Daily Services	Store	440000	22.8175	113.718
626		441900	Daily Services	Store	440000	23.0786	113.881
627		441900	Daily Services	Store	440000	23.0123	113.668
628		441900	Daily Services	Store	440000	22.8785	113.913
629		441900	Daily Services	Store	440000	22.8977	113.658
630		441900	Daily Services	Store	440000	22.9245	113.923
631		441900	Daily Services	Store	440000	22.8257	113.69
632		441900	Daily Services	Store	440000	22.7242	114.179
633		441900	Daily Services	Store	440000	23.0408	113.703
634		441900	Daily Services	Store	440000	23.0534	114.024
635		441900	Daily Services	Store	440000	23.0109	113.641
636		441900	Daily Services	Store	440000	23.0974	113.753
637		441900	Daily Services	Store	440000	23.0937	113.983
638		441900	Daily Services	Store	440000	22.7938	113.699
639		441900	Daily Services	Store	440000	22.9979	113.94
640		441900	Daily Services	Store	440000	23.0522	114.024
641		441900	Daily Services	Store	440000	22.8873	113.822
642		441900	Daily Services	Store	440000	22.8208	114.09
643		441900	Daily Services	Store	440000	22.9697	113.952
644		441900	Daily Services	Store	440000	22.9374	113.662
645		441900	Daily Services	Store	440000	22.9602	113.915
646		441900	Daily Services	Store	440000	22.7937	113.784
647		441900	Daily Services	Store	440000	22.7672	113.769
648		441900	Daily Services	Store	440000	23.0355	113.771
649		441900	Daily Services	Store	440000	22.7706	113.773
650		441900	Daily Services	Store	440000	23.0574	114.04
651		441900	Daily Services	Store	440000	22.9864	113.9
652		441900	Daily Services	Store	440000	22.8101	114.119
653		441900	Daily Services	Store	440000	22.7148	114.152
654		441900	Daily Services	Store	440000	23.0386	114.105
655		441900	Daily Services	Store	440000	23.0954	113.647
656		441900	Daily Services	Store	440000	23.0953	113.646
657		441900	Daily Services	Store	440000	23.0673	113.867
658		441900	Daily Services	Store	440000	22.9781	113.973
659		441900	Daily Services	Store	440000	23.0424	114.105
660		441900	Daily Services	Store	440000	22.9232	113.929
661		441900	Daily Services	Store	440000	22.9233	113.929
662		441900	Daily Services	Store	440000	22.7174	114.182
663		441900	Daily Services	Store	440000	22.8102	113.712
664		441900	Daily Services	Store	440000	22.8458	114.133
665		441900	Daily Services	Store	440000	22.9267	114.11
666		441900	Daily Services	Store	440000	22.9441	113.784
667		441900	Daily Services	Store	440000	23.0067	113.564
668		441900	Daily Services	Store	440000	23.0478	113.537
669		441900	Daily Services	Store	440000	23.0841	113.928
670		441900	Daily Services	Store	440000	22.9644	113.769
671		441900	Daily Services	Store	440000	22.9407	113.85
672		441900	Daily Services	Store	440000	23.0447	113.747
673		441900	Daily Services	Store	440000	23.0931	113.721
674		441900	Daily Services	Store	440000	22.8232	114.166
675		441900	Daily Services	Store	440000	23.0875	113.714
676		441900	Daily Services	Store	440000	22.9919	113.745
677		441900	Daily Services	Store	440000	23.0952	113.647
678		441900	Daily Services	Store	440000	22.9945	113.88
679		441900	Daily Services	Store	440000	23.0215	114.078
680		441900	Daily Services	Store	440000	23.0472	113.714
681		441900	Daily Services	Store	440000	23.03	113.994
682		441900	Daily Services	Store	440000	22.8656	113.621
683		441900	Daily Services	Store	440000	23.0448	113.787
684		441900	Daily Services	Store	440000	22.9082	114.062
685		441900	Daily Services	Store	440000	22.9041	113.835
686		441900	Daily Services	Store	440000	23.0433	113.746
687		441900	Daily Services	Store	440000	23.0441	113.746
688		441900	Daily Services	Store	440000	22.8136	113.668
689		441900	Daily Services	Store	440000	23.0123	113.751
690		441900	Daily Services	Store	440000	23.0647	113.585
691		441900	Daily Services	Store	440000	23.0559	113.789
692		441900	Daily Services	Store	440000	22.7801	114.031
693		441900	Daily Services	Store	440000	23.008	114.013
694		441900	Daily Services	Store	440000	23.0639	113.8
695		441900	Daily Services	Store	440000	22.7133	114.155
696		441900	Daily Services	Store	440000	22.7494	114.14
697		441900	Daily Services	Store	440000	22.7806	114.031
698		441900	Daily Services	Store	440000	22.7989	114.079
699		441900	Daily Services	Store	440000	23.0381	113.775
700		441900	Daily Services	Store	440000	23.0489	113.734
701		441900	Daily Services	Store	440000	22.9629	113.933
702		441900	Daily Services	Store	440000	22.7884	114.093
703		441900	Daily Services	Store	440000	22.809	114.115
704		441900	Daily Services	Store	440000	23.0285	113.739
705		441900	Daily Services	Store	440000	22.9709	113.975
706		441900	Daily Services	Store	440000	22.9475	113.864
707		441900	Daily Services	Store	440000	23.078	113.718
708		441900	Daily Services	Store	440000	23.0942	113.647
709		441900	Daily Services	Store	440000	22.8137	113.72
710		441900	Daily Services	Store	440000	22.999	113.936
711		441900	Daily Services	Store	440000	22.7846	114.141
712		441900	Daily Services	Store	440000	23.1014	113.969
713		441900	Daily Services	Store	440000	22.8816	113.997
714		441900	Daily Services	Store	440000	22.7621	114.096
715		441900	Daily Services	Store	440000	22.9942	113.882
716		441900	Daily Services	Store	440000	23.1039	113.806
717		441900	Daily Services	Store	440000	22.794	113.75
718		441900	Daily Services	Store	440000	22.9557	113.67
719		441900	Daily Services	Store	440000	22.8054	114.137
720		441900	Daily Services	Store	440000	22.8245	113.668
721		441900	Daily Services	Store	440000	23.0345	113.713
722		441900	Daily Services	Store	440000	23.0459	113.79
723		441900	Daily Services	Store	440000	23.0467	114.1
724		441900	Daily Services	Store	440000	23.0065	113.723
725		441900	Daily Services	Store	440000	22.9156	114.067
726		441900	Daily Services	Store	440000	22.7481	114.164
727		441900	Daily Services	Store	440000	23.0639	113.588
728		441900	Daily Services	Store	440000	22.7154	114.168
729		441900	Daily Services	Store	440000	22.7985	113.707
730		441900	Daily Services	Store	440000	22.9961	114.036
731		441900	Daily Services	Store	440000	22.9285	113.836
732		441900	Daily Services	Store	440000	22.959	114.14
733		441900	Daily Services	Store	440000	23.0938	113.927
734		441900	Daily Services	Store	440000	22.9003	113.908
735		441900	Daily Services	Store	440000	23.0684	113.947
736		441900	Daily Services	Store	440000	23.0313	113.819
737		441900	Daily Services	Store	440000	22.9136	114.003
738		441900	Daily Services	Store	440000	22.8172	113.806
739		441900	Daily Services	Store	440000	22.9362	113.704
740		441900	Daily Services	Store	440000	23.0892	113.944
741		441900	Daily Services	Store	440000	23.0717	113.8
742		441900	Daily Services	Store	440000	22.9626	113.676
743		441900	Daily Services	Store	440000	22.9154	113.664
744		441900	Daily Services	Store	440000	23.0276	113.991
745		441900	Daily Services	Store	440000	22.7603	114.066
746		441900	Daily Services	Store	440000	22.8498	113.701
747		441900	Daily Services	Store	440000	23.0113	114.069
748		441900	Daily Services	Store	440000	22.8029	113.78
749		441900	Daily Services	Store	440000	23.0366	113.814
750		441900	Daily Services	Store	440000	22.9114	113.956
751		441900	Daily Services	Store	440000	22.9369	113.977
752		441900	Daily Services	Store	440000	23.0212	113.984
753		441900	Daily Services	Store	440000	23.09	113.812
754		441900	Daily Services	Store	440000	22.8569	114.158
755		441900	Daily Services	Store	440000	22.982	113.939
756		441900	Daily Services	Store	440000	23.0183	113.644
757		441900	Daily Services	Store	440000	22.8474	114.132
758		441900	Daily Services	Store	440000	22.8517	114.132
759		441900	Daily Services	Store	440000	22.9744	113.925
760		441900	Daily Services	Store	440000	22.985	113.71
761		441900	Daily Services	Store	440000	23.0893	113.845
762		441900	Daily Services	Store	440000	22.8643	114.122
763		441900	Daily Services	Store	440000	22.8296	114.2
764		441900	Daily Services	Store	440000	23.0006	114.03
765		441900	Daily Services	Store	440000	22.9337	113.944
766		441900	Daily Services	Store	440000	22.961	114.029
767		441900	Daily Services	Store	440000	23.0741	113.942
768		441900	Daily Services	Store	440000	23.0897	113.779
769		441900	Daily Services	Store	440000	23.0198	113.849
770		441900	Daily Services	Store	440000	22.8203	113.665
771		441900	Daily Services	Store	440000	22.7988	113.707
772		441900	Daily Services	Store	440000	22.959	114.179
773		441900	Daily Services	Store	440000	22.9682	113.986
774		441900	Daily Services	Store	440000	22.9687	113.64
775		441900	Daily Services	Store	440000	22.9799	113.921
776		441900	Daily Services	Store	440000	23.0021	114.087
777		441900	Daily Services	Store	440000	23.0414	113.891
778		441900	Daily Services	Store	440000	22.9905	113.893
779		441900	Daily Services	Store	440000	22.929	113.633
780		441900	Daily Services	Store	440000	22.9479	113.938
781		441900	Daily Services	Store	440000	22.9665	113.957
782		441900	Daily Services	Store	440000	23.0609	114.004
783		441900	Daily Services	Store	440000	23.0984	113.784
784		441900	Daily Services	Store	440000	23.1108	113.874
785		441900	Daily Services	Store	440000	22.9853	114.027
786		441900	Daily Services	Store	440000	23.0489	113.576
787		441900	Daily Services	Store	440000	22.8553	114.16
788		441900	Daily Services	Store	440000	22.8169	114.161
789		441900	Daily Services	Store	440000	22.8446	113.716
790		441900	Daily Services	Store	440000	22.9648	113.758
791		441900	Daily Services	Store	440000	23.0156	113.994
792		441900	Daily Services	Store	440000	22.9141	113.982
793		441900	Daily Services	Store	440000	23.0852	113.694
794		441900	Daily Services	Store	440000	23.0728	113.79
795		441900	Daily Services	Store	440000	23.0978	113.958
796		441900	Daily Services	Store	440000	23.1019	113.821
797		441900	Daily Services	Store	440000	22.6953	114.167
798		441900	Daily Services	Store	440000	23.111	113.779
799		441900	Daily Services	Store	440000	22.811	113.739
800		441900	Daily Services	Store	440000	22.8487	113.718
801		441900	Daily Services	Store	440000	22.8051	113.661
802		441900	Daily Services	Store	440000	22.9991	114.045
803		441900	Daily Services	Store	440000	22.8152	113.794
804		441900	Daily Services	Store	440000	23.0863	113.766
805		441900	Daily Services	Store	440000	22.9613	114.024
806		441900	Daily Services	Store	440000	22.989	114.038
807		441900	Daily Services	Store	440000	23.0936	113.66
808		441900	Daily Services	Store	440000	22.6895	114.157
809		441900	Daily Services	Store	440000	22.78	113.734
810		441900	Daily Services	Store	440000	22.9148	113.955
811		441900	Daily Services	Store	440000	22.9221	113.931
812		441900	Daily Services	Store	440000	23.0457	113.96
813		441900	Daily Services	Store	440000	23.0063	113.723
814		441900	Daily Services	Store	440000	23.0144	113.922
815		441900	Daily Services	Store	440000	22.8213	113.661
816		441900	Daily Services	Store	440000	22.9524	114.054
817		441900	Daily Services	Store	440000	23.0551	113.825
818		441900	Daily Services	Store	440000	22.8173	113.672
819		441900	Daily Services	Store	440000	23.0482	113.538
820		441900	Daily Services	Store	440000	23.0484	113.959
821		441900	Daily Services	Store	440000	23.0046	113.932
822		441900	Daily Services	Store	440000	23.049	113.74
823		441900	Daily Services	Store	440000	22.8663	114.12
824		441900	Daily Services	Store	440000	23.0228	114.116
825		441900	Daily Services	Store	440000	23.0908	113.971
826		441900	Daily Services	Store	440000	23.1081	113.781
827		441900	Daily Services	Store	440000	23.1149	113.775
828		441900	Daily Services	Store	440000	23.0804	113.957
829		441900	Daily Services	Store	440000	22.9161	113.931
830		441900	Daily Services	Store	440000	22.9357	113.939
831		441900	Daily Services	Store	440000	22.8593	114.129
832		441900	Daily Services	Store	440000	22.8755	113.992
833		441900	Daily Services	Store	440000	22.858	113.828
834		441900	Daily Services	Store	440000	23.0793	113.824
835		441900	Daily Services	Store	440000	22.9264	113.965
836		441900	Daily Services	Store	440000	23.0497	113.742
837		441900	Daily Services	Store	440000	22.7125	114.156
838		441900	Daily Services	Store	440000	22.9372	113.848
839		441900	Daily Services	Store	440000	22.7543	113.675
840		441900	Daily Services	Store	440000	22.8499	113.827
841		441900	Daily Services	Store	440000	22.7384	114.151
842		441900	Daily Services	Store	440000	22.6935	114.159
843		441900	Daily Services	Store	440000	22.8175	113.663
844		441900	Daily Services	Store	440000	23.0778	113.994
845		441900	Daily Services	Store	440000	23.0247	114.018
846		441900	Daily Services	Store	440000	22.7297	114.189
847		441900	Daily Services	Store	440000	23.0689	114.016
848		441900	Daily Services	Store	440000	23.0532	113.762
849		441900	Daily Services	Store	440000	23.03	113.993
850		441900	Daily Services	Store	440000	22.9591	114.128
851		441900	Daily Services	Store	440000	23.0898	113.916
852		441900	Daily Services	Store	440000	22.8199	114.178
853		441900	Daily Services	Store	440000	23.0991	113.915
854		441900	Daily Services	Store	440000	23.0071	113.995
855		441900	Daily Services	Store	440000	22.9918	113.925
856		441900	Daily Services	Store	440000	22.9353	113.672
857		441900	Daily Services	Store	440000	22.9841	114.028
858		441900	Daily Services	Store	440000	23.0077	113.651
859		441900	Daily Services	Store	440000	22.766	113.699
860		441900	Daily Services	Store	440000	23.06	113.76
861		441900	Daily Services	Store	440000	22.8502	114.142
862		441900	Daily Services	Store	440000	23.0396	114.011
863		441900	Daily Services	Store	440000	23.1163	113.85
864		441900	Daily Services	Store	440000	22.7541	114.136
865		441900	Daily Services	Store	440000	22.7804	113.783
866		441900	Daily Services	Store	440000	22.9305	113.979
867		441900	Daily Services	Store	440000	22.979	113.988
868		441900	Daily Services	Store	440000	23.0863	113.956
869		441900	Daily Services	Store	440000	22.8343	113.675
870		441900	Daily Services	Store	440000	22.7291	114.189
871		441900	Daily Services	Store	440000	22.9227	113.827
872		441900	Daily Services	Store	440000	22.973	113.726
873		441900	Daily Services	Store	440000	22.9704	113.694
874		441900	Daily Services	Store	440000	23.0541	113.571
875		441900	Daily Services	Store	440000	23.0104	114.04
876		441900	Daily Services	Store	440000	23.0469	113.741
877		441900	Daily Services	Store	440000	23.0947	113.953
878		441900	Daily Services	Store	440000	22.7972	113.732
879		441900	Daily Services	Store	440000	23.128	113.724
880		441900	Daily Services	Store	440000	22.9255	113.974
881		441900	Daily Services	Store	440000	22.916	113.952
882		441900	Daily Services	Store	440000	22.9314	113.973
883		441900	Daily Services	Supermarket	440000	22.9458	113.918
884		441900	Daily Services	Supermarket	440000	22.9567	113.944
885		441900	Daily Services	Supermarket	440000	23.0726	113.863
886		441900	Daily Services	Supermarket	440000	23.0347	113.754
887		441900	Daily Services	Supermarket	440000	22.8152	113.777
888		441900	Daily Services	Supermarket	440000	23.0015	113.721
889		441900	Daily Services	Supermarket	440000	22.9743	113.918
890		441900	Daily Services	Supermarket	440000	23.0619	113.721
891		441900	Daily Services	Supermarket	440000	23.0577	113.65
892		441900	Daily Services	Supermarket	440000	22.8835	114.082
893		441900	Daily Services	Supermarket	440000	22.7714	113.748
894		441900	Daily Services	Supermarket	440000	22.787	113.791
895		441900	Daily Services	Supermarket	440000	22.8429	113.826
896		441900	Daily Services	Supermarket	440000	22.9912	113.964
897		441900	Daily Services	Supermarket	440000	23.0692	113.672
898		441900	Daily Services	Supermarket	440000	23.087	113.887
899		441900	Daily Services	Supermarket	440000	22.9837	113.9
900		441900	Daily Services	Supermarket	440000	22.8014	114.045
901		441900	Daily Services	Supermarket	440000	22.8323	114.102
902		441900	Daily Services	Supermarket	440000	22.8835	114.082
903		441900	Daily Services	Supermarket	440000	23.078	113.97
904		441900	Daily Services	Supermarket	440000	22.9576	113.881
905		441900	Daily Services	Supermarket	440000	22.8404	114.156
906		441900	Daily Services	Supermarket	440000	22.9008	114.073
907		441900	Daily Services	Supermarket	440000	23.0845	113.939
908		441900	Daily Services	Supermarket	440000	22.8446	114.156
909		441900	Daily Services	Supermarket	440000	22.8525	114.142
910		441900	Daily Services	Supermarket	440000	22.8251	114.182
911		441900	Daily Services	Supermarket	440000	23.037	113.752
912		441900	Daily Services	Supermarket	440000	22.8565	113.659
913		441900	Daily Services	Supermarket	440000	22.7471	114.135
914		441900	Daily Services	Supermarket	440000	22.7987	114.047
915		441900	Daily Services	Supermarket	440000	22.8548	113.839
916		441900	Daily Services	Supermarket	440000	23.0599	113.772
917		441900	Daily Services	Supermarket	440000	23.0147	113.986
918		441900	Daily Services	Supermarket	440000	22.7107	114.153
919		441900	Daily Services	Supermarket	440000	22.7526	114.155
920		441900	Daily Services	Supermarket	440000	22.8894	113.997
921		441900	Daily Services	Supermarket	440000	22.8893	113.997
922		441900	Daily Services	Supermarket	440000	22.9107	114.059
923		441900	Daily Services	Supermarket	440000	22.7419	114.15
924		441900	Daily Services	Supermarket	440000	22.816	114.135
925		441900	Daily Services	Supermarket	440000	22.7667	114.058
926		441900	Daily Services	Supermarket	440000	22.826	114.162
927		441900	Daily Services	Supermarket	440000	22.7229	114.152
928		441900	Daily Services	Supermarket	440000	22.8112	114.102
929		441900	Daily Services	Supermarket	440000	22.7219	114.172
930		441900	Daily Services	Supermarket	440000	22.6897	114.163
931		441900	Daily Services	Supermarket	440000	22.6948	114.167
932		441900	Daily Services	Supermarket	440000	22.6961	114.158
933		441900	Daily Services	Supermarket	440000	22.7007	114.158
934		441900	Daily Services	Supermarket	440000	22.7125	114.158
935		441900	Daily Services	Supermarket	440000	22.7163	114.145
936		441900	Daily Services	Supermarket	440000	22.7207	114.176
937		441900	Daily Services	Supermarket	440000	22.7255	114.127
938		441900	Daily Services	Supermarket	440000	22.729	114.194
939		441900	Daily Services	Supermarket	440000	22.7292	114.159
940		441900	Daily Services	Supermarket	440000	22.7343	114.162
941		441900	Daily Services	Supermarket	440000	22.7362	114.1
942		441900	Daily Services	Supermarket	440000	22.7367	114.128
943		441900	Daily Services	Supermarket	440000	22.7367	114.106
944		441900	Daily Services	Supermarket	440000	22.7381	114.149
945		441900	Daily Services	Supermarket	440000	22.7386	114.163
946		441900	Daily Services	Supermarket	440000	22.7407	114.161
947		441900	Daily Services	Supermarket	440000	22.7413	114.102
948		441900	Daily Services	Supermarket	440000	22.7419	114.159
949		441900	Daily Services	Supermarket	440000	22.7443	114.163
950		441900	Daily Services	Supermarket	440000	22.7457	114.167
951		441900	Daily Services	Supermarket	440000	22.7489	114.141
952		441900	Daily Services	Supermarket	440000	22.7521	114.136
953		441900	Daily Services	Supermarket	440000	22.7589	114.158
954		441900	Daily Services	Supermarket	440000	22.759	114.144
955		441900	Daily Services	Supermarket	440000	22.7593	114.096
956		441900	Daily Services	Supermarket	440000	22.7649	114.074
957		441900	Daily Services	Supermarket	440000	22.7666	114.105
958		441900	Daily Services	Supermarket	440000	22.7686	114.075
959		441900	Daily Services	Supermarket	440000	22.7713	114.083
960		441900	Daily Services	Supermarket	440000	22.7753	114.071
961		441900	Daily Services	Supermarket	440000	22.7757	114.053
962		441900	Daily Services	Supermarket	440000	22.7795	113.734
963		441900	Daily Services	Supermarket	440000	22.7836	114.032
964		441900	Daily Services	Supermarket	440000	22.7845	114.097
965		441900	Daily Services	Supermarket	440000	22.7879	114.138
966		441900	Daily Services	Supermarket	440000	22.789	114.092
967		441900	Daily Services	Supermarket	440000	22.7913	114.094
968		441900	Daily Services	Supermarket	440000	22.7957	114.069
969		441900	Daily Services	Supermarket	440000	22.796	114.051
970		441900	Daily Services	Supermarket	440000	22.7969	114.147
971		441900	Daily Services	Supermarket	440000	22.7988	114.045
972		441900	Daily Services	Supermarket	440000	22.8003	113.732
973		441900	Daily Services	Supermarket	440000	22.8012	114.057
974		441900	Daily Services	Supermarket	440000	22.8022	114.034
975		441900	Daily Services	Supermarket	440000	22.8027	114.048
976		441900	Daily Services	Supermarket	440000	22.8035	114.142
977		441900	Daily Services	Supermarket	440000	22.8041	114.076
978		441900	Daily Services	Supermarket	440000	22.8079	114.031
979		441900	Daily Services	Supermarket	440000	22.808	113.773
980		441900	Daily Services	Supermarket	440000	22.811	114.11
981		441900	Daily Services	Supermarket	440000	22.822	113.97
982		441900	Daily Services	Supermarket	440000	22.8225	114.179
983		441900	Daily Services	Supermarket	440000	22.8243	114.093
984		441900	Daily Services	Supermarket	440000	22.8267	114.182
985		441900	Daily Services	Supermarket	440000	22.8271	114.179
986		441900	Daily Services	Supermarket	440000	22.8303	114.083
987		441900	Daily Services	Supermarket	440000	22.8304	114.1
988		441900	Daily Services	Supermarket	440000	22.8305	113.681
989		441900	Daily Services	Supermarket	440000	22.8323	114.166
990		441900	Daily Services	Supermarket	440000	22.8349	114.084
991		441900	Daily Services	Supermarket	440000	22.8356	114.09
992		441900	Daily Services	Supermarket	440000	22.8359	114.183
993		441900	Daily Services	Supermarket	440000	22.838	114.16
994		441900	Daily Services	Supermarket	440000	22.8388	114.155
995		441900	Daily Services	Supermarket	440000	22.8404	113.969
996		441900	Daily Services	Supermarket	440000	22.8408	114.075
997		441900	Daily Services	Supermarket	440000	22.8422	114.15
998		441900	Daily Services	Supermarket	440000	22.8444	114.152
999		441900	Daily Services	Supermarket	440000	22.8455	114.142
1000		441900	Daily Services	Supermarket	440000	22.8478	114.011
1001		441900	Daily Services	Supermarket	440000	22.8482	114.088
1002		441900	Daily Services	Supermarket	440000	22.8543	114.141
1003		441900	Daily Services	Supermarket	440000	22.8557	114.135
1004		441900	Daily Services	Supermarket	440000	22.8788	113.904
1005		441900	Daily Services	Supermarket	440000	22.8841	113.996
1006		441900	Daily Services	Supermarket	440000	22.8841	114.102
1007		441900	Daily Services	Supermarket	440000	22.9031	114.004
1008		441900	Daily Services	Supermarket	440000	22.9091	114.064
1009		441900	Daily Services	Supermarket	440000	22.9095	114.049
1010		441900	Daily Services	Supermarket	440000	22.9137	113.995
1011		441900	Daily Services	Supermarket	440000	22.9149	113.952
1012		441900	Daily Services	Supermarket	440000	22.9218	113.96
1013		441900	Daily Services	Supermarket	440000	22.9352	113.677
1014		441900	Daily Services	Supermarket	440000	22.9359	114.029
1015		441900	Daily Services	Supermarket	440000	22.9464	113.932
1016		441900	Daily Services	Supermarket	440000	22.9548	113.88
1017		441900	Daily Services	Supermarket	440000	22.9739	113.986
1018		441900	Daily Services	Supermarket	440000	22.9795	113.881
1019		441900	Daily Services	Supermarket	440000	22.982	113.886
1020		441900	Daily Services	Supermarket	440000	22.9824	113.933
1021		441900	Daily Services	Supermarket	440000	22.9876	113.92
1022		441900	Daily Services	Supermarket	440000	22.991	113.979
1023		441900	Daily Services	Supermarket	440000	23.0057	113.924
1024		441900	Daily Services	Supermarket	440000	23.0306	113.985
1025		441900	Daily Services	Supermarket	440000	23.0452	113.843
1026		441900	Daily Services	Supermarket	440000	23.0881	113.924
1027		441900	Daily Services	Supermarket	440000	23.0969	113.641
1028		441900	Daily Services	Supermarket	440000	23.0996	113.801
1029		441900	Daily Services	Supermarket	440000	23.104	113.674
1030		441900	Daily Services	Supermarket	440000	22.8184	114.167
1031		441900	Daily Services	Supermarket	440000	22.8055	114.08
1032		441900	Daily Services	Supermarket	440000	22.8094	114.108
1033		441900	Daily Services	Supermarket	440000	22.7738	114.03
1034		441900	Daily Services	Supermarket	440000	22.8016	114.047
1035		441900	Daily Services	Supermarket	440000	22.8164	114.09
1036		441900	Daily Services	Supermarket	440000	22.8156	114.096
1037		441900	Daily Services	Supermarket	440000	22.8075	114.093
1038		441900	Daily Services	Supermarket	440000	22.8384	114.091
1039		441900	Daily Services	Supermarket	440000	22.7883	114.089
1040		441900	Daily Services	Supermarket	440000	22.8099	114.117
1041		441900	Daily Services	Supermarket	440000	22.8322	114.17
1042		441900	Daily Services	Supermarket	440000	22.7162	114.168
1043		441900	Daily Services	Supermarket	440000	22.8029	114.065
1044		441900	Daily Services	Supermarket	440000	23.0804	113.918
1045		441900	Daily Services	Supermarket	440000	22.7654	114.092
1046		441900	Daily Services	Supermarket	440000	22.7995	114.052
1047		441900	Daily Services	Supermarket	440000	22.7027	114.162
1048		441900	Daily Services	Supermarket	440000	22.839	113.972
1049		441900	Daily Services	Supermarket	440000	22.9838	113.924
1050		441900	Daily Services	Supermarket	440000	22.7842	114.085
1051		441900	Daily Services	Supermarket	440000	22.8258	114.187
1052		441900	Daily Services	Supermarket	440000	22.7484	114.139
1053		441900	Daily Services	Supermarket	440000	22.7855	114.112
1054		441900	Daily Services	Supermarket	440000	22.8421	113.967
1055		441900	Daily Services	Supermarket	440000	22.8446	114.135
1056		441900	Daily Services	Supermarket	440000	22.8294	114.21
1057		441900	Daily Services	Supermarket	440000	23.1003	113.851
1058		441900	Daily Services	Supermarket	440000	22.8267	114.175
1059		441900	Daily Services	Supermarket	440000	22.9339	113.891
1060		441900	Daily Services	Supermarket	440000	23.001	114.03
1061		441900	Daily Services	Supermarket	440000	22.8344	114.084
1062		441900	Daily Services	Supermarket	440000	22.8423	113.737
1063		441900	Daily Services	Supermarket	440000	22.9935	113.93
1064		441900	Daily Services	Supermarket	440000	23.0144	113.608
1065		441900	Daily Services	Supermarket	440000	22.7811	113.793
1066		441900	Daily Services	Supermarket	440000	23.0682	113.694
1067		441900	Daily Services	Supermarket	440000	23.0442	113.821
1068		441900	Daily Services	Supermarket	440000	23.1013	113.802
1069		441900	Daily Services	Supermarket	440000	22.9159	113.674
1070		441900	Daily Services	Supermarket	440000	23.0654	114.061
1071		441900	Daily Services	Supermarket	440000	23.0474	113.962
1072		441900	Daily Services	Supermarket	440000	22.7853	114.105
1073		441900	Daily Services	Supermarket	440000	23.0894	113.772
1074		441900	Daily Services	Supermarket	440000	23.0183	113.985
1075		441900	Daily Services	Supermarket	440000	22.8096	114.081
1076		441900	Daily Services	Supermarket	440000	22.9604	113.667
1077		441900	Daily Services	Supermarket	440000	23.0835	113.941
1078		441900	Daily Services	Supermarket	440000	22.9922	113.752
1079		441900	Daily Services	Supermarket	440000	23.0019	113.756
1080		441900	Daily Services	Supermarket	440000	23.0088	113.762
1081		441900	Daily Services	Supermarket	440000	23.0504	113.753
1082		441900	Daily Services	Supermarket	440000	23.0318	113.765
1083		441900	Daily Services	Supermarket	440000	23.0634	113.782
1084		441900	Daily Services	Supermarket	440000	23.0432	113.723
1085		441900	Daily Services	Supermarket	440000	23.0528	113.729
1086		441900	Daily Services	Supermarket	440000	22.7254	114.127
1087		441900	Daily Services	Supermarket	440000	22.9625	114.118
1088		441900	Daily Services	Supermarket	440000	22.7985	114.079
1089		441900	Daily Services	Supermarket	440000	22.7446	114.169
1090		441900	Daily Services	Supermarket	440000	22.7638	114.093
1091		441900	Daily Services	Supermarket	440000	22.8587	113.727
1092		441900	Daily Services	Supermarket	440000	23.0576	113.796
1093		441900	Daily Services	Supermarket	440000	23.06	113.821
1094		441900	Daily Services	Supermarket	440000	22.9051	114.062
1095		441900	Daily Services	Supermarket	440000	22.9342	113.665
1096		441900	Daily Services	Supermarket	440000	22.7549	114.13
1097		441900	Daily Services	Supermarket	440000	23.1107	113.868
1098		441900	Daily Services	Supermarket	440000	22.8249	114.101
1099		441900	Daily Services	Supermarket	440000	22.9878	113.612
1100		441900	Daily Services	Supermarket	440000	23.0542	113.751
1101		441900	Daily Services	Supermarket	440000	23.013	113.752
1102		441900	Daily Services	Supermarket	440000	23.0078	113.761
1103		441900	Daily Services	Supermarket	440000	23.0135	113.701
1104		441900	Daily Services	Supermarket	440000	22.8426	114.093
1105		441900	Daily Services	Supermarket	440000	22.7925	114.052
1106		441900	Daily Services	Supermarket	440000	23.0925	113.859
1107		441900	Daily Services	Supermarket	440000	22.8066	113.794
1108		441900	Daily Services	Supermarket	440000	23.0401	113.776
1109		441900	Daily Services	Supermarket	440000	23.1113	113.845
1110		441900	Daily Services	Supermarket	440000	22.9237	113.975
1111		441900	Daily Services	Supermarket	440000	22.9318	113.671
1112		441900	Daily Services	Supermarket	440000	23.009	113.757
1113		441900	Daily Services	Supermarket	440000	23.0464	113.959
1114		441900	Daily Services	Supermarket	440000	22.9262	113.964
1115		441900	Daily Services	Supermarket	440000	22.7718	114.081
1116		441900	Daily Services	Supermarket	440000	22.8896	113.997
1117		441900	Daily Services	Supermarket	440000	22.9158	113.801
1118		441900	Daily Services	Supermarket	440000	22.9592	113.925
1119		441900	Daily Services	Supermarket	440000	22.9926	113.942
1120		441900	Daily Services	Supermarket	440000	23.0268	114.081
1121		441900	Daily Services	Supermarket	440000	22.9116	113.649
1122		441900	Daily Services	Supermarket	440000	22.8488	113.629
1123		441900	Daily Services	Supermarket	440000	22.7781	113.776
1124		441900	Daily Services	Supermarket	440000	22.9623	113.674
1125		441900	Daily Services	Supermarket	440000	22.7577	113.693
1126		441900	Daily Services	Supermarket	440000	22.7461	114.165
1127		441900	Daily Services	Supermarket	440000	23.0836	113.883
1128		441900	Daily Services	Supermarket	440000	22.9355	114.027
1129		441900	Daily Services	Supermarket	440000	22.7643	114.125
1130		441900	Daily Services	Supermarket	440000	22.9852	113.758
1131		441900	Daily Services	Supermarket	440000	22.8058	113.822
1132		441900	Daily Services	Supermarket	440000	22.9929	113.715
1133		441900	Daily Services	Supermarket	440000	22.7897	113.735
1134		441900	Daily Services	Supermarket	440000	23.0773	113.872
1135		441900	Daily Services	Supermarket	440000	22.7423	114.136
1136		441900	Daily Services	Supermarket	440000	22.717	114.157
1137		441900	Daily Services	Supermarket	440000	23.0966	113.781
1138		441900	Daily Services	Supermarket	440000	23.0348	113.957
1139		441900	Daily Services	Supermarket	440000	23.0582	113.753
1140		441900	Daily Services	Supermarket	440000	22.7923	114.092
1141		441900	Daily Services	Supermarket	440000	23.0355	113.96
1142		441900	Daily Services	Supermarket	440000	22.7402	114.157
1143		441900	Daily Services	Supermarket	440000	23.0965	113.75
1144		441900	Daily Services	Supermarket	440000	22.9583	113.685
1145		441900	Daily Services	Supermarket	440000	23.0301	113.766
1146		441900	Daily Services	Supermarket	440000	23.1095	113.876
1147		441900	Daily Services	Supermarket	440000	23.0974	113.862
1148		441900	Daily Services	Supermarket	440000	22.9544	113.684
1149		441900	Daily Services	Supermarket	440000	22.9131	114.022
1150		441900	Daily Services	Supermarket	440000	22.9593	113.969
1151		441900	Daily Services	Supermarket	440000	23.0591	113.567
1152		441900	Daily Services	Supermarket	440000	22.8063	113.832
1153		441900	Daily Services	Supermarket	440000	22.9701	113.687
1154		441900	Daily Services	Supermarket	440000	22.7987	114.048
1155		441900	Daily Services	Supermarket	440000	22.8296	114.104
1156		441900	Daily Services	Supermarket	440000	22.7629	114.123
1157		441900	Daily Services	Supermarket	440000	23.1013	113.811
1158		441900	Daily Services	Supermarket	440000	22.8225	114.101
1159		441900	Daily Services	Supermarket	440000	23.0682	113.894
1160		441900	Daily Services	Supermarket	440000	22.9624	113.68
1161		441900	Daily Services	Supermarket	440000	22.9605	114.024
1162		441900	Daily Services	Supermarket	440000	22.8163	114.09
1163		441900	Daily Services	Supermarket	440000	22.6957	114.152
1164		441900	Daily Services	Supermarket	440000	23.0589	113.756
1165		441900	Daily Services	Supermarket	440000	23.0685	113.948
1166		441900	Daily Services	Supermarket	440000	23.061	113.715
1167		441900	Daily Services	Supermarket	440000	22.7913	113.746
1168		441900	Daily Services	Supermarket	440000	22.8415	113.972
1169		441900	Daily Services	Supermarket	440000	23.036	113.764
1170		441900	Daily Services	Supermarket	440000	23.1107	113.867
1171		441900	Daily Services	Supermarket	440000	22.7739	113.75
1172		441900	Daily Services	Supermarket	440000	22.7945	113.771
1173		441900	Daily Services	Supermarket	440000	22.7577	113.784
1174		441900	Daily Services	Supermarket	440000	23.018	113.828
1175		441900	Daily Services	Supermarket	440000	23.0642	113.87
1176		441900	Daily Services	Supermarket	440000	22.8145	113.669
1177		441900	Daily Services	Supermarket	440000	22.9859	114.001
1178		441900	Daily Services	Supermarket	440000	23.0086	113.748
1179		441900	Daily Services	Supermarket	440000	22.9724	113.994
1180		441900	Daily Services	Supermarket	440000	22.811	113.682
1181		441900	Daily Services	Supermarket	440000	22.9742	113.992
1182		441900	Daily Services	Supermarket	440000	22.9666	113.691
1183		441900	Daily Services	Supermarket	440000	23.0302	113.767
1184		441900	Daily Services	Supermarket	440000	23.0191	114.082
1185		441900	Daily Services	Supermarket	440000	23.0367	113.774
1186		441900	Daily Services	Supermarket	440000	22.9742	113.646
1187		441900	Daily Services	Supermarket	440000	22.7923	113.77
1188		441900	Daily Services	Supermarket	440000	23.0365	113.754
1189		441900	Daily Services	Supermarket	440000	22.7893	113.684
1190		441900	Daily Services	Supermarket	440000	22.8518	113.733
1191		441900	Daily Services	Supermarket	440000	22.9297	113.648
1192		441900	Daily Services	Supermarket	440000	22.7866	113.686
1193		441900	Daily Services	Supermarket	440000	22.8176	113.742
1194		441900	Daily Services	Supermarket	440000	22.8178	113.709
1195		441900	Daily Services	Supermarket	440000	22.8522	113.601
1196		441900	Daily Services	Supermarket	440000	22.9191	113.631
1197		441900	Daily Services	Supermarket	440000	22.9432	113.656
1198		441900	Daily Services	Supermarket	440000	22.9235	113.642
1199		441900	Daily Services	Supermarket	440000	22.957	113.9
1200		441900	Daily Services	Supermarket	440000	22.8452	113.698
1201		441900	Daily Services	Supermarket	440000	23.0189	113.831
1202		441900	Daily Services	Supermarket	440000	22.9665	113.676
1203		441900	Daily Services	Supermarket	440000	22.8989	114.066
1204		441900	Daily Services	Supermarket	440000	22.9038	114
1205		441900	Daily Services	Supermarket	440000	22.7672	114.08
1206		441900	Daily Services	Supermarket	440000	23.0465	113.824
1207		441900	Daily Services	Supermarket	440000	23.0157	113.818
1208		441900	Daily Services	Supermarket	440000	23.0789	113.969
1209		441900	Daily Services	Supermarket	440000	22.9809	113.723
1210		441900	Daily Services	Supermarket	440000	22.9883	113.703
1211		441900	Daily Services	Supermarket	440000	23.0389	113.703
1212		441900	Daily Services	Supermarket	440000	22.7402	114.129
1213		441900	Daily Services	Supermarket	440000	22.9655	113.686
1214		441900	Daily Services	Supermarket	440000	22.9854	113.989
1215		441900	Daily Services	Supermarket	440000	22.8083	113.775
1216		441900	Daily Services	Supermarket	440000	22.9215	113.632
1217		441900	Daily Services	Supermarket	440000	23.1125	113.844
1218		441900	Daily Services	Supermarket	440000	22.9848	113.987
1219		441900	Daily Services	Supermarket	440000	22.9581	113.899
1220		441900	Daily Services	Supermarket	440000	22.7612	113.766
1221		441900	Daily Services	Supermarket	440000	22.8676	113.863
1222		441900	Daily Services	Supermarket	440000	22.9535	113.969
1223		441900	Daily Services	Supermarket	440000	22.9838	113.885
1224		441900	Daily Services	Supermarket	440000	22.9876	113.92
1225		441900	Daily Services	Supermarket	440000	22.9917	113.929
1226		441900	Daily Services	Supermarket	440000	23.103	113.815
1227		441900	Daily Services	Supermarket	440000	23.1034	113.802
1228		441900	Daily Services	Supermarket	440000	22.9286	113.657
1229		441900	Daily Services	Supermarket	440000	22.9787	113.646
1230		441900	Daily Services	Supermarket	440000	23.0945	113.654
1231		441900	Daily Services	Supermarket	440000	23.0739	113.722
1232		441900	Daily Services	Supermarket	440000	23.0899	113.811
1233		441900	Daily Services	Supermarket	440000	22.9939	113.7
1234		441900	Daily Services	Supermarket	440000	22.8414	113.639
1235		441900	Daily Services	Supermarket	440000	23.1101	113.874
1236		441900	Daily Services	Supermarket	440000	22.745	114.125
1237		441900	Daily Services	Supermarket	440000	22.7826	114.139
1238		441900	Daily Services	Supermarket	440000	22.8486	113.621
1239		441900	Daily Services	Supermarket	440000	22.8653	113.877
1240		441900	Daily Services	Supermarket	440000	22.8927	113.609
1241		441900	Daily Services	Supermarket	440000	22.9097	114.059
1242		441900	Daily Services	Supermarket	440000	22.8447	113.827
1243		441900	Daily Services	Supermarket	440000	22.8394	113.679
1244		441900	Daily Services	Supermarket	440000	22.9498	113.962
1245		441900	Daily Services	Supermarket	440000	22.9758	113.753
1246		441900	Daily Services	Supermarket	440000	22.9886	113.944
1247		441900	Daily Services	Supermarket	440000	23.0083	113.976
1248		441900	Daily Services	Supermarket	440000	22.8023	114.049
1249		441900	Daily Services	Supermarket	440000	22.9782	113.698
1250		441900	Daily Services	Supermarket	440000	23.0187	113.72
1251		441900	Daily Services	Supermarket	440000	22.9259	113.663
1252		441900	Daily Services	Supermarket	440000	22.8931	113.84
1253		441900	Daily Services	Supermarket	440000	23.018	114.047
1254		441900	Daily Services	Supermarket	440000	22.7351	114.16
1255		441900	Daily Services	Supermarket	440000	22.7613	114.106
1256		441900	Daily Services	Supermarket	440000	22.763	114.078
1257		441900	Daily Services	Supermarket	440000	22.812	113.659
1258		441900	Daily Services	Supermarket	440000	22.8222	114.105
1259		441900	Daily Services	Supermarket	440000	22.854	114.156
1260		441900	Daily Services	Supermarket	440000	22.9553	113.985
1261		441900	Daily Services	Supermarket	440000	22.9673	113.997
1262		441900	Daily Services	Supermarket	440000	23.0058	113.703
1263		441900	Daily Services	Supermarket	440000	23.0256	113.828
1264		441900	Daily Services	Supermarket	440000	23.0406	114.086
1265		441900	Daily Services	Supermarket	440000	23.0625	114.023
1266		441900	Daily Services	Supermarket	440000	23.0671	113.716
1267		441900	Daily Services	Supermarket	440000	23.0858	113.72
1268		441900	Daily Services	Supermarket	440000	23.0888	113.605
1269		441900	Daily Services	Supermarket	440000	23.0937	113.792
1270		441900	Daily Services	Supermarket	440000	23.0943	113.829
1271		441900	Daily Services	Supermarket	440000	23.1035	113.657
1272		441900	Daily Services	Supermarket	440000	23.1127	113.829
1273		441900	Daily Services	Supermarket	440000	23.117	113.797
1274		441900	Daily Services	Supermarket	440000	23.1249	113.806
1275		441900	Daily Services	Supermarket	440000	22.8083	113.773
1276		441900	Daily Services	Supermarket	440000	22.9687	113.912
1277		441900	Daily Services	Supermarket	440000	22.9894	113.988
1278		441900	Daily Services	Supermarket	440000	22.7662	114.099
1279		441900	Daily Services	Supermarket	440000	23.0834	113.805
1280		441900	Daily Services	Supermarket	440000	23.0382	113.816
1281		441900	Daily Services	Supermarket	440000	23.1122	113.876
1282		441900	Daily Services	Supermarket	440000	22.9344	113.657
1283		441900	Daily Services	Supermarket	440000	22.9506	113.971
1284		441900	Daily Services	Supermarket	440000	22.9743	113.754
1285		441900	Daily Services	Supermarket	440000	22.813	113.713
1286		441900	Daily Services	Supermarket	440000	22.8321	113.672
1287		441900	Daily Services	Supermarket	440000	22.7957	114.093
1288		441900	Daily Services	Supermarket	440000	22.9785	113.988
1289		441900	Daily Services	Supermarket	440000	22.8237	113.71
1290		441900	Daily Services	Supermarket	440000	22.8153	113.72
1291		441900	Daily Services	Supermarket	440000	22.7622	113.787
1292		441900	Daily Services	Supermarket	440000	22.8676	113.86
1293		441900	Daily Services	Supermarket	440000	22.9367	113.751
1294		441900	Daily Services	Supermarket	440000	23.0568	113.577
1295		441900	Daily Services	Supermarket	440000	23.0898	113.636
1296		441900	Daily Services	Supermarket	440000	22.9404	113.931
1297		441900	Daily Services	Supermarket	440000	22.8124	114.098
1298		441900	Daily Services	Supermarket	440000	22.9038	113.849
1299		441900	Daily Services	Supermarket	440000	22.7952	113.785
1300		441900	Daily Services	Supermarket	440000	22.9899	113.723
1301		441900	Daily Services	Supermarket	440000	23.0389	113.826
1302		441900	Daily Services	Supermarket	440000	22.8818	113.628
1303		441900	Daily Services	Supermarket	440000	23.0948	113.726
1304		441900	Daily Services	Supermarket	440000	22.8506	114.085
1305		441900	Daily Services	Supermarket	440000	23.0319	114.127
1306		441900	Daily Services	Supermarket	440000	22.9467	113.922
1307		441900	Daily Services	Supermarket	440000	23.1224	113.811
1308		441900	Daily Services	Supermarket	440000	22.6693	114.171
1309		441900	Daily Services	Supermarket	440000	23.0465	113.574
1310		441900	Daily Services	Supermarket	440000	22.8286	114.216
1311		441900	Daily Services	Supermarket	440000	22.8063	113.797
1312		441900	Daily Services	Supermarket	440000	23.0573	113.797
1313		441900	Daily Services	Supermarket	440000	22.9838	113.989
1314		441900	Daily Services	Supermarket	440000	22.8976	113.659
1315		441900	Daily Services	Supermarket	440000	22.9555	113.667
1316		441900	Daily Services	Supermarket	440000	22.8205	113.709
1317		441900	Daily Services	Supermarket	440000	23.0584	113.747
1318		441900	Daily Services	Supermarket	440000	22.8618	113.68
1319		441900	Daily Services	Supermarket	440000	22.9294	114.104
1320		441900	Daily Services	Supermarket	440000	22.8554	113.611
1321		441900	Daily Services	Supermarket	440000	22.9829	114.028
1322		441900	Daily Services	Supermarket	440000	23.0732	114.055
1323		441900	Daily Services	Supermarket	440000	22.912	113.639
1324		441900	Daily Services	Supermarket	440000	22.8772	114.083
1325		441900	Daily Services	Supermarket	440000	23.0685	114.081
1326		441900	Daily Services	Supermarket	440000	22.7971	114.094
1327		441900	Daily Services	Supermarket	440000	23.0911	113.93
1328		441900	Daily Services	Supermarket	440000	23.0779	113.884
1329		441900	Daily Services	Supermarket	440000	22.8591	113.656
1330		441900	Daily Services	Supermarket	440000	22.8069	114.137
1331		441900	Daily Services	Supermarket	440000	23.0149	113.922
1332		441900	Daily Services	Supermarket	440000	23.1167	113.82
1333		441900	Daily Services	Supermarket	440000	23.0007	113.945
1334		441900	Daily Services	Supermarket	440000	22.7008	114.159
1335		441900	Daily Services	Supermarket	440000	22.8042	113.675
1336		441900	Daily Services	Supermarket	440000	22.933	113.942
1337		441900	Daily Services	Supermarket	440000	22.7343	114.128
1338		441900	Daily Services	Supermarket	440000	22.8299	113.706
1339		441900	Daily Services	Supermarket	440000	22.956	114.032
1340		441900	Daily Services	Supermarket	440000	22.9318	113.97
1341		441900	Daily Services	Supermarket	440000	23.0793	113.95
1342		441900	Daily Services	Supermarket	440000	23.0242	113.84
1343		441900	Daily Services	Supermarket	440000	23.0433	113.844
1344		441900	Daily Services	Supermarket	440000	22.8867	113.915
1345		441900	Daily Services	Supermarket	440000	22.8321	113.701
1346		441900	Daily Services	Supermarket	440000	22.8792	113.905
1347		441900	Daily Services	Supermarket	440000	22.7849	114.141
1348		441900	Daily Services	Supermarket	440000	22.8266	113.691
1349		441900	Daily Services	Supermarket	440000	22.8401	113.672
1350		441900	Daily Services	Supermarket	440000	22.7918	113.784
1351		441900	Daily Services	Supermarket	440000	22.7802	113.793
1352		441900	Daily Services	Supermarket	440000	22.9782	114.042
1353		441900	Daily Services	Supermarket	440000	22.8733	113.652
1354		441900	Daily Services	Supermarket	440000	22.7968	113.706
1355		441900	Daily Services	Supermarket	440000	22.9207	113.916
1356		441900	Daily Services	Supermarket	440000	23.0244	114.079
1357		441900	Daily Services	Supermarket	440000	22.7802	113.793
1358		441900	Daily Services	Supermarket	440000	22.7047	114.166
1359		441900	Daily Services	Supermarket	440000	22.8381	113.675
1360		441900	Daily Services	Supermarket	440000	22.7047	114.162
1361		441900	Daily Services	Supermarket	440000	22.7187	114.176
1362		441900	Daily Services	Supermarket	440000	22.7273	114.163
1363		441900	Daily Services	Supermarket	440000	22.7449	114.13
1364		441900	Daily Services	Supermarket	440000	22.776	113.708
1365		441900	Daily Services	Supermarket	440000	22.7765	113.763
1366		441900	Daily Services	Supermarket	440000	22.7827	113.793
1367		441900	Daily Services	Supermarket	440000	22.7893	113.686
1368		441900	Daily Services	Supermarket	440000	22.8036	113.826
1369		441900	Daily Services	Supermarket	440000	22.8063	113.794
1370		441900	Daily Services	Supermarket	440000	22.8108	113.821
1371		441900	Daily Services	Supermarket	440000	22.8152	113.7
1372		441900	Daily Services	Supermarket	440000	22.825	113.767
1373		441900	Daily Services	Supermarket	440000	22.831	113.676
1374		441900	Daily Services	Supermarket	440000	22.8344	113.717
1375		441900	Daily Services	Supermarket	440000	22.8401	113.681
1376		441900	Daily Services	Supermarket	440000	22.8548	113.704
1377		441900	Daily Services	Supermarket	440000	22.8605	113.684
1378		441900	Daily Services	Supermarket	440000	22.8945	113.614
1379		441900	Daily Services	Supermarket	440000	22.8973	113.665
1380		441900	Daily Services	Supermarket	440000	22.9013	113.804
1381		441900	Daily Services	Supermarket	440000	22.9121	113.996
1382		441900	Daily Services	Supermarket	440000	22.9592	114.178
1383		441900	Daily Services	Supermarket	440000	22.964	113.987
1384		441900	Daily Services	Supermarket	440000	22.9797	113.88
1385		441900	Daily Services	Supermarket	440000	22.9822	113.886
1386		441900	Daily Services	Supermarket	440000	22.9918	113.882
1387		441900	Daily Services	Supermarket	440000	23.0096	113.829
1388		441900	Daily Services	Supermarket	440000	23.0245	114.018
1389		441900	Daily Services	Supermarket	440000	23.0504	113.774
1390		441900	Daily Services	Supermarket	440000	23.0542	113.742
1391		441900	Daily Services	Supermarket	440000	23.0676	113.947
1392		441900	Daily Services	Supermarket	440000	23.0983	113.784
1393		441900	Daily Services	Supermarket	440000	23.1041	113.926
1394		441900	Daily Services	Supermarket	440000	23.099	113.646
1395		441900	Daily Services	Supermarket	440000	22.8021	114.112
1396		441900	Daily Services	Supermarket	440000	22.8134	113.68
1397		441900	Daily Services	Supermarket	440000	22.8376	113.7
1398		441900	Daily Services	Supermarket	440000	22.845	113.689
1399		441900	Daily Services	Supermarket	440000	22.7592	113.769
1400		441900	Daily Services	Supermarket	440000	22.8077	113.797
1401		441900	Daily Services	Supermarket	440000	23.0734	113.785
1402		441900	Daily Services	Supermarket	440000	22.7959	113.749
1403		441900	Daily Services	Supermarket	440000	22.8043	113.731
1404		441900	Daily Services	Supermarket	440000	22.8345	113.646
1405		441900	Daily Services	Supermarket	440000	22.8999	113.664
1406		441900	Daily Services	Supermarket	440000	22.7966	113.73
1407		441900	Daily Services	Supermarket	440000	22.7	114.168
1408		441900	Daily Services	Supermarket	440000	22.7904	113.702
1409		441900	Daily Services	Supermarket	440000	23.0946	113.648
1410		441900	Daily Services	Supermarket	440000	22.8225	113.969
1411		441900	Daily Services	Supermarket	440000	22.8082	113.81
1412		441900	Daily Services	Supermarket	440000	22.7601	114.125
1413		441900	Daily Services	Supermarket	440000	22.7611	113.768
1414		441900	Daily Services	Supermarket	440000	22.7679	113.78
1415		441900	Daily Services	Supermarket	440000	22.7704	113.783
1416		441900	Daily Services	Supermarket	440000	22.832	113.683
1417		441900	Daily Services	Supermarket	440000	22.8383	113.97
1418		441900	Daily Services	Supermarket	440000	22.8551	113.719
1419		441900	Daily Services	Supermarket	440000	22.9607	114.025
1420		441900	Daily Services	Supermarket	440000	23.0219	113.817
1421		441900	Daily Services	Supermarket	440000	23.0278	114.08
1422		441900	Daily Services	Supermarket	440000	23.0301	113.587
1423		441900	Daily Services	Supermarket	440000	23.0353	113.849
1424		441900	Daily Services	Supermarket	440000	23.0693	113.689
1425		441900	Daily Services	Supermarket	440000	22.809	113.819
1426		441900	Daily Services	Supermarket	440000	22.8147	113.788
1427		441900	Daily Services	Supermarket	440000	22.8009	113.82
1428		441900	Daily Services	Supermarket	440000	22.9954	114.061
1429		441900	Daily Services	Supermarket	440000	23.1032	113.818
1430		441900	Daily Services	Supermarket	440000	22.9171	114.05
1431		441900	Daily Services	Supermarket	440000	22.9816	113.705
1432		441900	Daily Services	Supermarket	440000	22.8128	114.107
1433		441900	Daily Services	Supermarket	440000	23.0238	114.002
1434		441900	Daily Services	Supermarket	440000	22.7962	113.772
1435		441900	Daily Services	Supermarket	440000	22.9108	113.6
1436		441900	Daily Services	Supermarket	440000	22.9187	113.995
1437		441900	Daily Services	Supermarket	440000	23.0257	113.838
1438		441900	Daily Services	Supermarket	440000	22.9175	113.98
1439		441900	Daily Services	Supermarket	440000	22.9999	114.049
1440		441900	Daily Services	Supermarket	440000	23.1066	113.773
1441		441900	Daily Services	Supermarket	440000	22.8781	113.912
1442		441900	Daily Services	Supermarket	440000	22.9102	113.838
1443		441900	Daily Services	Supermarket	440000	23.0553	113.69
1444		441900	Daily Services	Supermarket	440000	23.049	113.715
1445		441900	Daily Services	Supermarket	440000	23.0075	114.014
1446		441900	Daily Services	Supermarket	440000	22.794	113.674
1447		441900	Daily Services	Supermarket	440000	23.0902	113.604
1448		441900	Daily Services	Supermarket	440000	23.0094	113.673
1449		441900	Daily Services	Supermarket	440000	23.0301	113.801
1450		441900	Daily Services	Supermarket	440000	22.8642	113.853
1451		441900	Daily Services	Supermarket	440000	23.0672	113.679
1452		441900	Daily Services	Supermarket	440000	22.9045	114.091
1453		441900	Daily Services	Supermarket	440000	22.9267	113.841
1454		441900	Daily Services	Supermarket	440000	22.7746	114.134
1455		441900	Daily Services	Supermarket	440000	23.0513	113.755
1456		441900	Daily Services	Supermarket	440000	22.9798	114.036
1457		441900	Daily Services	Supermarket	440000	23.0881	113.766
1458		441900	Daily Services	Supermarket	440000	23.0664	113.864
1459		441900	Daily Services	Supermarket	440000	22.8665	113.863
1460		441900	Daily Services	Supermarket	440000	22.9144	113.623
1461		441900	Daily Services	Supermarket	440000	23.0055	113.647
1462		441900	Daily Services	Supermarket	440000	23.0195	113.945
1463		441900	Daily Services	Supermarket	440000	23.0825	113.88
1464		441900	Daily Services	Supermarket	440000	22.8176	113.667
1465		441900	Daily Services	Supermarket	440000	22.8301	113.629
1466		441900	Daily Services	Supermarket	440000	22.9566	113.944
1467		441900	Daily Services	Supermarket	440000	22.9673	113.945
1468		441900	Daily Services	Supermarket	440000	22.8567	113.72
1469		441900	Daily Services	Supermarket	440000	22.9915	113.829
1470		441900	Daily Services	Supermarket	440000	23.0099	113.706
1471		441900	Daily Services	Supermarket	440000	23.0184	113.876
1472		441900	Daily Services	Supermarket	440000	22.8328	113.683
1473		441900	Daily Services	Supermarket	440000	22.9195	113.659
1474		441900	Daily Services	Supermarket	440000	23.0073	113.974
1475		441900	Daily Services	Supermarket	440000	22.7642	113.75
1476		441900	Daily Services	Supermarket	440000	22.9217	113.896
1477		441900	Daily Services	Supermarket	440000	22.8869	113.659
1478		441900	Daily Services	Supermarket	440000	23.1038	113.768
1479		441900	Daily Services	Supermarket	440000	23.0754	113.959
1480		441900	Daily Services	Supermarket	440000	22.9508	114.073
1481		441900	Daily Services	Supermarket	440000	22.9261	113.615
1482		441900	Daily Services	Supermarket	440000	22.9194	113.659
1483		441900	Daily Services	Supermarket	440000	22.9589	113.657
1484		441900	Daily Services	Supermarket	440000	23.0388	113.702
1485		441900	Daily Services	Supermarket	440000	23.0949	113.909
1486		441900	Daily Services	Supermarket	440000	22.9523	113.974
1487		441900	Daily Services	Supermarket	440000	23.0447	113.874
1488		441900	Daily Services	Supermarket	440000	22.7288	114.13
1489		441900	Daily Services	Supermarket	440000	22.9992	113.607
1490		441900	Daily Services	Supermarket	440000	22.9683	113.953
1491		441900	Daily Services	Supermarket	440000	22.8553	113.719
1492		441900	Daily Services	Supermarket	440000	22.8094	113.692
1493		441900	Daily Services	Supermarket	440000	22.9791	113.927
1494		441900	Daily Services	Supermarket	440000	23.0876	113.939
1495		441900	Daily Services	Supermarket	440000	22.9839	114.029
1496		441900	Daily Services	Supermarket	440000	22.8213	113.71
1497		441900	Daily Services	Supermarket	440000	22.9524	113.969
1498		441900	Daily Services	Supermarket	440000	23.0246	113.987
1499		441900	Daily Services	Supermarket	440000	23.062	113.775
1500		441900	Daily Services	Supermarket	440000	22.7987	113.721
1501		441900	Daily Services	Supermarket	440000	23.0471	113.539
1502		441900	Daily Services	Supermarket	440000	23.0607	113.774
1503		441900	Daily Services	Supermarket	440000	22.8828	113.997
1504		441900	Daily Services	Supermarket	440000	22.9563	113.972
1505		441900	Daily Services	Supermarket	440000	22.8679	113.863
1506		441900	Daily Services	Supermarket	440000	22.7981	114.049
1507		441900	Daily Services	Supermarket	440000	23.0595	113.807
1508		441900	Daily Services	Supermarket	440000	22.7737	113.764
1509		441900	Daily Services	Supermarket	440000	22.9383	113.688
1510		441900	Daily Services	Supermarket	440000	22.9551	113.666
1511		441900	Daily Services	Supermarket	440000	22.8065	114.09
1512		441900	Daily Services	Supermarket	440000	22.7608	114.106
1513		441900	Daily Services	Supermarket	440000	22.9203	113.805
1514		441900	Daily Services	Supermarket	440000	22.8176	114.151
1515		441900	Daily Services	Supermarket	440000	22.7886	114.145
1516		441900	Daily Services	Supermarket	440000	22.8215	114.172
1517		441900	Daily Services	Supermarket	440000	22.8201	114.176
1518		441900	Daily Services	Supermarket	440000	23.0749	114.019
1519		441900	Daily Services	Supermarket	440000	22.9601	114.169
1520		441900	Daily Services	Supermarket	440000	22.9822	113.861
1521		441900	Daily Services	Supermarket	440000	22.8552	114.16
1522		441900	Daily Services	Supermarket	440000	22.9836	113.709
1523		441900	Daily Services	Supermarket	440000	22.8334	113.669
1524		441900	Daily Services	Supermarket	440000	23.0844	113.77
1525		441900	Daily Services	Supermarket	440000	23.092	113.782
1526		441900	Daily Services	Supermarket	440000	22.8386	113.703
1527		441900	Daily Services	Supermarket	440000	23.0209	113.823
1528		441900	Daily Services	Supermarket	440000	22.9743	113.963
1529		441900	Daily Services	Supermarket	440000	22.812	114.09
1530		441900	Daily Services	Supermarket	440000	23.0064	113.737
1531		441900	Daily Services	Supermarket	440000	22.9676	113.679
1532		441900	Daily Services	Supermarket	440000	22.9133	113.659
1533		441900	Daily Services	Supermarket	440000	23.1124	113.841
1534		441900	Daily Services	Supermarket	440000	23.0901	113.816
1535		441900	Daily Services	Supermarket	440000	22.8755	113.912
1536		441900	Daily Services	Supermarket	440000	22.7155	114.181
1537		441900	Daily Services	Supermarket	440000	23.0369	113.927
1538		441900	Daily Services	Supermarket	440000	22.9512	113.86
1539		441900	Daily Services	Supermarket	440000	23.042	113.891
1540		441900	Daily Services	Supermarket	440000	22.717	114.181
1541		441900	Daily Services	Supermarket	440000	22.846	114.172
1542		441900	Daily Services	Supermarket	440000	22.913	113.65
1543		441900	Daily Services	Supermarket	440000	22.9419	113.855
1544		441900	Daily Services	Supermarket	440000	23.1124	113.705
1545		441900	Daily Services	Supermarket	440000	22.8269	114.165
1546		441900	Daily Services	Supermarket	440000	22.8082	113.773
1547		441900	Daily Services	Supermarket	440000	23.0313	113.733
1548		441900	Daily Services	Supermarket	440000	22.9621	113.956
1549		441900	Daily Services	Supermarket	440000	22.7648	114.071
1550		441900	Daily Services	Supermarket	440000	22.8018	114.057
1551		441900	Daily Services	Supermarket	440000	22.8158	114.132
1552		441900	Daily Services	Supermarket	440000	22.8492	114.158
1553		441900	Daily Services	Supermarket	440000	22.7448	114.126
1554		441900	Daily Services	Supermarket	440000	22.8194	113.711
1555		441900	Daily Services	Supermarket	440000	22.9017	113.995
1556		441900	Daily Services	Supermarket	440000	22.936	113.708
1557		441900	Daily Services	Supermarket	440000	22.9869	113.822
1558		441900	Daily Services	Supermarket	440000	22.8108	113.722
1559		441900	Daily Services	Supermarket	440000	22.8237	113.799
1560		441900	Daily Services	Supermarket	440000	22.8145	113.714
1561		441900	Daily Services	Supermarket	440000	22.816	114.148
1562		441900	Daily Services	Supermarket	440000	22.9482	113.973
1563		441900	Daily Services	Supermarket	440000	22.8025	114.168
1564		441900	Daily Services	Supermarket	440000	22.8125	114.154
1565		441900	Daily Services	Supermarket	440000	22.8984	114.068
1566		441900	Daily Services	Supermarket	440000	23.0625	113.787
1567		441900	Daily Services	Supermarket	440000	22.9966	113.948
1568		441900	Daily Services	Supermarket	440000	22.937	114.005
1569		441900	Daily Services	Supermarket	440000	22.9565	113.971
1570		441900	Daily Services	Supermarket	440000	22.9588	113.985
1571		441900	Daily Services	Supermarket	440000	22.7296	114.146
1572		441900	Daily Services	Supermarket	440000	22.7621	114.101
1573		441900	Daily Services	Supermarket	440000	22.8084	113.681
1574		441900	Daily Services	Supermarket	440000	22.9429	114.011
1575		441900	Daily Services	Supermarket	440000	22.9924	113.753
1576		441900	Daily Services	Supermarket	440000	23.1173	113.647
1577		441900	Daily Services	Supermarket	440000	23.0121	113.705
1578		441900	Daily Services	Supermarket	440000	22.9352	113.643
1579		441900	Daily Services	Supermarket	440000	22.8018	114.061
1580		441900	Daily Services	Supermarket	440000	23.0752	113.813
1581		441900	Daily Services	Supermarket	440000	22.7987	113.721
1582		441900	Daily Services	Supermarket	440000	23.0237	113.989
1583		441900	Daily Services	Supermarket	440000	22.9126	114.019
1584		441900	Daily Services	Supermarket	440000	22.951	113.86
1585		441900	Daily Services	Supermarket	440000	23.0672	113.951
1586		441900	Daily Services	Supermarket	440000	23.0273	114.081
1587		441900	Daily Services	Supermarket	440000	22.9853	113.972
1588		441900	Daily Services	Supermarket	440000	23.0275	113.946
1589		441900	Daily Services	Supermarket	440000	23.057	113.773
1590		441900	Daily Services	Supermarket	440000	22.7927	114.133
1591		441900	Daily Services	Supermarket	440000	22.9757	113.766
1592		441900	Daily Services	Supermarket	440000	22.7722	113.699
1593		441900	Daily Services	Supermarket	440000	22.8163	114.149
1594		441900	Daily Services	Supermarket	440000	22.8325	113.648
1595		441900	Daily Services	Supermarket	440000	22.8283	114.173
1596		441900	Daily Services	Supermarket	440000	22.8454	114.095
1597		441900	Daily Services	Supermarket	440000	22.9621	114.024
1598		441900	Daily Services	Supermarket	440000	22.728	114.162
1599		441900	Daily Services	Supermarket	440000	22.7983	114.06
1600		441900	Daily Services	Supermarket	440000	22.8172	114.09
1601		441900	Daily Services	Supermarket	440000	22.9115	113.613
1602		441900	Daily Services	Supermarket	440000	22.8341	114.16
1603		441900	Daily Services	Supermarket	440000	23.0106	113.864
1604		441900	Daily Services	Supermarket	440000	23.0192	113.947
1605		441900	Daily Services	Supermarket	440000	22.9348	113.672
1606		441900	Daily Services	Supermarket	440000	22.9821	114.026
1607		441900	Daily Services	Supermarket	440000	23.0283	113.658
1608		441900	Daily Services	Supermarket	440000	22.7541	114.155
1609		441900	Daily Services	Supermarket	440000	23.0749	113.949
1610		441900	Daily Services	Supermarket	440000	22.9893	113.703
1611		441900	Daily Services	Supermarket	440000	23.0348	113.845
1612		441900	Daily Services	Supermarket	440000	22.9876	113.898
1613		441900	Daily Services	Supermarket	440000	23.1193	113.814
1614		441900	Daily Services	Supermarket	440000	22.7903	114.134
1615		441900	Daily Services	Supermarket	440000	23.0105	114.097
1616		441900	Daily Services	Supermarket	440000	22.9783	114.03
1617		441900	Daily Services	Supermarket	440000	22.9797	113.694
1618		441900	Daily Services	Supermarket	440000	23.0066	113.858
1619		441900	Daily Services	Supermarket	440000	22.8534	114.145
1620		441900	Daily Services	Supermarket	440000	23.0826	113.947
1621		441900	Daily Services	Supermarket	440000	22.9695	114.168
1622		441900	Daily Services	Supermarket	440000	23.0305	113.963
1623		441900	Daily Services	Supermarket	440000	23.0858	113.913
1624		441900	Daily Services	Supermarket	440000	22.8886	113.996
1625		441900	Daily Services	Supermarket	440000	22.951	113.86
1626		441900	Daily Services	Supermarket	440000	23.0095	114.098
1627		441900	Daily Services	Supermarket	440000	23.0267	113.725
1628		441900	Daily Services	Supermarket	440000	23.0633	113.788
1629		441900	Daily Services	Supermarket	440000	22.906	114.067
1630		441900	Daily Services	Supermarket	440000	22.776	114.085
1631		441900	Daily Services	Supermarket	440000	23.0785	113.961
1632		441900	Daily Services	Supermarket	440000	23.0325	113.763
1633		441900	Daily Services	Supermarket	440000	22.9467	113.973
1634		441900	Daily Services	Supermarket	440000	23.086	113.766
1635		441900	Daily Services	Supermarket	440000	22.8255	113.684
1636		441900	Daily Services	Supermarket	440000	22.9118	113.611
1637		441900	Daily Services	Supermarket	440000	22.8304	113.681
1638		441900	Daily Services	Supermarket	440000	22.8105	113.679
1639		441900	Daily Services	Supermarket	440000	23.0121	113.662
1640		441900	Daily Services	Supermarket	440000	22.7827	114.075
1641		441900	Daily Services	Supermarket	440000	23.1	113.89
1642		441900	Daily Services	Supermarket	440000	22.7645	114.071
1643		441900	Daily Services	Supermarket	440000	22.7592	114.095
1644		441900	Daily Services	Supermarket	440000	23.0614	113.779
1645		441900	Daily Services	Supermarket	440000	22.985	114.04
1646		441900	Daily Services	Supermarket	440000	22.8781	113.979
1647		441900	Daily Services	Supermarket	440000	23.0381	113.702
1648		441900	Daily Services	Supermarket	440000	23.1114	113.773
1649		441900	Daily Services	Supermarket	440000	23.0672	113.663
1650		441900	Daily Services	Supermarket	440000	22.969	114.033
1651		441900	Daily Services	Supermarket	440000	22.7676	114.08
1652		441900	Daily Services	Supermarket	440000	22.7994	113.804
1653		441900	Daily Services	Supermarket	440000	22.9175	114.016
1654		441900	Daily Services	Supermarket	440000	22.9142	114.022
1655		441900	Daily Services	Supermarket	440000	22.7833	114.029
1656		441900	Daily Services	Supermarket	440000	23.0798	113.96
1657		441900	Daily Services	Supermarket	440000	23.0849	113.724
1658		441900	Daily Services	Supermarket	440000	22.9875	113.919
1659		441900	Daily Services	Supermarket	440000	22.9177	113.815
1660		441900	Daily Services	Supermarket	440000	23.0776	113.955
1661		441900	Daily Services	Supermarket	440000	23.0796	113.734
1662		441900	Daily Services	Supermarket	440000	23.0851	113.804
1663		441900	Daily Services	Supermarket	440000	23.0316	113.845
1664		441900	Daily Services	Supermarket	440000	22.9926	113.752
1665		441900	Daily Services	Supermarket	440000	23.0811	113.955
1666		441900	Daily Services	Supermarket	440000	23.0661	113.952
1667		441900	Daily Services	Supermarket	440000	23.0919	113.93
1668		441900	Daily Services	Supermarket	440000	23.0837	113.738
1669		441900	Daily Services	Supermarket	440000	22.8555	114.177
1670		441900	Daily Services	Supermarket	440000	23.0411	114.035
1671		441900	Daily Services	Supermarket	440000	22.9639	113.682
1672		441900	Daily Services	Supermarket	440000	22.791	113.699
1673		441900	Daily Services	Supermarket	440000	23.0374	113.702
1674		441900	Daily Services	Supermarket	440000	23.0908	113.929
1675		441900	Daily Services	Supermarket	440000	22.9677	113.921
1676		441900	Daily Services	Supermarket	440000	23.0398	113.811
1677		441900	Daily Services	Supermarket	440000	23.022	113.708
1678		441900	Daily Services	Supermarket	440000	23.0936	113.821
1679		441900	Daily Services	Supermarket	440000	22.8038	113.83
1680		441900	Daily Services	Supermarket	440000	22.8245	114.186
1681		441900	Daily Services	Supermarket	440000	23.0568	114.03
1682		441900	Daily Services	Supermarket	440000	22.8029	113.703
1683		441900	Daily Services	Supermarket	440000	23.0266	113.779
1684		441900	Daily Services	Supermarket	440000	22.8144	114.097
1685		441900	Daily Services	Supermarket	440000	23.0469	113.748
1686		441900	Daily Services	Supermarket	440000	22.9079	113.989
1687		441900	Daily Services	Supermarket	440000	22.9996	113.764
1688		441900	Daily Services	Supermarket	440000	22.9438	113.899
1689		441900	Daily Services	Supermarket	440000	22.8071	113.817
1690		441900	Daily Services	Supermarket	440000	22.7563	114.132
1691		441900	Daily Services	Supermarket	440000	22.9341	113.915
1692		441900	Daily Services	Supermarket	440000	22.8103	113.813
1693		441900	Daily Services	Supermarket	440000	22.8595	113.843
1694		441900	Daily Services	Supermarket	440000	22.8128	113.685
1695		441900	Daily Services	Supermarket	440000	22.8941	113.992
1696		441900	Daily Services	Supermarket	440000	23.0281	113.728
1697		441900	Daily Services	Supermarket	440000	22.8296	114.103
1698		441900	Daily Services	Supermarket	440000	22.8672	113.655
1699		441900	Daily Services	Supermarket	440000	22.9658	113.686
1700		441900	Daily Services	Supermarket	440000	23.0575	113.749
1701		441900	Daily Services	Supermarket	440000	23.0549	113.788
1702		441900	Daily Services	Supermarket	440000	22.7923	113.676
1703		441900	Daily Services	Supermarket	440000	23.0038	113.823
1704		441900	Daily Services	Supermarket	440000	22.871	113.658
1705		441900	Daily Services	Supermarket	440000	22.9325	113.675
1706		441900	Daily Services	Supermarket	440000	23.0696	113.738
1707		441900	Daily Services	Supermarket	440000	23.0252	113.819
1708		441900	Daily Services	Supermarket	440000	23.1169	113.864
1709		441900	Daily Services	Supermarket	440000	22.9703	113.643
1710		441900	Daily Services	Supermarket	440000	23.0939	113.787
1711		441900	Daily Services	Supermarket	440000	23.0127	113.674
1712		441900	Daily Services	Supermarket	440000	22.7665	114.125
1713		441900	Daily Services	Supermarket	440000	22.9113	114.006
1714		441900	Daily Services	Supermarket	440000	22.9092	114.008
1715		441900	Daily Services	Supermarket	440000	22.9848	113.921
1716		441900	Daily Services	Supermarket	440000	22.7826	113.767
1717		441900	Daily Services	Supermarket	440000	22.8407	113.972
1718		441900	Daily Services	Supermarket	440000	22.9234	114.001
1719		441900	Daily Services	Supermarket	440000	22.9263	113.965
1720		441900	Daily Services	Supermarket	440000	22.9094	114.011
1721		441900	Daily Services	Supermarket	440000	22.9341	113.692
1722		441900	Daily Services	Supermarket	440000	23.1088	113.849
1723		441900	Daily Services	Supermarket	440000	23.0785	113.968
1724		441900	Daily Services	Supermarket	440000	22.9955	114.039
1725		441900	Daily Services	Supermarket	440000	22.7898	113.684
1726		441900	Daily Services	Supermarket	440000	23.1091	113.678
1727		441900	Daily Services	Supermarket	440000	23.0415	113.843
1728		441900	Daily Services	Supermarket	440000	22.7869	114.076
1729		441900	Daily Services	Supermarket	440000	23.1137	113.817
1730		441900	Daily Services	Supermarket	440000	22.8822	113.665
1731		441900	Daily Services	Supermarket	440000	22.9287	113.695
1732		441900	Daily Services	Supermarket	440000	22.8348	114.083
1733		441900	Daily Services	Supermarket	440000	22.8115	114.1
1734		441900	Daily Services	Supermarket	440000	23.0967	113.795
1735		441900	Daily Services	Supermarket	440000	22.787	114.008
1736		441900	Daily Services	Supermarket	440000	22.8392	114.161
1737		441900	Daily Services	Supermarket	440000	22.9386	113.947
1738		441900	Daily Services	Supermarket	440000	22.8769	113.91
1739		441900	Daily Services	Supermarket	440000	22.9927	113.924
1740		441900	Daily Services	Supermarket	440000	23.1084	113.865
1741		441900	Daily Services	Supermarket	440000	22.7652	114.052
1742		441900	Daily Services	Supermarket	440000	23.0174	114.047
1743		441900	Daily Services	Supermarket	440000	22.7971	113.761
1744		441900	Daily Services	Supermarket	440000	23.0079	113.564
1745		441900	Daily Services	Supermarket	440000	22.9112	113.996
1746		441900	Daily Services	Supermarket	440000	23.005	113.899
1747		441900	Daily Services	Supermarket	440000	23.0729	113.724
1748		441900	Daily Services	Supermarket	440000	22.9052	113.995
1749		441900	Daily Services	Supermarket	440000	23.0231	113.86
1750		441900	Daily Services	Supermarket	440000	22.968	114.02
1751		441900	Daily Services	Supermarket	440000	22.756	113.69
1752		441900	Daily Services	Supermarket	440000	22.9927	113.752
1753		441900	Daily Services	Supermarket	440000	23.0485	113.858
1754		441900	Daily Services	Supermarket	440000	22.9476	113.986
1755		441900	Daily Services	Supermarket	440000	23.0937	113.792
1756		441900	Daily Services	Supermarket	440000	23.0183	113.956
1757		441900	Daily Services	Supermarket	440000	22.8187	113.654
1758		441900	Daily Services	Supermarket	440000	22.7602	113.676
1759		441900	Daily Services	Supermarket	440000	22.7612	114.117
1760		441900	Daily Services	Supermarket	440000	22.8678	113.837
1761		441900	Daily Services	Supermarket	440000	22.9073	113.74
1762		441900	Daily Services	Supermarket	440000	22.9358	113.954
1763		441900	Daily Services	Supermarket	440000	22.959	113.904
1764		441900	Daily Services	Supermarket	440000	22.9704	113.924
1765		441900	Daily Services	Supermarket	440000	22.9888	113.613
1766		441900	Daily Services	Supermarket	440000	23.0972	113.754
1767		441900	Daily Services	Supermarket	440000	22.8211	113.965
1768		441900	Daily Services	Supermarket	440000	23.0206	113.742
1769		441900	Daily Services	Supermarket	440000	22.8163	114.11
1770		441900	Daily Services	Supermarket	440000	22.9282	113.697
1771		441900	Daily Services	Supermarket	440000	23.1003	113.966
1772		441900	Daily Services	Supermarket	440000	23.0662	113.681
1773		441900	Daily Services	Supermarket	440000	23.0916	113.937
1774		441900	Daily Services	Supermarket	440000	22.9918	113.754
1775		441900	Daily Services	Supermarket	440000	22.936	113.849
1776		441900	Daily Services	Supermarket	440000	23.0101	114.021
1777		441900	Daily Services	Supermarket	440000	22.9106	113.994
1778		441900	Daily Services	Supermarket	440000	23.0126	113.948
1779		441900	Daily Services	Supermarket	440000	23.0069	113.995
1780		441900	Daily Services	Supermarket	440000	22.8728	114.084
1781		441900	Daily Services	Supermarket	440000	22.875	113.662
1782		441900	Daily Services	Supermarket	440000	23.1121	113.876
1783		441900	Daily Services	Supermarket	440000	22.9874	113.832
1784		441900	Daily Services	Supermarket	440000	22.7784	114.107
1785		441900	Daily Services	Supermarket	440000	23.0132	113.988
1786		441900	Daily Services	Supermarket	440000	22.9241	113.84
1787		441900	Daily Services	Supermarket	440000	22.746	114.13
1788		441900	Daily Services	Supermarket	440000	23.1144	113.643
1789		441900	Daily Services	Supermarket	440000	23.0207	113.989
1790		441900	Daily Services	Supermarket	440000	23.0743	113.868
1791		441900	Daily Services	Supermarket	440000	22.7952	113.706
1792		441900	Daily Services	Supermarket	440000	22.9945	113.753
1793		441900	Daily Services	Supermarket	440000	22.9747	113.974
1794		441900	Daily Services	Supermarket	440000	23.018	113.718
1795		441900	Daily Services	Supermarket	440000	22.7905	113.77
1796		441900	Daily Services	Supermarket	440000	23.0758	113.788
1797		441900	Daily Services	Supermarket	440000	22.8241	113.955
1798		441900	Daily Services	Supermarket	440000	23.0934	113.957
1799		441900	Daily Services	Supermarket	440000	23.0422	113.896
1800		441900	Daily Services	Supermarket	440000	22.7332	114.164
1801		441900	Daily Services	Supermarket	440000	23.0837	113.817
1802		441900	Daily Services	Supermarket	440000	22.7926	113.749
1803		441900	Daily Services	Supermarket	440000	22.88	113.999
1804		441900	Daily Services	Supermarket	440000	22.9939	113.979
1805		441900	Daily Services	Supermarket	440000	22.8536	114.1
1806		441900	Daily Services	Supermarket	440000	22.9598	113.969
1807		441900	Daily Services	Supermarket	440000	22.9086	114.068
1808		441900	Daily Services	Supermarket	440000	22.919	114.079
1809		441900	Daily Services	Supermarket	440000	23.0435	113.773
1810		441900	Daily Services	Supermarket	440000	22.9788	113.847
1811		441900	Daily Services	Supermarket	440000	23.0335	113.768
1812		441900	Daily Services	Supermarket	440000	23.042	113.846
1813		441900	Daily Services	Supermarket	440000	23.0191	113.83
1814		441900	Daily Services	Supermarket	440000	22.7791	113.756
1815		441900	Daily Services	Supermarket	440000	23.1145	113.846
1816		441900	Daily Services	Supermarket	440000	23.0339	113.936
1817		441900	Daily Services	Supermarket	440000	23.0966	113.97
1818		441900	Daily Services	Supermarket	440000	22.8281	114.196
1819		441900	Daily Services	Supermarket	440000	23.097	113.742
1820		441900	Daily Services	Supermarket	440000	23.0433	113.746
1821		441900	Daily Services	Supermarket	440000	22.8034	113.795
1822		441900	Daily Services	Supermarket	440000	22.9756	114
1823		441900	Daily Services	Supermarket	440000	23.0265	113.981
1824		441900	Daily Services	Supermarket	440000	22.9854	113.894
1825		441900	Daily Services	Supermarket	440000	22.8086	113.8
1826		441900	Daily Services	Supermarket	440000	22.9057	113.663
1827		441900	Daily Services	Supermarket	440000	22.7962	114.093
1828		441900	Daily Services	Supermarket	440000	23.0423	113.951
1829		441900	Daily Services	Supermarket	440000	23.04	114.112
1830		441900	Daily Services	Supermarket	440000	22.7625	113.669
1831		441900	Daily Services	Supermarket	440000	23.0496	113.771
1832		441900	Daily Services	Supermarket	440000	22.9179	114.026
1833		441900	Daily Services	Supermarket	440000	23.107	113.661
1834		441900	Daily Services	Supermarket	440000	22.8449	113.716
1835		441900	Daily Services	Supermarket	440000	22.8325	113.66
1836		441900	Daily Services	Supermarket	440000	22.8364	113.711
1837		441900	Daily Services	Supermarket	440000	22.8253	114.163
1838		441900	Daily Services	Supermarket	440000	22.8532	113.628
1839		441900	Daily Services	Supermarket	440000	22.9875	113.831
1840		441900	Daily Services	Supermarket	440000	23.0401	113.816
1841		441900	Daily Services	Supermarket	440000	23.0588	113.843
1842		441900	Daily Services	Supermarket	440000	22.9772	113.979
1843		441900	Daily Services	Supermarket	440000	22.8165	113.793
1844		441900	Daily Services	Supermarket	440000	22.9265	113.808
1845		441900	Daily Services	Supermarket	440000	22.9824	113.897
1846		441900	Daily Services	Supermarket	440000	22.8105	113.815
1847		441900	Daily Services	Supermarket	440000	22.9442	113.922
1848		441900	Daily Services	Supermarket	440000	22.7934	113.682
1849		441900	Daily Services	Supermarket	440000	22.7941	113.698
1850		441900	Daily Services	Supermarket	440000	22.9156	113.636
1851		441900	Daily Services	Supermarket	440000	22.9994	113.926
1852		441900	Daily Services	Supermarket	440000	22.8502	114.085
1853		441900	Daily Services	Supermarket	440000	22.7971	113.722
1854		441900	Daily Services	Supermarket	440000	22.719	114.179
1855		441900	Daily Services	Supermarket	440000	22.7944	114.048
1856		441900	Daily Services	Supermarket	440000	22.9619	113.882
1857		441900	Daily Services	Supermarket	440000	22.9675	114.128
1858		441900	Daily Services	Supermarket	440000	23.1075	113.798
1859		441900	Daily Services	Supermarket	440000	22.9363	113.662
1860		441900	Daily Services	Supermarket	440000	23.0508	113.746
1861		441900	Daily Services	Supermarket	440000	22.9843	113.711
1862		441900	Daily Services	Supermarket	440000	22.819	113.736
1863		441900	Daily Services	Supermarket	440000	22.872	113.88
1864		441900	Daily Services	Supermarket	440000	22.965	114.024
1865		441900	Daily Services	Supermarket	440000	22.8333	113.684
1866		441900	Daily Services	Supermarket	440000	22.7574	113.779
1867		441900	Daily Services	Supermarket	440000	23.069	113.66
1868		441900	Daily Services	Supermarket	440000	22.9644	113.988
1869		441900	Daily Services	Supermarket	440000	22.9351	113.693
1870		441900	Daily Services	Supermarket	440000	23.0769	113.862
1871		441900	Daily Services	Supermarket	440000	22.8415	113.745
1872		441900	Daily Services	Supermarket	440000	22.9129	114.022
1873		441900	Daily Services	Supermarket	440000	22.9161	114.016
1874		441900	Daily Services	Supermarket	440000	22.85	113.655
1875		441900	Daily Services	Supermarket	440000	22.7393	114.106
1876		441900	Daily Services	Supermarket	440000	23.0077	113.565
1877		441900	Daily Services	Supermarket	440000	23.0282	113.879
1878		441900	Daily Services	Supermarket	440000	22.8149	114.179
1879		441900	Daily Services	Supermarket	440000	23.0025	113.934
1880		441900	Daily Services	Supermarket	440000	22.7463	114.13
1881		441900	Daily Services	Supermarket	440000	22.9149	113.839
1882		441900	Daily Services	Supermarket	440000	22.8055	113.731
1883		441900	Daily Services	Supermarket	440000	22.86	113.849
1884		441900	Daily Services	Supermarket	440000	22.8379	114.007
1885		441900	Daily Services	Supermarket	440000	23.0464	113.958
1886		441900	Daily Services	Supermarket	440000	22.9106	113.844
1887		441900	Daily Services	Supermarket	440000	23.1238	113.87
1888		441900	Daily Services	Supermarket	440000	22.9137	113.839
1889		441900	Daily Services	Supermarket	440000	22.9919	113.716
1890		441900	Daily Services	Supermarket	440000	22.7415	114.146
1891		441900	Daily Services	Supermarket	440000	23.025	113.821
1892		441900	Daily Services	Supermarket	440000	23.0618	113.702
1893		441900	Daily Services	Supermarket	440000	22.8189	114.145
1894		441900	Daily Services	Supermarket	440000	23.0884	113.934
1895		441900	Daily Services	Supermarket	440000	22.7978	114.044
1896		441900	Daily Services	Supermarket	440000	22.9942	113.634
1897		441900	Daily Services	Supermarket	440000	22.7444	114.168
1898		441900	Daily Services	Supermarket	440000	23.0848	113.926
1899		441900	Daily Services	Supermarket	440000	22.9781	113.695
1900		441900	Daily Services	Supermarket	440000	23.0697	113.738
1901		441900	Daily Services	Supermarket	440000	22.7586	114.125
1902		441900	Daily Services	Supermarket	440000	22.828	114.102
1903		441900	Daily Services	Supermarket	440000	22.8434	114.095
1904		441900	Daily Services	Supermarket	440000	22.7629	114.124
1905		441900	Daily Services	Supermarket	440000	22.7747	114.105
1906		441900	Daily Services	Supermarket	440000	22.9194	113.909
1907		441900	Daily Services	Supermarket	440000	23.0116	113.836
1908		441900	Daily Services	Supermarket	440000	23.0385	113.954
1909		441900	Daily Services	Supermarket	440000	23.1077	113.797
1910		441900	Daily Services	Supermarket	440000	22.9138	113.636
1911		441900	Daily Services	Supermarket	440000	23.0167	113.975
1912		441900	Daily Services	Supermarket	440000	22.7815	113.747
1913		441900	Daily Services	Supermarket	440000	22.9651	113.686
1914		441900	Daily Services	Supermarket	440000	22.9088	114.051
1915		441900	Daily Services	Supermarket	440000	23.0974	113.897
1916		441900	Daily Services	Supermarket	440000	22.8191	113.734
1917		441900	Daily Services	Supermarket	440000	23.0021	114.065
1918		441900	Daily Services	Supermarket	440000	22.9932	113.716
1919		441900	Daily Services	Supermarket	440000	22.8525	113.659
1920		441900	Daily Services	Supermarket	440000	23.0355	114.058
1921		441900	Daily Services	Supermarket	440000	22.9833	113.898
1922		441900	Daily Services	Supermarket	440000	22.9241	113.633
1923		441900	Daily Services	Supermarket	440000	22.8273	114.217
1924		441900	Daily Services	Supermarket	440000	23.0253	113.795
1925		441900	Daily Services	Supermarket	440000	22.9172	113.982
1926		441900	Daily Services	Supermarket	440000	22.9409	113.625
1927		441900	Daily Services	Supermarket	440000	23.0174	113.816
1928		441900	Daily Services	Supermarket	440000	23.1335	113.718
1929		441900	Daily Services	Supermarket	440000	22.7464	114.146
1930		441900	Daily Services	Supermarket	440000	23.0486	113.772
1931		441900	Daily Services	Supermarket	440000	22.9363	113.681
1932		441900	Daily Services	Supermarket	440000	22.883	113.916
1933		441900	Daily Services	Supermarket	440000	22.8602	113.665
1934		441900	Daily Services	Supermarket	440000	22.9363	113.68
1935		441900	Daily Services	Supermarket	440000	22.9337	113.7
1936		441900	Daily Services	Supermarket	440000	22.9086	114.063
1937		441900	Daily Services	Supermarket	440000	23.1007	113.89
1938		441900	Daily Services	Supermarket	440000	22.8579	113.705
1939		441900	Daily Services	Supermarket	440000	23.0002	113.752
1940		441900	Daily Services	Supermarket	440000	23.0743	113.546
1941		441900	Daily Services	Supermarket	440000	22.8745	114.083
1942		441900	Daily Services	Supermarket	440000	22.8794	113.905
1943		441900	Daily Services	Supermarket	440000	22.8193	113.731
1944		441900	Daily Services	Supermarket	440000	22.8674	113.667
1945		441900	Daily Services	Supermarket	440000	22.86	113.846
1946		441900	Daily Services	Supermarket	440000	23.1117	113.842
1947		441900	Daily Services	Supermarket	440000	23.0846	113.759
1948		441900	Daily Services	Supermarket	440000	22.8074	113.822
1949		441900	Daily Services	Supermarket	440000	22.9351	113.635
1950		441900	Daily Services	Supermarket	440000	23.0581	113.698
1951		441900	Daily Services	Supermarket	440000	22.9031	113.662
1952		441900	Daily Services	Supermarket	440000	23.0242	113.603
1953		441900	Daily Services	Supermarket	440000	22.7919	113.766
1954		441900	Daily Services	Supermarket	440000	23.0072	113.618
1955		441900	Daily Services	Supermarket	440000	22.9436	113.758
1956		441900	Daily Services	Supermarket	440000	22.6884	114.155
1957		441900	Daily Services	Supermarket	440000	23.0241	113.981
1958		441900	Daily Services	Supermarket	440000	22.7806	113.736
1959		441900	Daily Services	Supermarket	440000	23.0161	113.975
1960		441900	Daily Services	Supermarket	440000	23.0212	114.021
1961		441900	Daily Services	Supermarket	440000	22.811	113.81
1962		441900	Daily Services	Supermarket	440000	22.8044	113.769
1963		441900	Daily Services	Supermarket	440000	22.7988	113.822
1964		441900	Daily Services	Supermarket	440000	22.8322	113.704
1965		441900	Daily Services	Supermarket	440000	23.0156	113.983
1966		441900	Daily Services	Supermarket	440000	23.0697	113.869
1967		441900	Daily Services	Supermarket	440000	22.8105	113.738
1968		441900	Daily Services	Supermarket	440000	23.0261	113.938
1969		441900	Daily Services	Supermarket	440000	22.8176	113.791
1970		441900	Daily Services	Supermarket	440000	22.9258	113.617
1971		441900	Daily Services	Supermarket	440000	22.9384	113.893
1972		441900	Daily Services	Supermarket	440000	23.1035	113.803
1973		441900	Daily Services	Supermarket	440000	23.0618	113.76
1974		441900	Daily Services	Supermarket	440000	22.9848	113.884
1975		441900	Daily Services	Supermarket	440000	23.0399	113.573
1976		441900	Daily Services	Supermarket	440000	22.962	113.95
1977		441900	Daily Services	Supermarket	440000	22.8325	113.706
1978		441900	Daily Services	Supermarket	440000	23.0008	113.662
1979		441900	Daily Services	Supermarket	440000	23.0126	114.031
1980		441900	Daily Services	Supermarket	440000	22.8813	113.992
1981		441900	Daily Services	Supermarket	440000	22.82	114.172
1982		441900	Daily Services	Supermarket	440000	22.9984	113.922
1983		441900	Daily Services	Supermarket	440000	22.993	113.965
1984		441900	Daily Services	Supermarket	440000	22.9331	113.944
1985		441900	Daily Services	Supermarket	440000	22.9212	113.838
1986		441900	Daily Services	Supermarket	440000	22.9761	113.735
1987		441900	Daily Services	Supermarket	440000	23.0202	113.97
1988		441900	Daily Services	Supermarket	440000	22.9682	113.675
1989		441900	Daily Services	Supermarket	440000	22.7866	113.785
1990		441900	Daily Services	Supermarket	440000	23.0117	113.945
1991		441900	Daily Services	Supermarket	440000	22.8687	113.654
1992		441900	Daily Services	Supermarket	440000	22.8385	113.7
1993		441900	Daily Services	Supermarket	440000	22.7959	114.166
1994		441900	Daily Services	Supermarket	440000	22.8879	113.815
1995		441900	Daily Services	Supermarket	440000	22.9181	114.082
1996		441900	Daily Services	Supermarket	440000	23.0059	113.618
1997		441900	Daily Services	Supermarket	440000	22.8124	114.119
1998		441900	Daily Services	Supermarket	440000	22.7407	114.111
[truncated: 126,367 more rows]

## Sheet: Medical Care
FID	area	city	h1	h2	province	lat_wgs84	lng_wgs84
0		820000	Medical Care	Emergency Center	820000	22.1987	113.543
1		820000	Medical Care	Hospital	820000	22.1894	113.542
2		820000	Medical Care	Hospital	820000	22.2121	113.555
3		820000	Medical Care	Hospital	820000	22.1941	113.547
4		820000	Medical Care	Hospital	820000	22.1927	113.541
5		820000	Medical Care	Hospital	820000	22.1937	113.546
6		820000	Medical Care	Hospital	820000	22.1899	113.551
7		441900	Medical Care	Emergency Center	440000	22.8026	113.782
8		441900	Medical Care	Emergency Center	440000	22.9929	113.711
9		441900	Medical Care	Emergency Center	440000	22.8963	114.089
10		441900	Medical Care	Emergency Center	440000	22.9345	113.664
11		441900	Medical Care	Hospital	440000	23.0399	113.752
12		441900	Medical Care	Hospital	440000	23.0393	113.753
13		441900	Medical Care	Hospital	440000	23.0017	113.773
14		441900	Medical Care	Hospital	440000	23.0348	113.755
15		441900	Medical Care	Hospital	440000	22.983	114.054
16		441900	Medical Care	Hospital	440000	22.9831	114.054
17		441900	Medical Care	Hospital	440000	22.9357	113.944
18		441900	Medical Care	Hospital	440000	23.0093	113.815
19		441900	Medical Care	Hospital	440000	22.9936	113.719
20		441900	Medical Care	Hospital	440000	22.8127	113.672
21		441900	Medical Care	Hospital	440000	22.8556	114.158
22		441900	Medical Care	Hospital	440000	23.0721	113.684
23		441900	Medical Care	Hospital	440000	22.9912	113.742
24		441900	Medical Care	Hospital	440000	22.8387	114.178
25		441900	Medical Care	Hospital	440000	22.9016	113.646
26		441900	Medical Care	Hospital	440000	22.9013	113.646
27		441900	Medical Care	Hospital	440000	22.9928	113.746
28		441900	Medical Care	Hospital	440000	22.8228	114.094
29		441900	Medical Care	Hospital	440000	23.1112	113.85
30		441900	Medical Care	Hospital	440000	22.8027	113.812
31		441900	Medical Care	Hospital	440000	23.0933	113.848
32		441900	Medical Care	Hospital	440000	23.0955	113.851
33		441900	Medical Care	Hospital	440000	23.1149	113.849
34		441900	Medical Care	Hospital	440000	23.0998	113.863
35		441900	Medical Care	Hospital	440000	23.1158	113.848
36		441900	Medical Care	Hospital	440000	23.0347	113.742
37		441900	Medical Care	Hospital	440000	22.8838	113.656
38		441900	Medical Care	Hospital	440000	22.8184	113.736
39		441900	Medical Care	Hospital	440000	22.8337	113.707
40		441900	Medical Care	Hospital	440000	22.7944	113.683
41		441900	Medical Care	Hospital	440000	22.8235	113.677
42		441900	Medical Care	Hospital	440000	22.8274	113.677
43		441900	Medical Care	Hospital	440000	22.8047	113.669
44		441900	Medical Care	Hospital	440000	22.8193	113.663
45		441900	Medical Care	Hospital	440000	23.0531	113.799
46		441900	Medical Care	Hospital	440000	22.9985	113.878
47		441900	Medical Care	Hospital	440000	22.8272	114.187
48		441900	Medical Care	Hospital	440000	22.7944	114.142
49		441900	Medical Care	Hospital	440000	23.0455	113.742
50		441900	Medical Care	Hospital	440000	23.0291	113.696
51		441900	Medical Care	Hospital	440000	22.9914	113.779
52		441900	Medical Care	Hospital	440000	23.0662	113.682
53		441900	Medical Care	Hospital	440000	22.797	113.777
54		441900	Medical Care	Hospital	440000	22.9137	113.834
55		441900	Medical Care	Hospital	440000	23.0491	113.755
56		441900	Medical Care	Hospital	440000	23.0491	113.755
57		441900	Medical Care	Hospital	440000	22.8313	113.711
58		441900	Medical Care	Hospital	440000	22.8491	113.621
59		441900	Medical Care	Hospital	440000	22.9827	113.764
60		441900	Medical Care	Hospital	440000	22.8335	114.091
61		441900	Medical Care	Hospital	440000	23.0479	113.766
62		441900	Medical Care	Hospital	440000	23.0227	113.83
63		441900	Medical Care	Hospital	440000	23.0821	113.715
64		441900	Medical Care	Hospital	440000	22.797	113.764
65		441900	Medical Care	Hospital	440000	22.8008	113.725
66		441900	Medical Care	Hospital	440000	22.8034	113.812
67		441900	Medical Care	Hospital	440000	22.803	113.782
68		441900	Medical Care	Hospital	440000	22.9952	113.774
69		441900	Medical Care	Hospital	440000	22.9918	113.936
70		441900	Medical Care	Hospital	440000	22.9908	113.938
71		441900	Medical Care	Hospital	440000	22.7253	114.185
72		441900	Medical Care	Hospital	440000	23.0824	113.732
73		441900	Medical Care	Hospital	440000	22.9944	113.583
74		441900	Medical Care	Hospital	440000	22.9508	113.959
75		441900	Medical Care	Hospital	440000	23.0958	113.849
76		441900	Medical Care	Hospital	440000	22.9838	113.608
77		441900	Medical Care	Hospital	440000	22.9639	113.664
78		441900	Medical Care	Hospital	440000	22.9357	113.698
79		441900	Medical Care	Hospital	440000	22.8164	113.739
80		441900	Medical Care	Hospital	440000	22.8226	113.676
81		441900	Medical Care	Hospital	440000	22.9751	113.705
82		441900	Medical Care	Hospital	440000	22.9976	113.877
83		441900	Medical Care	Hospital	440000	23.021	114.09
84		441900	Medical Care	Hospital	440000	23.0654	113.888
85		441900	Medical Care	Hospital	440000	22.8341	114.158
86		441900	Medical Care	Hospital	440000	22.9011	113.612
87		441900	Medical Care	Hospital	440000	23.1115	113.84
88		441900	Medical Care	Hospital	440000	23.0296	113.764
89		441900	Medical Care	Hospital	440000	22.8962	114.089
90		441900	Medical Care	Hospital	440000	22.8962	114.089
91		441900	Medical Care	Hospital	440000	23.0519	113.748
92		441900	Medical Care	Hospital	440000	22.94	113.787
93		441900	Medical Care	Hospital	440000	23.0377	113.762
94		441900	Medical Care	Hospital	440000	23.0314	113.757
95		810000	Medical Care	Emergency Center	810000	22.3222	114.228
96		810000	Medical Care	Emergency Center	810000	22.3173	114.27
97		810000	Medical Care	Emergency Center	810000	22.5057	114.12
98		810000	Medical Care	Emergency Center	810000	22.4587	113.996
99		810000	Medical Care	Emergency Center	810000	22.4587	113.996
100		810000	Medical Care	Hospital	810000	22.4454	114.042
101		810000	Medical Care	Hospital	810000	22.4613	114.175
102		810000	Medical Care	Hospital	810000	22.2885	113.943
103		810000	Medical Care	Hospital	810000	22.2517	114.176
104		810000	Medical Care	Hospital	810000	22.3068	114.171
105		810000	Medical Care	Hospital	810000	22.2773	114.154
106		810000	Medical Care	Hospital	810000	22.3246	114.181
107		810000	Medical Care	Hospital	810000	22.5032	114.128
108		810000	Medical Care	Hospital	810000	22.314	114.256
109		810000	Medical Care	Hospital	810000	22.3411	114.134
110		810000	Medical Care	Hospital	810000	22.2703	114.131
111		810000	Medical Care	Hospital	810000	22.38	114.202
112		810000	Medical Care	Hospital	810000	22.3983	114.213
113		810000	Medical Care	Hospital	810000	22.3455	114.197
114		810000	Medical Care	Hospital	810000	22.4585	113.996
115		810000	Medical Care	Hospital	810000	22.4082	113.976
116		810000	Medical Care	Hospital	810000	22.2638	114.184
117		810000	Medical Care	Hospital	810000	22.4125	114.21
118		810000	Medical Care	Hospital	810000	22.3173	114.188
119		442000	Medical Care	Emergency Center	440000	22.5041	113.528
120		442000	Medical Care	Emergency Center	440000	22.3543	113.416
121		442000	Medical Care	Emergency Center	440000	22.6871	113.233
122		442000	Medical Care	Emergency Center	440000	22.5556	113.453
123		442000	Medical Care	Emergency Center	440000	22.4974	113.386
124		442000	Medical Care	Emergency Center	440000	22.5282	113.376
125		442000	Medical Care	Emergency Center	440000	22.5568	113.337
126		442000	Medical Care	Emergency Center	440000	22.4998	113.386
127		442000	Medical Care	Hospital	440000	22.4207	113.312
128		442000	Medical Care	Hospital	440000	22.4714	113.283
129		442000	Medical Care	Hospital	440000	22.6589	113.35
130		442000	Medical Care	Hospital	440000	22.7137	113.288
131		442000	Medical Care	Hospital	440000	22.6699	113.173
132		442000	Medical Care	Hospital	440000	22.7179	113.343
133		442000	Medical Care	Hospital	440000	22.5121	113.303
134		442000	Medical Care	Hospital	440000	22.6297	113.282
135		442000	Medical Care	Hospital	440000	22.4839	113.346
136		442000	Medical Care	Hospital	440000	22.3541	113.416
137		442000	Medical Care	Hospital	440000	22.2999	113.359
138		442000	Medical Care	Hospital	440000	22.534	113.372
139		442000	Medical Care	Hospital	440000	22.5884	113.306
140		442000	Medical Care	Hospital	440000	22.5212	113.312
141		442000	Medical Care	Hospital	440000	22.3649	113.427
142		442000	Medical Care	Hospital	440000	22.5554	113.453
143		442000	Medical Care	Hospital	440000	22.6871	113.233
144		442000	Medical Care	Hospital	440000	22.562	113.233
145		442000	Medical Care	Hospital	440000	22.5347	113.47
146		442000	Medical Care	Hospital	440000	22.534	113.47
147		442000	Medical Care	Hospital	440000	22.6884	113.358
148		442000	Medical Care	Hospital	440000	22.2658	113.485
149		442000	Medical Care	Hospital	440000	22.5556	113.453
150		442000	Medical Care	Hospital	440000	22.4986	113.386
151		442000	Medical Care	Hospital	440000	22.6797	113.223
152		442000	Medical Care	Hospital	440000	22.6687	113.241
153		442000	Medical Care	Hospital	440000	22.5711	113.402
154		442000	Medical Care	Hospital	440000	22.5718	113.405
155		442000	Medical Care	Hospital	440000	22.4595	113.351
156		442000	Medical Care	Hospital	440000	22.4894	113.531
157		442000	Medical Care	Hospital	440000	22.6996	113.262
158		442000	Medical Care	Hospital	440000	22.4999	113.386
159		442000	Medical Care	Hospital	440000	22.659	113.35
160		442000	Medical Care	Hospital	440000	22.5901	113.383
161		442000	Medical Care	Hospital	440000	22.6169	113.182
162		442000	Medical Care	Hospital	440000	22.2753	113.494
163		442000	Medical Care	Hospital	440000	22.6698	113.173
164		442000	Medical Care	Hospital	440000	22.6267	113.494
165		442000	Medical Care	Hospital	440000	22.6266	113.494
166		442000	Medical Care	Hospital	440000	22.6269	113.494
167		442000	Medical Care	Hospital	440000	22.5045	113.529
168		442000	Medical Care	Hospital	440000	22.5275	113.378
169		442000	Medical Care	Hospital	440000	22.5044	113.528
170		442000	Medical Care	Hospital	440000	22.5337	113.369
171		442000	Medical Care	Hospital	440000	22.6795	113.424
172		442000	Medical Care	Hospital	440000	22.3503	113.385
173		442000	Medical Care	Hospital	440000	22.2729	113.458
174		442000	Medical Care	Hospital	440000	22.5567	113.337
175		442000	Medical Care	Hospital	440000	22.5568	113.337
176		442000	Medical Care	Hospital	440000	22.6552	113.233
177		442000	Medical Care	Hospital	440000	22.6542	113.233
178		442000	Medical Care	Hospital	440000	22.6556	113.232
179		442000	Medical Care	Hospital	440000	22.5411	113.349
180		442000	Medical Care	Hospital	440000	22.3834	113.34
181		442000	Medical Care	Hospital	440000	22.3829	113.34
182		442000	Medical Care	Hospital	440000	22.5232	113.343
183		442000	Medical Care	Hospital	440000	22.524	113.354
184		442000	Medical Care	Hospital	440000	22.5344	113.469
185	510080	440100	Medical Care	Emergency Center	440000	23.3749	113.3
186	510080	440100	Medical Care	Emergency Center	440000	23.2085	113.226
187	510080	440100	Medical Care	Emergency Center	440000	23.1825	113.255
188	510080	440100	Medical Care	Hospital	440000	23.3878	113.403
189	510080	440100	Medical Care	Hospital	440000	23.1827	113.221
190	510080	440100	Medical Care	Hospital	440000	23.1671	113.27
191	510080	440100	Medical Care	Hospital	440000	23.2286	113.289
192	510080	440100	Medical Care	Hospital	440000	23.2031	113.227
193	510080	440100	Medical Care	Hospital	440000	23.2035	113.227
194	510080	440100	Medical Care	Hospital	440000	23.2054	113.238
195	510080	440100	Medical Care	Hospital	440000	23.2149	113.316
196	510080	440100	Medical Care	Hospital	440000	23.1647	113.229
197	510080	440100	Medical Care	Hospital	440000	23.2175	113.257
198	510080	440100	Medical Care	Hospital	440000	23.2128	113.246
199	510080	440100	Medical Care	Hospital	440000	23.1914	113.333
200	510080	440100	Medical Care	Hospital	440000	23.2763	113.229
201	510080	440100	Medical Care	Hospital	440000	23.359	113.368
202	510080	440100	Medical Care	Hospital	440000	23.1917	113.256
203	510080	440100	Medical Care	Hospital	440000	23.2094	113.232
204	510080	440100	Medical Care	Hospital	440000	23.2092	113.232
205	510080	440100	Medical Care	Hospital	440000	23.2863	113.299
206	510080	440100	Medical Care	Hospital	440000	23.1649	113.264
207	510080	440100	Medical Care	Hospital	440000	23.1935	113.252
208	510080	440100	Medical Care	Hospital	440000	23.1738	113.244
209	510080	440100	Medical Care	Hospital	440000	23.2417	113.344
210	510080	440100	Medical Care	Hospital	440000	23.1636	113.201
211	510080	440100	Medical Care	Hospital	440000	23.1698	113.264
212	510080	440100	Medical Care	Hospital	440000	23.3214	113.353
213	510080	440100	Medical Care	Hospital	440000	23.1825	113.255
214	510080	440100	Medical Care	Hospital	440000	23.2024	113.313
215	510080	440100	Medical Care	Hospital	440000	23.1907	113.323
216	510080	440100	Medical Care	Hospital	440000	23.2882	113.223
217	510080	440100	Medical Care	Hospital	440000	23.1463	113.222
218	510080	440100	Medical Care	Hospital	440000	23.1619	113.229
219	510080	440100	Medical Care	Hospital	440000	23.3381	113.291
220	518101	440300	Medical Care	Emergency Center	440000	22.633	113.839
221	518101	440300	Medical Care	Emergency Center	440000	22.5796	113.848
222	518101	440300	Medical Care	Emergency Center	440000	22.7226	113.835
223	518101	440300	Medical Care	Emergency Center	440000	22.6449	113.82
224	518101	440300	Medical Care	Emergency Center	440000	22.6449	113.82
225	518101	440300	Medical Care	Hospital	440000	22.5643	113.91
226	518101	440300	Medical Care	Hospital	440000	22.5859	113.896
227	518101	440300	Medical Care	Hospital	440000	22.575	113.894
228	518101	440300	Medical Care	Hospital	440000	22.5751	113.894
229	518101	440300	Medical Care	Hospital	440000	22.5778	113.867
230	518101	440300	Medical Care	Hospital	440000	22.5841	113.891
231	518101	440300	Medical Care	Hospital	440000	22.5621	113.897
232	518101	440300	Medical Care	Hospital	440000	22.7674	113.825
233	518101	440300	Medical Care	Hospital	440000	22.7003	113.823
234	518101	440300	Medical Care	Hospital	440000	22.7071	113.782
235	518101	440300	Medical Care	Hospital	440000	22.6945	113.829
236	518101	440300	Medical Care	Hospital	440000	22.7339	113.814
237	518101	440300	Medical Care	Hospital	440000	22.5652	113.909
238	518101	440300	Medical Care	Hospital	440000	22.5745	113.894
239	518101	440300	Medical Care	Hospital	440000	22.7145	113.829
240	518101	440300	Medical Care	Hospital	440000	22.7258	113.823
241	518101	440300	Medical Care	Hospital	440000	22.8013	113.837
242	518101	440300	Medical Care	Hospital	440000	22.678	113.823
243	518101	440300	Medical Care	Hospital	440000	22.5581	113.893
244	518101	440300	Medical Care	Hospital	440000	22.5826	113.876
245	518101	440300	Medical Care	Hospital	440000	22.5824	113.876
246	518101	440300	Medical Care	Hospital	440000	22.7376	113.835
247	518101	440300	Medical Care	Hospital	440000	22.7377	113.835
248	518101	440300	Medical Care	Hospital	440000	22.5792	113.846
249	516100	441300	Medical Care	Emergency Center	440000	23.2179	114.038
250	516100	441300	Medical Care	Hospital	440000	23.1367	113.863
251	516100	441300	Medical Care	Hospital	440000	23.1739	114.275
252	516100	441300	Medical Care	Hospital	440000	23.1738	114.276
253	516100	441300	Medical Care	Hospital	440000	23.1738	114.277
254	516100	441300	Medical Care	Hospital	440000	23.1738	114.276
255	516100	441300	Medical Care	Hospital	440000	23.1738	114.277
256	516100	441300	Medical Care	Hospital	440000	23.1736	114.276
257	516100	441300	Medical Care	Hospital	440000	23.1735	114.275
258	516100	441300	Medical Care	Hospital	440000	23.1769	114.287
259	516100	441300	Medical Care	Hospital	440000	23.1743	114.269
260	516100	441300	Medical Care	Hospital	440000	23.5301	114.575
261	516100	441300	Medical Care	Hospital	440000	23.1895	114.09
262	516100	441300	Medical Care	Hospital	440000	23.4892	114.528
263	528000	440600	Medical Care	Emergency Center	440000	23.0268	113.114
264	528000	440600	Medical Care	Emergency Center	440000	23.0268	113.114
265	528000	440600	Medical Care	Emergency Center	440000	23.0087	113.118
266	528000	440600	Medical Care	Emergency Center	440000	23.013	113.111
267	528000	440600	Medical Care	Emergency Center	440000	23.0385	113.104
268	528000	440600	Medical Care	Hospital	440000	22.9797	113.006
269	528000	440600	Medical Care	Hospital	440000	23.0421	113.115
270	528000	440600	Medical Care	Hospital	440000	23.0484	113.114
271	528000	440600	Medical Care	Hospital	440000	23.0033	112.994
272	528000	440600	Medical Care	Hospital	440000	23.0255	113.124
273	528000	440600	Medical Care	Hospital	440000	23.0424	113.115
274	528000	440600	Medical Care	Hospital	440000	23.008	113.08
275	528000	440600	Medical Care	Hospital	440000	23.0277	113.113
276	528000	440600	Medical Care	Hospital	440000	22.9856	113.105
277	528000	440600	Medical Care	Hospital	440000	23.0101	113.119
278	528000	440600	Medical Care	Hospital	440000	23.0099	113.119
279	528000	440600	Medical Care	Hospital	440000	23.0102	113.119
280	528000	440600	Medical Care	Hospital	440000	23.0104	113.119
281	528000	440600	Medical Care	Hospital	440000	23.0385	113.094
282	528000	440600	Medical Care	Hospital	440000	23.0377	113.075
283	528000	440600	Medical Care	Hospital	440000	23.0377	113.075
284	528000	440600	Medical Care	Hospital	440000	23.0378	113.075
285	528000	440600	Medical Care	Hospital	440000	23.0317	113.12
286	528000	440600	Medical Care	Hospital	440000	23.0379	113.105
287	528000	440600	Medical Care	Hospital	440000	23.0269	113.113
288	528000	440600	Medical Care	Hospital	440000	22.9758	113.035
289	528000	440600	Medical Care	Hospital	440000	23.0379	113.105
290	528000	440600	Medical Care	Hospital	440000	23.0296	113.133
291	528000	440600	Medical Care	Hospital	440000	23.0404	113.079
292	510900	440100	Medical Care	Emergency Center	440000	23.6228	113.414
293	510900	440100	Medical Care	Hospital	440000	23.6597	113.469
294	510900	440100	Medical Care	Hospital	440000	23.5396	113.579
295	510900	440100	Medical Care	Hospital	440000	23.5815	113.503
296	510900	440100	Medical Care	Hospital	440000	23.6561	113.649
297	510900	440100	Medical Care	Hospital	440000	23.6223	113.414
298	510900	440100	Medical Care	Hospital	440000	23.8123	113.944
299	510900	440100	Medical Care	Hospital	440000	23.4319	113.478
300	510900	440100	Medical Care	Hospital	440000	23.745	113.773
301	510900	440100	Medical Care	Hospital	440000	23.5519	113.568
302	510900	440100	Medical Care	Hospital	440000	23.5821	113.709
303	526600	441200	Medical Care	Hospital	440000	23.19	111.69
304	526600	441200	Medical Care	Hospital	440000	23.1424	111.762
305	526600	441200	Medical Care	Hospital	440000	23.0894	112.123
306	526600	441200	Medical Care	Hospital	440000	23.144	111.787
307	526070	441200	Medical Care	Hospital	440000	23.1918	112.57
308	526070	441200	Medical Care	Hospital	440000	23.1952	112.571
309	519000	440400	Medical Care	Hospital	440000	22.1644	113.264
310	519000	440400	Medical Care	Hospital	440000	22.2162	113.305
311	519000	440400	Medical Care	Hospital	440000	22.1838	113.324
312	526060	441200	Medical Care	Emergency Center	440000	23.0496	112.487
313	526060	441200	Medical Care	Emergency Center	440000	23.0845	112.431
314	526060	441200	Medical Care	Emergency Center	440000	23.1023	112.504
315	526060	441200	Medical Care	Hospital	440000	23.0644	112.504
316	526060	441200	Medical Care	Hospital	440000	23.0511	112.474
317	526060	441200	Medical Care	Hospital	440000	23.0556	112.449
318	526060	441200	Medical Care	Hospital	440000	23.058	112.479
319	526060	441200	Medical Care	Hospital	440000	23.0525	112.484
320	526060	441200	Medical Care	Hospital	440000	23.067	112.418
321	526060	441200	Medical Care	Hospital	440000	23.0513	112.48
322	526060	441200	Medical Care	Hospital	440000	23.0624	112.451
323	526060	441200	Medical Care	Hospital	440000	23.0649	112.505
324	526060	441200	Medical Care	Hospital	440000	23.0855	112.44
325	526060	441200	Medical Care	Hospital	440000	23.05	112.451
326	526060	441200	Medical Care	Hospital	440000	23.0557	112.45
327	526060	441200	Medical Care	Hospital	440000	23.064	112.445
328	526060	441200	Medical Care	Hospital	440000	23.1117	112.49
329	526060	441200	Medical Care	Hospital	440000	23.0539	112.462
330	526060	441200	Medical Care	Hospital	440000	23.0849	112.428
331	529400	440700	Medical Care	Hospital	440000	22.1045	112.225
332	529400	440700	Medical Care	Hospital	440000	22.1682	112.304
333	529400	440700	Medical Care	Hospital	440000	22.1931	112.301
334	529400	440700	Medical Care	Hospital	440000	22.3057	112.443
335	529400	440700	Medical Care	Hospital	440000	22.1684	112.288
336	529400	440700	Medical Care	Hospital	440000	22.1828	112.298
337	511400	440100	Medical Care	Emergency Center	440000	22.9136	113.369
338	511400	440100	Medical Care	Hospital	440000	23.0251	113.31
339	511400	440100	Medical Care	Hospital	440000	22.9413	113.39
340	511400	440100	Medical Care	Hospital	440000	22.912	113.369
341	511400	440100	Medical Care	Hospital	440000	23.047	113.389
342	511400	440100	Medical Care	Hospital	440000	22.9022	113.333
343	511400	440100	Medical Care	Hospital	440000	23.05	113.384
344	511400	440100	Medical Care	Hospital	440000	22.9424	113.362
345	511400	440100	Medical Care	Hospital	440000	22.9157	113.345
346	511400	440100	Medical Care	Hospital	440000	22.9375	113.368
347	511400	440100	Medical Care	Hospital	440000	22.9025	113.333
348	511400	440100	Medical Care	Hospital	440000	22.9026	113.333
349	511400	440100	Medical Care	Hospital	440000	22.9132	113.37
350	511400	440100	Medical Care	Hospital	440000	23.0473	113.27
351	511400	440100	Medical Care	Hospital	440000	23.0426	113.308
352	511400	440100	Medical Care	Hospital	440000	23.0104	113.384
353	511400	440100	Medical Care	Hospital	440000	23.0506	113.288
354	511400	440100	Medical Care	Hospital	440000	23.027	113.322
355	511400	440100	Medical Care	Hospital	440000	23.0086	113.382
356	511400	440100	Medical Care	Hospital	440000	23.0105	113.384
357	511400	440100	Medical Care	Hospital	440000	22.9717	113.319
358	511400	440100	Medical Care	Hospital	440000	22.9209	113.513
359	511400	440100	Medical Care	Hospital	440000	22.9552	113.434
360	511400	440100	Medical Care	Hospital	440000	23.0429	113.325
361	526500	441200	Medical Care	Hospital	440000	23.7416	111.798
362	526500	441200	Medical Care	Hospital	440000	23.4019	111.501
363	518000	440300	Medical Care	Emergency Center	440000	22.5594	114.081
364	518000	440300	Medical Care	Emergency Center	440000	22.527	114.061
365	518000	440300	Medical Care	Hospital	440000	22.5251	114.059
366	518000	440300	Medical Care	Hospital	440000	22.5322	114.039
367	518000	440300	Medical Care	Hospital	440000	22.5401	114.079
368	518000	440300	Medical Care	Hospital	440000	22.5397	114.045
369	518000	440300	Medical Care	Hospital	440000	22.5521	114.037
370	518000	440300	Medical Care	Hospital	440000	22.5308	114.074
371	518000	440300	Medical Care	Hospital	440000	22.5234	114.036
372	518000	440300	Medical Care	Hospital	440000	22.5601	114.081
373	518000	440300	Medical Care	Hospital	440000	22.5476	114.091
374	518000	440300	Medical Care	Hospital	440000	22.5729	114.049
375	518000	440300	Medical Care	Hospital	440000	22.5322	114.039
376	518000	440300	Medical Care	Hospital	440000	22.5401	114.081
377	528500	440600	Medical Care	Emergency Center	440000	22.8583	112.699
378	528500	440600	Medical Care	Hospital	440000	22.8994	112.863
379	528500	440600	Medical Care	Hospital	440000	22.8962	112.848
380	528500	440600	Medical Care	Hospital	440000	22.9039	112.874
381	528500	440600	Medical Care	Hospital	440000	22.9168	112.857
382	528500	440600	Medical Care	Hospital	440000	22.8061	112.56
383	528500	440600	Medical Care	Hospital	440000	22.8959	112.882
384	528500	440600	Medical Care	Hospital	440000	22.896	112.882
385	528500	440600	Medical Care	Hospital	440000	22.8009	112.504
386	526100	441200	Medical Care	Hospital	440000	23.0907	112.774
387	518107	440300	Medical Care	Hospital	440000	22.7859	113.871
388	526300	441200	Medical Care	Hospital	440000	23.617	112.401
389	526300	441200	Medical Care	Hospital	440000	23.6313	112.426
390	526300	441200	Medical Care	Hospital	440000	23.7253	112.656
391	526300	441200	Medical Care	Hospital	440000	23.6255	112.568
392	526300	441200	Medical Care	Hospital	440000	23.6283	112.425
393	510220	440100	Medical Care	Emergency Center	440000	23.1	113.3
394	510220	440100	Medical Care	Emergency Center	440000	23.0976	113.328
395	510220	440100	Medical Care	Emergency Center	440000	23.0982	113.33
396	510220	440100	Medical Care	Hospital	440000	23.0971	113.329
397	510220	440100	Medical Care	Hospital	440000	23.0966	113.328
398	510220	440100	Medical Care	Hospital	440000	23.0937	113.289
399	510220	440100	Medical Care	Hospital	440000	23.0997	113.3
400	510220	440100	Medical Care	Hospital	440000	23.0966	113.283
401	510220	440100	Medical Care	Hospital	440000	23.0951	113.392
402	510220	440100	Medical Care	Hospital	440000	23.0904	113.303
403	510220	440100	Medical Care	Hospital	440000	23.088	113.261
404	510220	440100	Medical Care	Hospital	440000	23.1089	113.257
405	510220	440100	Medical Care	Hospital	440000	23.0689	113.303
406	510220	440100	Medical Care	Hospital	440000	23.0927	113.273
407	510220	440100	Medical Care	Hospital	440000	23.0935	113.273
408	510220	440100	Medical Care	Hospital	440000	23.0929	113.273
409	510220	440100	Medical Care	Hospital	440000	23.077	113.265
410	510220	440100	Medical Care	Hospital	440000	23.1028	113.283
411	510220	440100	Medical Care	Hospital	440000	23.073	113.274
412	510220	440100	Medical Care	Hospital	440000	23.1026	113.276
413	510220	440100	Medical Care	Hospital	440000	23.1007	113.377
414	510220	440100	Medical Care	Hospital	440000	23.0977	113.294
415	510220	440100	Medical Care	Hospital	440000	23.0939	113.332
416	510220	440100	Medical Care	Hospital	440000	23.0842	113.263
417	529700	440700	Medical Care	Hospital	440000	22.8363	112.932
418	529700	440700	Medical Care	Hospital	440000	22.7655	112.958
419	529700	440700	Medical Care	Hospital	440000	22.7419	112.871
420	529700	440700	Medical Care	Hospital	440000	22.7766	112.973
421	529700	440700	Medical Care	Hospital	440000	22.7487	112.981
422	529700	440700	Medical Care	Hospital	440000	22.6172	112.629
423	510800	440100	Medical Care	Emergency Center	440000	23.3885	113.222
424	510800	440100	Medical Care	Hospital	440000	23.4286	113.413
425	510800	440100	Medical Care	Hospital	440000	23.4283	113.414
426	510800	440100	Medical Care	Hospital	440000	23.4	113.201
427	510800	440100	Medical Care	Hospital	440000	23.4643	113.17
428	510800	440100	Medical Care	Hospital	440000	23.4601	113.167
429	510800	440100	Medical Care	Hospital	440000	23.3912	113.07
430	510800	440100	Medical Care	Hospital	440000	23.4656	113.154
431	510800	440100	Medical Care	Hospital	440000	23.465	113.154
432	510800	440100	Medical Care	Hospital	440000	23.3842	113.201
433	510800	440100	Medical Care	Hospital	440000	23.4377	113.326
434	510800	440100	Medical Care	Hospital	440000	23.3764	113.207
435	510800	440100	Medical Care	Hospital	440000	23.3762	113.206
436	510800	440100	Medical Care	Hospital	440000	23.3886	113.222
437	510800	440100	Medical Care	Hospital	440000	23.3824	113.193
438	510800	440100	Medical Care	Hospital	440000	23.4044	113.211
439	510800	440100	Medical Care	Hospital	440000	23.3761	113.202
440	510800	440100	Medical Care	Hospital	440000	23.3831	113.212
441	510800	440100	Medical Care	Hospital	440000	23.4378	113.325
442	510800	440100	Medical Care	Hospital	440000	23.4524	113.274
443	510800	440100	Medical Care	Hospital	440000	23.4658	113.153
444	510800	440100	Medical Care	Hospital	440000	23.3894	113.203
445	510800	440100	Medical Care	Hospital	440000	23.3928	113.2
446	510800	440100	Medical Care	Hospital	440000	23.3978	113.223
447	510800	440100	Medical Care	Hospital	440000	23.4512	113.268
448	510800	440100	Medical Care	Hospital	440000	23.4386	113.29
449	510800	440100	Medical Care	Hospital	440000	23.3416	113.098
450	510800	440100	Medical Care	Hospital	440000	23.4415	113.327
451	526400	441200	Medical Care	Emergency Center	440000	23.9147	112.181
452	526400	441200	Medical Care	Emergency Center	440000	23.9193	112.175
453	526400	441200	Medical Care	Hospital	440000	23.9215	112.189
454	526400	441200	Medical Care	Hospital	440000	23.9147	112.181
455	526400	441200	Medical Care	Hospital	440000	23.913	112.185
456	526400	441200	Medical Care	Hospital	440000	23.9076	112.177
457	510700	440100	Medical Care	Emergency Center	440000	23.1736	113.466
458	510700	440100	Medical Care	Hospital	440000	23.1149	113.539
459	510700	440100	Medical Care	Hospital	440000	23.068	113.409
460	510700	440100	Medical Care	Hospital	440000	23.1967	113.425
461	510700	440100	Medical Care	Hospital	440000	23.3518	113.519
462	510700	440100	Medical Care	Hospital	440000	23.1108	113.463
463	510700	440100	Medical Care	Hospital	440000	23.0743	113.521
464	510700	440100	Medical Care	Hospital	440000	23.1387	113.524
465	510700	440100	Medical Care	Hospital	440000	23.1023	113.438
466	510700	440100	Medical Care	Hospital	440000	23.1148	113.524
467	510700	440100	Medical Care	Hospital	440000	23.4029	113.479
468	516000	441300	Medical Care	Emergency Center	440000	23.1153	114.405
469	516000	441300	Medical Care	Emergency Center	440000	23.0859	114.394
470	516000	441300	Medical Care	Hospital	440000	23.0304	114.356
471	516000	441300	Medical Care	Hospital	440000	23.0923	114.407
472	516000	441300	Medical Care	Hospital	440000	23.1151	114.454
473	516000	441300	Medical Care	Hospital	440000	23.0944	114.401
474	516000	441300	Medical Care	Hospital	440000	23.0786	114.388
475	516000	441300	Medical Care	Hospital	440000	23.0916	114.418
476	516000	441300	Medical Care	Hospital	440000	23.0913	114.418
477	516000	441300	Medical Care	Hospital	440000	23.0915	114.418
478	516000	441300	Medical Care	Hospital	440000	23.0917	114.439
479	516000	441300	Medical Care	Hospital	440000	23.1159	114.405
480	516000	441300	Medical Care	Hospital	440000	23.06	114.374
481	516000	441300	Medical Care	Hospital	440000	23.0723	114.402
482	516000	441300	Medical Care	Hospital	440000	23.0805	114.408
483	516000	441300	Medical Care	Hospital	440000	23.0801	114.45
484	516000	441300	Medical Care	Hospital	440000	23.076	114.404
485	516000	441300	Medical Care	Hospital	440000	23.1347	114.414
486	516000	441300	Medical Care	Hospital	440000	23.0049	114.319
487	516000	441300	Medical Care	Hospital	440000	23.1937	114.4
488	516000	441300	Medical Care	Hospital	440000	23.079	114.39
489	516000	441300	Medical Care	Hospital	440000	23.0313	114.355
490	516000	441300	Medical Care	Hospital	440000	23.0309	114.354
491	516000	441300	Medical Care	Hospital	440000	23.0314	114.355
492	516000	441300	Medical Care	Hospital	440000	23.0311	114.354
493	516300	441300	Medical Care	Hospital	440000	23.2184	115.193
494	516300	441300	Medical Care	Hospital	440000	22.9781	114.711
495	516300	441300	Medical Care	Hospital	440000	22.7219	114.836
496	516300	441300	Medical Care	Hospital	440000	22.792	114.9
497	516300	441300	Medical Care	Hospital	440000	22.9618	114.726
498	516300	441300	Medical Care	Hospital	440000	22.9797	114.718
499	516300	441300	Medical Care	Hospital	440000	22.9856	114.716
500	516300	441300	Medical Care	Hospital	440000	22.8063	114.926
501	516300	441300	Medical Care	Hospital	440000	22.9854	114.716
502	516300	441300	Medical Care	Hospital	440000	22.8354	114.809
503	516200	441300	Medical Care	Emergency Center	440000	22.7889	114.474
504	516200	441300	Medical Care	Hospital	440000	22.8163	114.424
505	516200	441300	Medical Care	Hospital	440000	22.8511	114.262
506	516200	441300	Medical Care	Hospital	440000	22.7966	114.403
507	516200	441300	Medical Care	Hospital	440000	22.7835	114.451
508	516200	441300	Medical Care	Hospital	440000	22.7818	114.444
509	516200	441300	Medical Care	Hospital	440000	22.7963	114.466
510	516200	441300	Medical Care	Hospital	440000	22.7891	114.444
511	516200	441300	Medical Care	Hospital	440000	22.894	114.484
512	516200	441300	Medical Care	Hospital	440000	22.8247	114.327
513	516200	441300	Medical Care	Hospital	440000	22.7773	114.38
514	516200	441300	Medical Care	Hospital	440000	22.7764	114.456
515	516200	441300	Medical Care	Hospital	440000	22.7532	114.523
516	516200	441300	Medical Care	Hospital	440000	22.823	114.428
517	516200	441300	Medical Care	Hospital	440000	22.7831	114.471
518	516200	441300	Medical Care	Hospital	440000	22.7636	114.478
519	516200	441300	Medical Care	Hospital	440000	22.7896	114.454
520	516200	441300	Medical Care	Hospital	440000	22.7891	114.471
521	529000	440700	Medical Care	Hospital	440000	22.5924	113.142
522	519000	440400	Medical Care	Hospital	440000	22.0657	113.112
523	519000	440400	Medical Care	Hospital	440000	22.0707	113.393
524	519000	440400	Medical Care	Hospital	440000	22.1455	113.348
525	519000	440400	Medical Care	Hospital	440000	22.0293	113.231
526	519000	440400	Medical Care	Hospital	440000	22.1073	113.286
527	529300	440700	Medical Care	Emergency Center	440000	22.377	112.666
528	529300	440700	Medical Care	Hospital	440000	22.3636	112.701
529	529300	440700	Medical Care	Hospital	440000	22.3589	112.69
530	529300	440700	Medical Care	Hospital	440000	22.3583	112.675
531	529300	440700	Medical Care	Hospital	440000	22.3771	112.664
532	529300	440700	Medical Care	Hospital	440000	22.3518	112.681
533	529300	440700	Medical Care	Hospital	440000	22.4089	112.717
534	529300	440700	Medical Care	Hospital	440000	22.4505	112.761
535	529300	440700	Medical Care	Hospital	440000	22.4753	112.732
536	529300	440700	Medical Care	Hospital	440000	22.3786	112.682
537	529300	440700	Medical Care	Hospital	440000	22.3811	112.684
538	529300	440700	Medical Care	Hospital	440000	22.3771	112.708
539	510145	440100	Medical Care	Emergency Center	440000	23.1019	113.234
540	510145	440100	Medical Care	Emergency Center	440000	23.1289	113.237
541	510145	440100	Medical Care	Emergency Center	440000	23.0997	113.222
542	510145	440100	Medical Care	Hospital	440000	23.1498	113.237
543	510145	440100	Medical Care	Hospital	440000	23.1	113.222
544	510145	440100	Medical Care	Hospital	440000	23.0772	113.24
545	510145	440100	Medical Care	Hospital	440000	23.1402	113.231
546	510145	440100	Medical Care	Hospital	440000	23.0709	113.227
547	510145	440100	Medical Care	Hospital	440000	23.1218	113.247
548	510145	440100	Medical Care	Hospital	440000	23.1018	113.234
549	510145	440100	Medical Care	Hospital	440000	23.076	113.229
550	510145	440100	Medical Care	Hospital	440000	23.1019	113.234
551	510145	440100	Medical Care	Hospital	440000	23.1433	113.238
552	510145	440100	Medical Care	Hospital	440000	23.0776	113.238
553	510145	440100	Medical Care	Hospital	440000	23.1203	113.229
554	510145	440100	Medical Care	Hospital	440000	23.1208	113.229
555	510145	440100	Medical Care	Hospital	440000	23.1291	113.236
556	510145	440100	Medical Care	Hospital	440000	23.1118	113.238
557	510145	440100	Medical Care	Hospital	440000	23.1191	113.2
558	510145	440100	Medical Care	Hospital	440000	23.0745	113.246
559	510145	440100	Medical Care	Hospital	440000	23.0744	113.212
560	510145	440100	Medical Care	Hospital	440000	23.1135	113.208
561	510145	440100	Medical Care	Hospital	440000	23.1203	113.229
562	510145	440100	Medical Care	Hospital	440000	23.1386	113.218
563	510145	440100	Medical Care	Hospital	440000	23.1023	113.234
564	510145	440100	Medical Care	Hospital	440000	23.0544	113.215
565	510145	440100	Medical Care	Hospital	440000	23.0665	113.21
566	510145	440100	Medical Care	Hospital	440000	23.1241	113.216
567	518116	440300	Medical Care	Emergency Center	440000	22.6162	114.157
568	518116	440300	Medical Care	Emergency Center	440000	22.6193	114.135
569	518116	440300	Medical Care	Emergency Center	440000	22.5988	114.121
570	518116	440300	Medical Care	Hospital	440000	22.6095	114.121
571	518116	440300	Medical Care	Hospital	440000	22.6081	114.111
572	518116	440300	Medical Care	Hospital	440000	22.7003	114.126
573	518116	440300	Medical Care	Hospital	440000	22.6193	114.135
574	518116	440300	Medical Care	Hospital	440000	22.6306	114.062
575	518116	440300	Medical Care	Hospital	440000	22.703	114.315
576	518116	440300	Medical Care	Hospital	440000	22.638	114.188
577	518116	440300	Medical Care	Hospital	440000	22.6378	114.188
578	518116	440300	Medical Care	Hospital	440000	22.7176	114.261
579	518116	440300	Medical Care	Hospital	440000	22.7487	114.244
580	518116	440300	Medical Care	Hospital	440000	22.7184	114.252
581	518116	440300	Medical Care	Hospital	440000	22.706	114.226
582	518116	440300	Medical Care	Hospital	440000	22.7064	114.226
583	518116	440300	Medical Care	Hospital	440000	22.7058	114.226
584	518116	440300	Medical Care	Hospital	440000	22.6468	114.199
585	518116	440300	Medical Care	Hospital	440000	22.6471	114.199
586	518116	440300	Medical Care	Hospital	440000	22.5988	114.121
587	518116	440300	Medical Care	Hospital	440000	22.7223	114.251
588	518116	440300	Medical Care	Hospital	440000	22.5988	114.121
589	518116	440300	Medical Care	Hospital	440000	22.6382	114.124
590	518116	440300	Medical Care	Hospital	440000	22.6384	114.123
591	518116	440300	Medical Care	Hospital	440000	22.701	114.125
592	518116	440300	Medical Care	Hospital	440000	22.7834	114.311
593	518116	440300	Medical Care	Hospital	440000	22.7107	114.21
594	518116	440300	Medical Care	Hospital	440000	22.7381	114.278
595	518116	440300	Medical Care	Hospital	440000	22.7379	114.278
596	518116	440300	Medical Care	Hospital	440000	22.6111	114.108
597	518116	440300	Medical Care	Hospital	440000	22.6541	114.073
598	518116	440300	Medical Care	Hospital	440000	22.6094	114.121
599	518110	440300	Medical Care	Emergency Center	440000	22.632	114.033
600	518110	440300	Medical Care	Hospital	440000	22.6585	114.027
601	518110	440300	Medical Care	Hospital	440000	22.7162	114.041
602	518110	440300	Medical Care	Hospital	440000	22.6766	114.007
603	518110	440300	Medical Care	Hospital	440000	22.6319	114.033
604	518110	440300	Medical Care	Hospital	440000	22.6695	114.02
605	518110	440300	Medical Care	Hospital	440000	22.6613	114.008
606	518110	440300	Medical Care	Hospital	440000	22.6378	114.017
607	518110	440300	Medical Care	Hospital	440000	22.6571	114.027
608	518110	440300	Medical Care	Hospital	440000	22.6587	114.017
609	518110	440300	Medical Care	Hospital	440000	22.7135	114.038
610	516800	441300	Medical Care	Emergency Center	440000	23.7285	114.251
611	516800	441300	Medical Care	Emergency Center	440000	23.7224	114.245
612	516800	441300	Medical Care	Hospital	440000	23.729	114.251
613	516800	441300	Medical Care	Hospital	440000	23.7227	114.247
614	516800	441300	Medical Care	Hospital	440000	23.5623	114.275
615	518001	440300	Medical Care	Hospital	440000	22.5405	114.112
616	518001	440300	Medical Care	Hospital	440000	22.5497	114.103
617	518001	440300	Medical Care	Hospital	440000	22.558	114.103
618	518001	440300	Medical Care	Hospital	440000	22.5874	114.113
619	518001	440300	Medical Care	Hospital	440000	22.5603	114.123
620	518001	440300	Medical Care	Hospital	440000	22.5606	114.123
621	518001	440300	Medical Care	Hospital	440000	22.5763	114.098
622	528200	440600	Medical Care	Emergency Center	440000	23.2304	113.071
623	528200	440600	Medical Care	Emergency Center	440000	23.0496	113.137
624	528200	440600	Medical Care	Emergency Center	440000	22.8381	113.006
625	528200	440600	Medical Care	Emergency Center	440000	22.9627	112.973
626	528200	440600	Medical Care	Hospital	440000	23.1189	113.104
627	528200	440600	Medical Care	Hospital	440000	23.1228	113.099
628	528200	440600	Medical Care	Hospital	440000	22.9464	112.989
629	528200	440600	Medical Care	Hospital	440000	22.947	112.99
630	528200	440600	Medical Care	Hospital	440000	23.047	113.138
631	528200	440600	Medical Care	Hospital	440000	23.0469	113.138
632	528200	440600	Medical Care	Hospital	440000	23.1755	112.985
633	528200	440600	Medical Care	Hospital	440000	23.1921	113.183
634	528200	440600	Medical Care	Hospital	440000	22.9423	112.974
635	528200	440600	Medical Care	Hospital	440000	23.1197	113.18
636	528200	440600	Medical Care	Hospital	440000	23.0279	113.196
637	528200	440600	Medical Care	Hospital	440000	23.0468	113.137
638	528200	440600	Medical Care	Hospital	440000	23.0425	113.137
639	528200	440600	Medical Care	Hospital	440000	23.047	113.138
640	528200	440600	Medical Care	Hospital	440000	23.047	113.138
641	528200	440600	Medical Care	Hospital	440000	23.047	113.138
642	528200	440600	Medical Care	Hospital	440000	23.047	113.138
643	528200	440600	Medical Care	Hospital	440000	23.047	113.138
644	528200	440600	Medical Care	Hospital	440000	23.047	113.138
645	528200	440600	Medical Care	Hospital	440000	23.047	113.138
646	528200	440600	Medical Care	Hospital	440000	23.047	113.138
647	528200	440600	Medical Care	Hospital	440000	23.047	113.138
648	528200	440600	Medical Care	Hospital	440000	23.047	113.138
649	528200	440600	Medical Care	Hospital	440000	23.047	113.138
650	528200	440600	Medical Care	Hospital	440000	23.047	113.138
651	528200	440600	Medical Care	Hospital	440000	23.047	113.137
652	528200	440600	Medical Care	Hospital	440000	23.047	113.138
653	528200	440600	Medical Care	Hospital	440000	23.047	113.138
654	528200	440600	Medical Care	Hospital	440000	23.047	113.138
655	528200	440600	Medical Care	Hospital	440000	23.047	113.138
656	528200	440600	Medical Care	Hospital	440000	23.047	113.138
657	528200	440600	Medical Care	Hospital	440000	23.047	113.138
658	528200	440600	Medical Care	Hospital	440000	23.047	113.138
659	528200	440600	Medical Care	Hospital	440000	23.047	113.138
660	528200	440600	Medical Care	Hospital	440000	23.047	113.138
661	528200	440600	Medical Care	Hospital	440000	23.047	113.138
662	528200	440600	Medical Care	Hospital	440000	23.047	113.138
663	528200	440600	Medical Care	Hospital	440000	23.047	113.138
664	528200	440600	Medical Care	Hospital	440000	23.047	113.138
665	528200	440600	Medical Care	Hospital	440000	23.047	113.138
666	528200	440600	Medical Care	Hospital	440000	23.047	113.138
667	528200	440600	Medical Care	Hospital	440000	23.047	113.138
668	528200	440600	Medical Care	Hospital	440000	23.047	113.138
669	528200	440600	Medical Care	Hospital	440000	23.047	113.138
670	528200	440600	Medical Care	Hospital	440000	23.0428	113.137
671	528200	440600	Medical Care	Hospital	440000	23.0425	113.136
672	528200	440600	Medical Care	Hospital	440000	23.0425	113.137
673	528200	440600	Medical Care	Hospital	440000	23.0424	113.137
674	528200	440600	Medical Care	Hospital	440000	23.1072	112.906
675	528200	440600	Medical Care	Hospital	440000	23.1197	113.14
676	528200	440600	Medical Care	Hospital	440000	23.1055	113.109
677	528200	440600	Medical Care	Hospital	440000	23.0691	113.055
678	528200	440600	Medical Care	Hospital	440000	23.0965	112.977
679	528200	440600	Medical Care	Hospital	440000	23.2311	113.071
680	528200	440600	Medical Care	Hospital	440000	23.0428	113.186
681	528200	440600	Medical Care	Hospital	440000	23.043	113.185
682	528200	440600	Medical Care	Hospital	440000	22.838	113.006
683	528200	440600	Medical Care	Hospital	440000	23.2479	113.13
684	528200	440600	Medical Care	Hospital	440000	23.2018	113.156
685	528200	440600	Medical Care	Hospital	440000	23.1454	113.159
686	528200	440600	Medical Care	Hospital	440000	22.8941	112.98
687	528200	440600	Medical Care	Hospital	440000	23.1397	112.956
688	511458	440100	Medical Care	Emergency Center	440000	22.6518	113.669
689	511458	440100	Medical Care	Hospital	440000	22.8868	113.456
690	511458	440100	Medical Care	Hospital	440000	22.755	113.589
691	511458	440100	Medical Care	Hospital	440000	22.7386	113.488
692	511458	440100	Medical Care	Hospital	440000	22.748	113.565
693	511458	440100	Medical Care	Hospital	440000	22.8428	113.332
694	511458	440100	Medical Care	Hospital	440000	22.8113	113.413
695	511458	440100	Medical Care	Hospital	440000	22.8575	113.455
696	511458	440100	Medical Care	Hospital	440000	22.8944	113.391
697	511458	440100	Medical Care	Hospital	440000	22.8427	113.332
698	511458	440100	Medical Care	Hospital	440000	22.8029	113.544
699	511458	440100	Medical Care	Hospital	440000	22.8288	113.504
700	511458	440100	Medical Care	Hospital	440000	22.738	113.488
701	511458	440100	Medical Care	Hospital	440000	22.8037	113.552
702	518000	440300	Medical Care	Emergency Center	440000	22.5831	113.944
703	518000	440300	Medical Care	Hospital	440000	22.5732	113.922
704	518000	440300	Medical Care	Hospital	440000	22.4996	113.917
705	518000	440300	Medical Care	Hospital	440000	22.5355	113.934
706	518000	440300	Medical Care	Hospital	440000	22.5985	113.983
707	518000	440300	Medical Care	Hospital	440000	22.5441	113.917
708	518000	440300	Medical Care	Hospital	440000	22.5445	113.964
709	518000	440300	Medical Care	Hospital	440000	22.5339	113.919
710	518000	440300	Medical Care	Hospital	440000	22.5335	113.918
711	518000	440300	Medical Care	Hospital	440000	22.5777	113.947
712	518000	440300	Medical Care	Hospital	440000	22.5776	113.947
713	518000	440300	Medical Care	Hospital	440000	22.4997	113.916
714	529000	440700	Medical Care	Emergency Center	440000	22.5832	113.082
715	529000	440700	Medical Care	Emergency Center	440000	22.6086	113.11
716	529000	440700	Medical Care	Hospital	440000	22.6046	113.074
717	529000	440700	Medical Care	Hospital	440000	22.6048	113.075
718	529000	440700	Medical Care	Hospital	440000	22.6047	113.073
719	529000	440700	Medical Care	Hospital	440000	22.5749	113.076
720	529000	440700	Medical Care	Hospital	440000	22.6299	113.111
721	529000	440700	Medical Care	Hospital	440000	22.584	113.083
722	529000	440700	Medical Care	Hospital	440000	22.5838	113.083
723	529000	440700	Medical Care	Hospital	440000	22.6097	113.109
724	529000	440700	Medical Care	Hospital	440000	22.6087	113.109
725	529000	440700	Medical Care	Hospital	440000	22.6096	113.109
726	529000	440700	Medical Care	Hospital	440000	22.6862	113.029
727	529000	440700	Medical Care	Hospital	440000	22.6082	113.097
728	518118	440300	Medical Care	Hospital	440000	22.7657	114.371
729	518118	440300	Medical Care	Hospital	440000	22.7401	114.372
730	518118	440300	Medical Care	Hospital	440000	22.6899	114.345
731	528100	440600	Medical Care	Emergency Center	440000	23.1727	112.876
732	528100	440600	Medical Care	Hospital	440000	23.3184	112.99
733	528100	440600	Medical Care	Hospital	440000	23.1731	112.875
734	528100	440600	Medical Care	Hospital	440000	23.2788	112.935
735	528100	440600	Medical Care	Hospital	440000	23.0932	112.816
736	528100	440600	Medical Care	Hospital	440000	23.2694	113.001
737	528100	440600	Medical Care	Hospital	440000	23.356	112.915
738	528100	440600	Medical Care	Hospital	440000	23.163	112.885
739	528100	440600	Medical Care	Hospital	440000	23.1689	112.832
740	528100	440600	Medical Care	Hospital	440000	23.5072	112.858
741	528100	440600	Medical Care	Hospital	440000	23.3524	112.895
742	523000	441900	Medical Care	Hospital	440000	23.0491	113.755
743	528300	440600	Medical Care	Emergency Center	440000	22.8342	113.254
744	528300	440600	Medical Care	Emergency Center	440000	22.8318	113.296
745	528300	440600	Medical Care	Emergency Center	440000	22.9321	113.208
746	528300	440600	Medical Care	Emergency Center	440000	22.872	113.238
747	528300	440600	Medical Care	Hospital	440000	22.9267	113.263
748	528300	440600	Medical Care	Hospital	440000	22.8756	113.236
749	528300	440600	Medical Care	Hospital	440000	22.9309	113.21
750	528300	440600	Medical Care	Hospital	440000	22.833	113.295
751	528300	440600	Medical Care	Hospital	440000	22.8649	113.072
752	528300	440600	Medical Care	Hospital	440000	22.8035	113.261
753	528300	440600	Medical Care	Hospital	440000	22.8614	113.131
754	528300	440600	Medical Care	Hospital	440000	22.8618	113.13
755	528300	440600	Medical Care	Hospital	440000	22.7124	113.15
756	528300	440600	Medical Care	Hospital	440000	22.8772	113.206
757	528300	440600	Medical Care	Hospital	440000	22.7914	113.154
758	528300	440600	Medical Care	Hospital	440000	22.7905	113.155
759	528300	440600	Medical Care	Hospital	440000	22.8339	113.253
760	528300	440600	Medical Care	Hospital	440000	22.9194	113.08
761	528300	440600	Medical Care	Hospital	440000	22.8347	113.254
762	528300	440600	Medical Care	Hospital	440000	22.8137	113.267
763	528300	440600	Medical Care	Hospital	440000	22.8136	113.266
764	528300	440600	Medical Care	Hospital	440000	22.7605	113.333
765	528300	440600	Medical Care	Hospital	440000	22.8036	113.262
766	528300	440600	Medical Care	Hospital	440000	22.9923	113.193
767	528300	440600	Medical Care	Hospital	440000	22.7767	113.343
768	528300	440600	Medical Care	Hospital	440000	22.8185	113.253
769	528300	440600	Medical Care	Hospital	440000	22.9239	113.205
770	526200	441200	Medical Care	Emergency Center	440000	23.3463	112.703
771	526200	441200	Medical Care	Emergency Center	440000	23.3476	112.703
772	526200	441200	Medical Care	Hospital	440000	23.3475	112.698
773	526200	441200	Medical Care	Hospital	440000	23.2998	112.755
774	526200	441200	Medical Care	Hospital	440000	23.3422	112.688
775	526200	441200	Medical Care	Hospital	440000	23.3017	112.802
776	526200	441200	Medical Care	Hospital	440000	23.2987	112.803
777	526200	441200	Medical Care	Hospital	440000	23.296	112.809
778	526200	441200	Medical Care	Hospital	440000	23.3122	112.82
779	529200	440700	Medical Care	Hospital	440000	21.8751	112.395
780	529200	440700	Medical Care	Hospital	440000	21.8304	112.558
781	529200	440700	Medical Care	Hospital	440000	22.3014	112.687
782	529200	440700	Medical Care	Hospital	440000	21.9928	112.982
783	529200	440700	Medical Care	Hospital	440000	21.7233	112.771
784	529200	440700	Medical Care	Hospital	440000	22.2696	112.784
785	529200	440700	Medical Care	Hospital	440000	22.1881	112.713
786	529200	440700	Medical Care	Hospital	440000	22.2564	112.795
787	529200	440700	Medical Care	Hospital	440000	21.9761	112.894
788	529200	440700	Medical Care	Hospital	440000	22.3384	112.653
789	529200	440700	Medical Care	Hospital	440000	22.2579	112.788
790	510630	440100	Medical Care	Emergency Center	440000	23.1319	113.313
791	510630	440100	Medical Care	Emergency Center	440000	23.1272	113.406
792	510630	440100	Medical Care	Emergency Center	440000	23.1286	113.345
793	510630	440100	Medical Care	Hospital	440000	23.1433	113.314
794	510630	440100	Medical Care	Hospital	440000	23.1303	113.32
795	510630	440100	Medical Care	Hospital	440000	23.1363	113.373
796	510630	440100	Medical Care	Hospital	440000	23.1731	113.32
797	510630	440100	Medical Care	Hospital	440000	23.1697	113.408
798	510630	440100	Medical Care	Hospital	440000	23.1308	113.389
799	510630	440100	Medical Care	Hospital	440000	23.1615	113.322
800	510630	440100	Medical Care	Hospital	440000	23.1709	113.332
801	510630	440100	Medical Care	Hospital	440000	23.1321	113.313
802	510630	440100	Medical Care	Hospital	440000	23.1318	113.313
803	510630	440100	Medical Care	Hospital	440000	23.2027	113.353
804	510630	440100	Medical Care	Hospital	440000	23.1294	113.338
805	510630	440100	Medical Care	Hospital	440000	23.17	113.312
806	510630	440100	Medical Care	Hospital	440000	23.1567	113.345
807	510630	440100	Medical Care	Hospital	440000	23.1271	113.406
808	510630	440100	Medical Care	Hospital	440000	23.1275	113.395
809	510630	440100	Medical Care	Hospital	440000	23.1471	113.373
810	510630	440100	Medical Care	Hospital	440000	23.1266	113.363
811	510630	440100	Medical Care	Hospital	440000	23.1517	113.317
812	510630	440100	Medical Care	Hospital	440000	23.1963	113.394
813	510630	440100	Medical Care	Hospital	440000	23.1582	113.324
814	510630	440100	Medical Care	Hospital	440000	23.1193	113.397
815	510630	440100	Medical Care	Hospital	440000	23.1656	113.326
816	510630	440100	Medical Care	Hospital	440000	23.1715	113.352
817	510630	440100	Medical Care	Hospital	440000	23.1215	113.358
818	510630	440100	Medical Care	Hospital	440000	23.1562	113.32
819	510630	440100	Medical Care	Hospital	440000	23.1378	113.337
820	519000	440400	Medical Care	Emergency Center	440000	22.2692	113.552
821	519000	440400	Medical Care	Emergency Center	440000	22.3005	113.569
822	519000	440400	Medical Care	Hospital	440000	22.255	113.573
823	519000	440400	Medical Care	Hospital	440000	22.2741	113.554
824	519000	440400	Medical Care	Hospital	440000	22.2173	113.509
825	519000	440400	Medical Care	Hospital	440000	22.2225	113.547
826	519000	440400	Medical Care	Hospital	440000	21.935	113.722
827	519000	440400	Medical Care	Hospital	440000	22.2822	113.573
828	519000	440400	Medical Care	Hospital	440000	22.2583	113.541
829	519000	440400	Medical Care	Hospital	440000	22.3085	113.474
830	519000	440400	Medical Care	Hospital	440000	22.3841	113.534
831	519000	440400	Medical Care	Hospital	440000	22.2501	113.518
832	519000	440400	Medical Care	Hospital	440000	22.2273	113.55
833	519000	440400	Medical Care	Hospital	440000	22.2259	113.543
834	519000	440400	Medical Care	Hospital	440000	22.2799	113.571
835	519000	440400	Medical Care	Hospital	440000	22.2778	113.572
836	519000	440400	Medical Care	Hospital	440000	22.2777	113.572
837	519000	440400	Medical Care	Hospital	440000	22.2775	113.572
838	519000	440400	Medical Care	Hospital	440000	22.2725	113.538
839	519000	440400	Medical Care	Hospital	440000	22.2733	113.562
840	529100	440700	Medical Care	Hospital	440000	22.4953	112.858
841	529100	440700	Medical Care	Hospital	440000	22.4622	112.919
842	529100	440700	Medical Care	Hospital	440000	22.5277	113.033
843	529100	440700	Medical Care	Hospital	440000	22.5394	113.025
844	529100	440700	Medical Care	Hospital	440000	22.3962	112.968
845	529100	440700	Medical Care	Hospital	440000	22.5192	113.031
846	529100	440700	Medical Care	Hospital	440000	22.5194	113.03
847	529100	440700	Medical Care	Hospital	440000	22.5208	113.016
848	518000	440300	Medical Care	Hospital	440000	22.5606	114.229
849	518000	440300	Medical Care	Hospital	440000	22.6043	114.3
850	518000	440300	Medical Care	Hospital	440000	22.5925	114.249
851	518000	440300	Medical Care	Hospital	440000	22.593	114.248
852	510030	440100	Medical Care	Emergency Center	440000	23.1283	113.282
853	510030	440100	Medical Care	Emergency Center	440000	23.1293	113.29
854	510030	440100	Medical Care	Hospital	440000	23.1329	113.278
855	510030	440100	Medical Care	Hospital	440000	23.1356	113.292
856	510030	440100	Medical Care	Hospital	440000	23.1261	113.283
857	510030	440100	Medical Care	Hospital	440000	23.1232	113.253
858	510030	440100	Medical Care	Hospital	440000	23.1301	113.291
859	510030	440100	Medical Care	Hospital	440000	23.1479	113.285
860	510030	440100	Medical Care	Hospital	440000	23.1453	113.25
861	510030	440100	Medical Care	Hospital	440000	23.134	113.281
862	510030	440100	Medical Care	Hospital	440000	23.1339	113.251
863	510030	440100	Medical Care	Hospital	440000	23.1334	113.252
864	510030	440100	Medical Care	Hospital	440000	23.149	113.283
865	510030	440100	Medical Care	Hospital	440000	23.1227	113.273
866	510030	440100	Medical Care	Hospital	440000	23.1328	113.256
867	510030	440100	Medical Care	Hospital	440000	23.1226	113.268
868	510030	440100	Medical Care	Hospital	440000	23.1384	113.289
869	510030	440100	Medical Care	Hospital	440000	23.1153	113.257
870	510030	440100	Medical Care	Hospital	440000	23.118	113.255
871	510030	440100	Medical Care	Hospital	440000	23.15	113.288
872	510030	440100	Medical Care	Hospital	440000	23.1439	113.273
873	510030	440100	Medical Care	Hospital	440000	23.1353	113.271
874	510030	440100	Medical Care	Hospital	440000	23.1346	113.308
875	510030	440100	Medical Care	Hospital	440000	23.1214	113.307
876	510030	440100	Medical Care	Hospital	440000	23.129	113.286
877	510030	440100	Medical Care	Hospital	440000	23.1303	113.287
878	510030	440100	Medical Care	Hospital	440000	23.1266	113.288
879	510030	440100	Medical Care	Hospital	440000	23.134	113.285
880	510030	440100	Medical Care	Hospital	440000	23.1288	113.287
881	510030	440100	Medical Care	Hospital	440000	23.1122	113.251
882	511300	440100	Medical Care	Emergency Center	440000	23.2868	113.837
883	511300	440100	Medical Care	Hospital	440000	23.1666	113.712
884	511300	440100	Medical Care	Hospital	440000	23.2869	113.616
885	511300	440100	Medical Care	Hospital	440000	23.1223	113.557
886	511300	440100	Medical Care	Hospital	440000	23.494	113.775
887	511300	440100	Medical Care	Hospital	440000	23.1321	113.615
888	511300	440100	Medical Care	Hospital	440000	23.1302	113.665
889	511300	440100	Medical Care	Hospital	440000	23.2197	113.654
890	516000	441300	Medical Care	Hospital	440000	23.1159	114.405
891	516000	441300	Medical Care	Hospital	440000	23.0845	114.394
892	516000	441300	Medical Care	Hospital	440000	23.1031	114.388
893	518001	440300	Medical Care	Hospital	440000	22.579	114.132
894	516000	441300	Medical Care	Hospital	440000	23.0913	114.419
895	516200	441300	Medical Care	Hospital	440000	22.7822	114.475
896	516200	441300	Medical Care	Hospital	440000	22.7933	114.458
897		442000	Medical Care	Hospital	440000	22.5716	113.403
898		442000	Medical Care	Hospital	440000	22.5207	113.371
899		442000	Medical Care	Hospital	440000	22.5049	113.528
900		442000	Medical Care	Emergency Center	440000	22.5338	113.373
901	510030	440100	Medical Care	Hospital	440000	23.1283	113.282
902	510220	440100	Medical Care	Hospital	440000	23.097	113.328
903	510630	440100	Medical Care	Hospital	440000	23.1368	113.336
904	510800	440100	Medical Care	Emergency Center	440000	23.3764	113.206
905	510080	440100	Medical Care	Hospital	440000	23.2087	113.226
906	510145	440100	Medical Care	Hospital	440000	23.1209	113.237
907	510080	440100	Medical Care	Hospital	440000	23.3404	113.289
908	510080	440100	Medical Care	Hospital	440000	23.1597	113.259
909	510080	440100	Medical Care	Hospital	440000	23.2354	113.273
910	510220	440100	Medical Care	Hospital	440000	23.1075	113.256
911	510030	440100	Medical Care	Hospital	440000	23.1202	113.251
912	510030	440100	Medical Care	Hospital	440000	23.1122	113.25
913	510080	440100	Medical Care	Hospital	440000	23.2192	113.288
914	510080	440100	Medical Care	Hospital	440000	23.2517	113.307
915	510080	440100	Medical Care	Hospital	440000	23.2359	113.282
916	510220	440100	Medical Care	Hospital	440000	23.1039	113.27
917	510220	440100	Medical Care	Hospital	440000	23.0842	113.263
918	510030	440100	Medical Care	Hospital	440000	23.1458	113.28
919	510030	440100	Medical Care	Hospital	440000	23.133	113.263
920	510080	440100	Medical Care	Hospital	440000	23.2061	113.318
921	510080	440100	Medical Care	Hospital	440000	23.1895	113.32
922	510080	440100	Medical Care	Hospital	440000	23.3672	113.346
923	510220	440100	Medical Care	Hospital	440000	23.0985	113.3
924	510220	440100	Medical Care	Hospital	440000	23.0725	113.293
925	510630	440100	Medical Care	Hospital	440000	23.158	113.325
926	510630	440100	Medical Care	Hospital	440000	23.1361	113.313
927	510630	440100	Medical Care	Hospital	440000	23.1514	113.308
928	510630	440100	Medical Care	Hospital	440000	23.1319	113.313
929	510630	440100	Medical Care	Hospital	440000	23.1595	113.303
930	510630	440100	Medical Care	Hospital	440000	23.1656	113.327
931	510030	440100	Medical Care	Hospital	440000	23.1141	113.298
932	510080	440100	Medical Care	Hospital	440000	23.2466	113.343
933	510080	440100	Medical Care	Hospital	440000	23.2942	113.351
934	511400	440100	Medical Care	Hospital	440000	22.9736	113.31
935	510220	440100	Medical Care	Hospital	440000	23.0917	113.331
936	510220	440100	Medical Care	Hospital	440000	23.0956	113.33
937	510630	440100	Medical Care	Hospital	440000	23.1266	113.363
938	510630	440100	Medical Care	Hospital	440000	23.1287	113.345
939	510630	440100	Medical Care	Hospital	440000	23.137	113.357
940	510630	440100	Medical Care	Hospital	440000	23.199	113.364
941	510630	440100	Medical Care	Hospital	440000	23.1208	113.358
942	511400	440100	Medical Care	Hospital	440000	22.9516	113.348
943	511400	440100	Medical Care	Hospital	440000	23.0376	113.411
944	511400	440100	Medical Care	Hospital	440000	22.9414	113.364
945	510700	440100	Medical Care	Hospital	440000	23.0686	113.408
946	510700	440100	Medical Care	Hospital	440000	23.1004	113.43
947	510700	440100	Medical Care	Hospital	440000	23.1092	113.44
948	510700	440100	Medical Care	Hospital	440000	23.1739	113.466
949	510700	440100	Medical Care	Hospital	440000	23.1047	113.448
950	511458	440100	Medical Care	Hospital	440000	22.8074	113.405
951	510630	440100	Medical Care	Hospital	440000	23.1197	113.396
952	510900	440100	Medical Care	Hospital	440000	23.5537	113.586
953	510900	440100	Medical Care	Hospital	440000	23.5516	113.584
954	510900	440100	Medical Care	Hospital	440000	23.5532	113.568
955	511400	440100	Medical Care	Hospital	440000	22.9785	113.484
956	511400	440100	Medical Care	Hospital	440000	23.047	113.448
957	511400	440100	Medical Care	Hospital	440000	22.9462	113.483
958	510700	440100	Medical Care	Hospital	440000	23.1773	113.506
959	510700	440100	Medical Care	Hospital	440000	23.0958	113.525
960	510700	440100	Medical Care	Hospital	440000	23.0605	113.524
961	510700	440100	Medical Care	Hospital	440000	23.0998	113.538
962	510700	440100	Medical Care	Hospital	440000	23.2798	113.565
963	511458	440100	Medical Care	Hospital	440000	22.7905	113.529
964	511458	440100	Medical Care	Hospital	440000	22.7116	113.545
965	511458	440100	Medical Care	Hospital	440000	22.71	113.54
966	511300	440100	Medical Care	Hospital	440000	23.1198	113.598
967	511300	440100	Medical Care	Hospital	440000	23.2869	113.837
968	511300	440100	Medical Care	Hospital	440000	23.2823	113.816
969	511300	440100	Medical Care	Hospital	440000	23.1122	113.611
970	510080	440100	Medical Care	Hospital	440000	23.1914	113.324
971	519000	440400	Medical Care	Hospital	440000	22.2263	113.299
972	519000	440400	Medical Care	Hospital	440000	22.1676	113.298
973	519000	440400	Medical Care	Hospital	440000	22.1039	113.177
974	519000	440400	Medical Care	Hospital	440000	22.0294	113.231
975	519000	440400	Medical Care	Hospital	440000	22.2201	113.497
976	519000	440400	Medical Care	Hospital	440000	22.3014	113.568
977	519000	440400	Medical Care	Hospital	440000	22.3839	113.533
978	519000	440400	Medical Care	Hospital	440000	22.2701	113.512
979	519000	440400	Medical Care	Hospital	440000	22.2776	113.571
980	519000	440400	Medical Care	Hospital	440000	22.2421	113.529
981	519000	440400	Medical Care	Hospital	440000	22.2262	113.543
982	528000	440600	Medical Care	Hospital	440000	23.0081	113.079
983	528000	440600	Medical Care	Hospital	440000	23.0272	113.114
984	528000	440600	Medical Care	Hospital	440000	23.0089	113.119
985	528000	440600	Medical Care	Hospital	440000	22.9799	113.006
986	528000	440600	Medical Care	Hospital	440000	23.0375	113.124
987	528000	440600	Medical Care	Hospital	440000	23.0385	113.104
988	528200	440600	Medical Care	Hospital	440000	22.9473	112.99
989	528200	440600	Medical Care	Hospital	440000	23.1201	113.18
990	528200	440600	Medical Care	Hospital	440000	23.0938	113.174
991	528200	440600	Medical Care	Hospital	440000	23.0492	113.138
992	528200	440600	Medical Care	Hospital	440000	23.0421	113.186
993	528200	440600	Medical Care	Hospital	440000	23.2066	113.145
994	528200	440600	Medical Care	Hospital	440000	23.1433	113.093
995	528200	440600	Medical Care	Hospital	440000	23.0552	112.906
996	528200	440600	Medical Care	Hospital	440000	22.963	112.973
997	528200	440600	Medical Care	Hospital	440000	23.1056	113.109
998	528500	440600	Medical Care	Hospital	440000	22.9032	112.874
999	528300	440600	Medical Care	Hospital	440000	22.9318	113.209
1000	528300	440600	Medical Care	Hospital	440000	22.869	113.203
1001	528300	440600	Medical Care	Hospital	440000	22.8327	113.295
1002	528300	440600	Medical Care	Hospital	440000	22.9563	113.078
1003	528300	440600	Medical Care	Hospital	440000	22.8038	113.261
1004	528300	440600	Medical Care	Hospital	440000	22.7565	113.29
1005	528300	440600	Medical Care	Hospital	440000	22.8617	113.132
1006	528300	440600	Medical Care	Hospital	440000	22.8719	113.239
1007	528300	440600	Medical Care	Hospital	440000	22.9587	113.238
1008	528300	440600	Medical Care	Hospital	440000	22.7909	113.155
1009	528300	440600	Medical Care	Hospital	440000	22.7758	113.264
1010	526070	441200	Medical Care	Hospital	440000	23.2633	112.681
1011	526070	441200	Medical Care	Hospital	440000	23.264	112.681
1012	526070	441200	Medical Care	Hospital	440000	23.1901	112.614
1013	526060	441200	Medical Care	Hospital	440000	23.0538	112.458
1014	526060	441200	Medical Care	Hospital	440000	23.0576	112.479
1015	526060	441200	Medical Care	Hospital	440000	23.0544	112.493
1016	526060	441200	Medical Care	Hospital	440000	23.0995	112.504
1017	526060	441200	Medical Care	Hospital	440000	23.0526	112.465
1018	526060	441200	Medical Care	Hospital	440000	23.0561	112.45
1019	526100	441200	Medical Care	Hospital	440000	22.9857	112.588
1020	526100	441200	Medical Care	Hospital	440000	23.02	112.458
1021	526100	441200	Medical Care	Hospital	440000	23.0275	112.45
1022	526300	441200	Medical Care	Hospital	440000	23.6292	112.426
1023	526200	441200	Medical Care	Hospital	440000	23.3515	112.679
1024	526200	441200	Medical Care	Hospital	440000	23.3353	112.709
1025	526200	441200	Medical Care	Hospital	440000	23.3417	112.687
1026	526200	441200	Medical Care	Hospital	440000	23.3124	112.82
1027	526600	441200	Medical Care	Hospital	440000	23.1429	111.769
1028	526300	441200	Medical Care	Emergency Center	440000	23.6322	112.423
1029	526300	441200	Medical Care	Hospital	440000	23.6385	112.433
1030	526500	441200	Medical Care	Hospital	440000	23.4014	111.501
1031	526500	441200	Medical Care	Hospital	440000	23.6004	111.823
1032	526400	441200	Medical Care	Hospital	440000	23.9991	112.352
1033	526400	441200	Medical Care	Hospital	440000	23.9903	111.97
1034	526400	441200	Medical Care	Hospital	440000	23.9093	112.174
1035	526400	441200	Medical Care	Hospital	440000	24.0356	112.041
1036	526400	441200	Medical Care	Hospital	440000	23.9146	112.181
1037	529400	440700	Medical Care	Hospital	440000	22.1829	112.298
1038	529700	440700	Medical Care	Hospital	440000	22.7631	112.954
1039	529300	440700	Medical Care	Hospital	440000	22.3702	112.683
1040	529000	440700	Medical Care	Hospital	440000	22.5833	113.083
1041	529000	440700	Medical Care	Hospital	440000	22.5806	113.07
1042	529000	440700	Medical Care	Hospital	440000	22.6089	113.109
1043	529200	440700	Medical Care	Hospital	440000	22.2536	112.777
1044	529200	440700	Medical Care	Hospital	440000	22.2571	112.788
1045	529200	440700	Medical Care	Hospital	440000	22.2288	112.793
1046	518000	440300	Medical Care	Hospital	440000	22.5592	114.044
1047	518000	440300	Medical Care	Hospital	440000	22.562	114.037
1048	518000	440300	Medical Care	Hospital	440000	22.5597	114.081
1049	518000	440300	Medical Care	Hospital	440000	22.5696	114.054
1050	518000	440300	Medical Care	Hospital	440000	22.5398	114.08
1051	518000	440300	Medical Care	Hospital	440000	22.5285	113.991
1052	518000	440300	Medical Care	Hospital	440000	22.5415	114.075
1053	518001	440300	Medical Care	Hospital	440000	22.5405	114.117
1054	518001	440300	Medical Care	Hospital	440000	22.5459	114.111
1055	518000	440300	Medical Care	Hospital	440000	22.5829	113.945
1056	518000	440300	Medical Care	Hospital	440000	22.5974	113.982
1057	518000	440300	Medical Care	Hospital	440000	22.5338	113.919
1058	518000	440300	Medical Care	Hospital	440000	22.5	113.917
1059	518101	440300	Medical Care	Hospital	440000	22.5473	113.892
1060	518101	440300	Medical Care	Hospital	440000	22.5798	113.847
1061	518101	440300	Medical Care	Hospital	440000	22.6739	113.813
1062	518101	440300	Medical Care	Hospital	440000	22.5648	113.91
1063	518101	440300	Medical Care	Hospital	440000	22.7357	113.801
1064	518101	440300	Medical Care	Hospital	440000	22.6813	113.936
1065	518101	440300	Medical Care	Hospital	440000	22.7795	113.835
1066	518101	440300	Medical Care	Hospital	440000	22.583	113.875
1067	518101	440300	Medical Care	Hospital	440000	22.575	113.894
1068	518116	440300	Medical Care	Hospital	440000	22.638	114.124
1069	518116	440300	Medical Care	Hospital	440000	22.7832	114.312
1070	518116	440300	Medical Care	Hospital	440000	22.6512	114.208
1071	518116	440300	Medical Care	Hospital	440000	22.7007	114.125
1072	518116	440300	Medical Care	Hospital	440000	22.7292	114.223
1073	518116	440300	Medical Care	Hospital	440000	22.7106	114.211
1074	518116	440300	Medical Care	Hospital	440000	22.7385	114.278
1075	518000	440300	Medical Care	Hospital	440000	22.5449	113.986
1076	518000	440300	Medical Care	Hospital	440000	22.5604	114.229
1077	518107	440300	Medical Care	Hospital	440000	22.7549	113.939
1078	518107	440300	Medical Care	Hospital	440000	22.7668	113.897
1079	518107	440300	Medical Care	Hospital	440000	22.7896	113.946
1080	518116	440300	Medical Care	Hospital	440000	22.537	114.49
1081	518110	440300	Medical Care	Hospital	440000	22.6586	114.028
1082	518110	440300	Medical Care	Hospital	440000	22.7158	114.041
1083	518110	440300	Medical Care	Hospital	440000	22.6676	114.019
1084	518001	440300	Medical Care	Hospital	440000	22.5416	114.102
1085	518118	440300	Medical Care	Hospital	440000	22.6902	114.346
1086		441900	Medical Care	Hospital	440000	23.0336	113.781
1087		441900	Medical Care	Hospital	440000	22.7119	114.163
1088		441900	Medical Care	Hospital	440000	22.9739	113.704
1089		441900	Medical Care	Hospital	440000	22.8236	113.676
1090		441900	Medical Care	Hospital	440000	23.0758	113.864
1091		441900	Medical Care	Hospital	440000	22.9566	113.934
1092		441900	Medical Care	Hospital	440000	23.01	113.659
1093		441900	Medical Care	Hospital	440000	23.0581	113.744
1094		441900	Medical Care	Hospital	440000	22.971	114.012
1095		441900	Medical Care	Hospital	440000	23.0462	113.807
1096		441900	Medical Care	Hospital	440000	22.9911	113.936
1097		441900	Medical Care	Hospital	440000	22.783	114.054
1098		441900	Medical Care	Hospital	440000	23.0947	113.729
1099		441900	Medical Care	Hospital	440000	23.0275	113.954
1100		441900	Medical Care	Hospital	440000	22.9841	113.608
1101		441900	Medical Care	Hospital	440000	22.9354	113.665
1102		441900	Medical Care	Hospital	440000	22.8217	113.664
1103		441900	Medical Care	Hospital	440000	22.891	113.988
1104		441900	Medical Care	Hospital	440000	22.9977	113.877
1105		441900	Medical Care	Hospital	440000	23.0208	113.738
1106		441900	Medical Care	Hospital	440000	23.0743	114.021
1107		441900	Medical Care	Hospital	440000	23.0116	114.097
1108		441900	Medical Care	Hospital	440000	22.8464	114.156
1109		441900	Medical Care	Hospital	440000	23.028	113.696
1110		441900	Medical Care	Hospital	440000	22.9013	113.612
1111		441900	Medical Care	Hospital	440000	23.1061	113.804
1112		441900	Medical Care	Hospital	440000	23.08	113.946
1113		441900	Medical Care	Hospital	440000	23.0579	113.577
1114		441900	Medical Care	Hospital	440000	23.1183	113.879
1115		441900	Medical Care	Hospital	440000	23.0576	113.714
1116		441900	Medical Care	Hospital	440000	23.0598	113.64
1117		441900	Medical Care	Hospital	440000	22.9677	114.154
1118		441900	Medical Care	Hospital	440000	22.8969	114.089
1119		441900	Medical Care	Hospital	440000	22.808	113.795
1120		441900	Medical Care	Hospital	440000	23.0914	113.644
1121		441900	Medical Care	Hospital	440000	22.8994	113.845
1122		441900	Medical Care	Hospital	440000	22.9953	113.82
1123	529400	440700	Medical Care	Hospital	440000	22.1825	112.299
1124		441900	Medical Care	Fever Clinic_定点医院	440000	23.0336	113.781
1125		441900	Medical Care	Fever Clinic_定点医院	440000	22.7119	114.163
1126		441900	Medical Care	Fever Clinic_定点医院	440000	22.9739	113.704
1127		441900	Medical Care	Fever Clinic_定点医院	440000	22.8236	113.676
1128		441900	Medical Care	Fever Clinic_定点医院	440000	23.0758	113.864
1129		441900	Medical Care	Fever Clinic_定点医院	440000	22.9566	113.934
1130		441900	Medical Care	Fever Clinic_定点医院	440000	23.01	113.659
1131		441900	Medical Care	Fever Clinic_定点医院	440000	23.0967	113.848
1132		441900	Medical Care	Fever Clinic_定点医院	440000	23.0581	113.744
1133		441900	Medical Care	Fever Clinic_定点医院	440000	22.971	114.012
1134		441900	Medical Care	Fever Clinic_定点医院	440000	23.0462	113.807
1135		441900	Medical Care	Fever Clinic_定点医院	440000	22.9911	113.936
1136		441900	Medical Care	Fever Clinic_定点医院	440000	22.783	114.054
1137		441900	Medical Care	Fever Clinic_定点医院	440000	22.7427	114.158
1138		441900	Medical Care	Fever Clinic_定点医院	440000	23.0947	113.729
1139		441900	Medical Care	Fever Clinic_定点医院	440000	23.0475	113.742
1140		441900	Medical Care	Fever Clinic_定点医院	440000	23.0275	113.954
1141		441900	Medical Care	Fever Clinic_定点医院	440000	22.9841	113.608
1142		441900	Medical Care	Fever Clinic_定点医院	440000	22.9354	113.665
1143		441900	Medical Care	Fever Clinic_定点医院	440000	22.8217	113.664
1144		441900	Medical Care	Fever Clinic_定点医院	440000	22.891	113.988
1145		441900	Medical Care	Fever Clinic_定点医院	440000	22.9977	113.877
1146		441900	Medical Care	Fever Clinic_定点医院	440000	23.0208	113.738
1147		441900	Medical Care	Fever Clinic_定点医院	440000	23.0743	114.021
1148		441900	Medical Care	Fever Clinic_定点医院	440000	23.0116	114.097
1149		441900	Medical Care	Fever Clinic_定点医院	440000	22.8464	114.156
1150		441900	Medical Care	Fever Clinic_定点医院	440000	23.028	113.696
1151		441900	Medical Care	Fever Clinic_定点医院	440000	22.9013	113.612
1152		441900	Medical Care	Fever Clinic_定点医院	440000	23.1061	113.804
1153		441900	Medical Care	Fever Clinic_定点医院	440000	23.08	113.946
1154		441900	Medical Care	Fever Clinic_定点医院	440000	23.0579	113.577
1155		441900	Medical Care	Fever Clinic_定点医院	440000	23.1183	113.879
1156		441900	Medical Care	Fever Clinic_定点医院	440000	23.0576	113.714
1157		441900	Medical Care	Fever Clinic_定点医院	440000	23.0598	113.64
1158		441900	Medical Care	Fever Clinic_定点医院	440000	22.9677	114.154
1159		441900	Medical Care	Fever Clinic_定点医院	440000	22.8969	114.089
1160		441900	Medical Care	Fever Clinic_定点医院	440000	22.808	113.795
1161		441900	Medical Care	Fever Clinic_定点医院	440000	23.0914	113.644
1162		441900	Medical Care	Fever Clinic_定点医院	440000	22.8994	113.845
1163		441900	Medical Care	Fever Clinic_定点医院	440000	22.9953	113.82
1164		441900	Medical Care	Fever Clinic_定点医院	440000	22.9682	113.885
1165		442000	Medical Care	Fever Clinic_定点医院	440000	22.4207	113.312
1166		442000	Medical Care	Fever Clinic_定点医院	440000	22.4714	113.283
1167		442000	Medical Care	Fever Clinic_定点医院	440000	22.6589	113.35
1168		442000	Medical Care	Fever Clinic_定点医院	440000	22.7137	113.288
1169		442000	Medical Care	Fever Clinic_定点医院	440000	22.7179	113.343
1170		442000	Medical Care	Fever Clinic_定点医院	440000	22.5349	113.471
1171		442000	Medical Care	Fever Clinic_定点医院	440000	22.4839	113.346
1172		442000	Medical Care	Fever Clinic_定点医院	440000	22.3541	113.416
1173		442000	Medical Care	Fever Clinic_定点医院	440000	22.5121	113.324
1174		442000	Medical Care	Fever Clinic_定点医院	440000	22.2999	113.359
1175		442000	Medical Care	Fever Clinic_定点医院	440000	22.5338	113.373
1176		442000	Medical Care	Fever Clinic_定点医院	440000	22.4986	113.386
1177		442000	Medical Care	Fever Clinic_定点医院	440000	22.6797	113.223
1178		442000	Medical Care	Fever Clinic_定点医院	440000	22.5716	113.403
1179		442000	Medical Care	Fever Clinic_定点医院	440000	22.6996	113.262
1180		442000	Medical Care	Fever Clinic_定点医院	440000	22.6192	113.286
1181		442000	Medical Care	Fever Clinic_定点医院	440000	22.5901	113.383
1182		442000	Medical Care	Fever Clinic_定点医院	440000	22.6169	113.182
1183		442000	Medical Care	Fever Clinic_定点医院	440000	22.5347	113.249
1184		442000	Medical Care	Fever Clinic_定点医院	440000	22.6267	113.494
1185		442000	Medical Care	Fever Clinic_定点医院	440000	22.5049	113.528
1186		442000	Medical Care	Fever Clinic_定点医院	440000	22.5275	113.378
1187		442000	Medical Care	Fever Clinic_定点医院	440000	22.6795	113.424
1188		442000	Medical Care	Fever Clinic_定点医院	440000	22.2729	113.458
1189		442000	Medical Care	Fever Clinic_定点医院	440000	22.5567	113.337
1190		442000	Medical Care	Fever Clinic_定点医院	440000	22.6552	113.233
1191		442000	Medical Care	Fever Clinic_定点医院	440000	22.5411	113.349
1192	510080	440100	Medical Care	Fever Clinic_定点医院	440000	23.1916	113.257
1193	510080	440100	Medical Care	Fever Clinic_定点医院	440000	23.2192	113.288
1194	510080	440100	Medical Care	Fever Clinic_定点医院	440000	23.1795	113.327
1195	510080	440100	Medical Care	Fever Clinic_定点医院	440000	23.2061	113.318
1196	510080	440100	Medical Care	Fever Clinic_定点医院	440000	23.2087	113.226
1197	510080	440100	Medical Care	Fever Clinic_定点医院	440000	23.2517	113.307
1198	510080	440100	Medical Care	Fever Clinic_定点医院	440000	23.1895	113.32
1199	510080	440100	Medical Care	Fever Clinic_定点医院	440000	23.3672	113.346
1200	510080	440100	Medical Care	Fever Clinic_定点医院	440000	23.3404	113.289
1201	510080	440100	Medical Care	Fever Clinic_定点医院	440000	23.2359	113.282
1202	510080	440100	Medical Care	Fever Clinic_定点医院	440000	23.1935	113.252
1203	510080	440100	Medical Care	Fever Clinic_定点医院	440000	23.2466	113.343
1204	510080	440100	Medical Care	Fever Clinic_定点医院	440000	23.1597	113.259
1205	510080	440100	Medical Care	Fever Clinic_定点医院	440000	23.1636	113.201
1206	510080	440100	Medical Care	Fever Clinic_定点医院	440000	23.2354	113.273
1207	510080	440100	Medical Care	Fever Clinic_定点医院	440000	23.1825	113.255
1208	510080	440100	Medical Care	Fever Clinic_定点医院	440000	23.1914	113.324
1209	510080	440100	Medical Care	Fever Clinic_定点医院	440000	23.2942	113.351
1210	510080	440100	Medical Care	Fever Clinic_定点医院	440000	23.2091	113.232
1211	518101	440300	Medical Care	Fever Clinic_定点医院	440000	22.5473	113.892
1212	518101	440300	Medical Care	Fever Clinic_定点医院	440000	22.5798	113.847
1213	518101	440300	Medical Care	Fever Clinic_定点医院	440000	22.6739	113.813
1214	518101	440300	Medical Care	Fever Clinic_定点医院	440000	22.5648	113.91
1215	518101	440300	Medical Care	Fever Clinic_定点医院	440000	22.7357	113.801
1216	518101	440300	Medical Care	Fever Clinic_定点医院	440000	22.6813	113.936
1217	518101	440300	Medical Care	Fever Clinic_定点医院	440000	22.7795	113.835
1218	518101	440300	Medical Care	Fever Clinic_定点医院	440000	22.583	113.875
1219	518101	440300	Medical Care	Fever Clinic_定点医院	440000	22.575	113.894
1220	516100	441300	Medical Care	Fever Clinic_定点医院	440000	23.1739	114.275
1221	516100	441300	Medical Care	Fever Clinic_定点医院	440000	23.1769	114.287
1222	516100	441300	Medical Care	Fever Clinic_定点医院	440000	23.1422	114.137
1223	516100	441300	Medical Care	Fever Clinic_定点医院	440000	23.1286	113.855
1224	516100	441300	Medical Care	Fever Clinic_定点医院	440000	23.218	114.037
1225	528000	440600	Medical Care	Fever Clinic_定点医院	440000	23.0081	113.079
1226	528000	440600	Medical Care	Fever Clinic_定点医院	440000	23.0272	113.114
1227	528000	440600	Medical Care	Fever Clinic_定点医院	440000	22.9848	113.104
1228	528000	440600	Medical Care	Fever Clinic_定点医院	440000	23.0089	113.119
1229	528000	440600	Medical Care	Fever Clinic_定点医院	440000	22.9799	113.006
1230	528000	440600	Medical Care	Fever Clinic_定点医院	440000	23.0353	113.1
1231	528000	440600	Medical Care	Fever Clinic_定点医院	440000	23.0375	113.124
1232	528000	440600	Medical Care	Fever Clinic_定点医院	440000	23.0385	113.104
1233	510900	440100	Medical Care	Fever Clinic_定点医院	440000	23.5537	113.586
1234	510900	440100	Medical Care	Fever Clinic_定点医院	440000	23.5516	113.584
1235	510900	440100	Medical Care	Fever Clinic_定点医院	440000	23.5532	113.568
1236	526600	441200	Medical Care	Fever Clinic_定点医院	440000	23.2818	112.16
1237	526600	441200	Medical Care	Fever Clinic_定点医院	440000	23.1435	111.769
1238	526600	441200	Medical Care	Fever Clinic_定点医院	440000	23.1429	111.769
1239	526600	441200	Medical Care	Fever Clinic_定点医院	440000	23.2368	112.095
1240	526600	441200	Medical Care	Fever Clinic_定点医院	440000	23.279	111.94
1241	526600	441200	Medical Care	Fever Clinic_定点医院	440000	23.137	111.974
1242	526600	441200	Medical Care	Fever Clinic_定点医院	440000	23.2297	111.837
1243	526600	441200	Medical Care	Fever Clinic_定点医院	440000	23.4063	112.112
1244	526600	441200	Medical Care	Fever Clinic_定点医院	440000	23.1575	111.773
1245	526600	441200	Medical Care	Fever Clinic_定点医院	440000	23.3619	112.132
1246	526070	441200	Medical Care	Fever Clinic_定点医院	440000	23.2633	112.681
1247	526070	441200	Medical Care	Fever Clinic_定点医院	440000	23.264	112.681
1248	526070	441200	Medical Care	Fever Clinic_定点医院	440000	23.1591	112.556
1249	526070	441200	Medical Care	Fever Clinic_定点医院	440000	23.1774	112.689
1250	526070	441200	Medical Care	Fever Clinic_定点医院	440000	23.1901	112.614
1251	519000	440400	Medical Care	Fever Clinic_定点医院	440000	22.2269	113.295
1252	519000	440400	Medical Care	Fever Clinic_定点医院	440000	22.2263	113.299
1253	519000	440400	Medical Care	Fever Clinic_定点医院	440000	22.1676	113.298
1254	526060	441200	Medical Care	Fever Clinic_定点医院	440000	23.0539	112.462
1255	526060	441200	Medical Care	Fever Clinic_定点医院	440000	23.0538	112.458
1256	526060	441200	Medical Care	Fever Clinic_定点医院	440000	23.0576	112.479
1257	526060	441200	Medical Care	Fever Clinic_定点医院	440000	23.0544	112.493
1258	526060	441200	Medical Care	Fever Clinic_定点医院	440000	23.0995	112.504
1259	526060	441200	Medical Care	Fever Clinic_定点医院	440000	23.0526	112.465
1260	526060	441200	Medical Care	Fever Clinic_定点医院	440000	23.0561	112.45
1261	529400	440700	Medical Care	Fever Clinic_定点医院	440000	22.1829	112.298
1262	511400	440100	Medical Care	Fever Clinic_定点医院	440000	23.0198	113.363
1263	511400	440100	Medical Care	Fever Clinic_定点医院	440000	22.9785	113.484
1264	511400	440100	Medical Care	Fever Clinic_定点医院	440000	22.9736	113.31
1265	511400	440100	Medical Care	Fever Clinic_定点医院	440000	22.937	113.367
1266	511400	440100	Medical Care	Fever Clinic_定点医院	440000	23.047	113.448
1267	511400	440100	Medical Care	Fever Clinic_定点医院	440000	22.9492	113.366
1268	511400	440100	Medical Care	Fever Clinic_定点医院	440000	22.9516	113.348
1269	511400	440100	Medical Care	Fever Clinic_定点医院	440000	23.0376	113.411
1270	511400	440100	Medical Care	Fever Clinic_定点医院	440000	22.9414	113.364
1271	511400	440100	Medical Care	Fever Clinic_定点医院	440000	22.9462	113.483
1272	526500	441200	Medical Care	Fever Clinic_定点医院	440000	23.5227	111.624
1273	526500	441200	Medical Care	Fever Clinic_定点医院	440000	23.687	111.73
1274	526500	441200	Medical Care	Fever Clinic_定点医院	440000	23.5172	111.549
1275	526500	441200	Medical Care	Fever Clinic_定点医院	440000	23.6457	111.693
1276	526500	441200	Medical Care	Fever Clinic_定点医院	440000	23.4014	111.501
1277	526500	441200	Medical Care	Fever Clinic_定点医院	440000	23.518	111.789
1278	526500	441200	Medical Care	Fever Clinic_定点医院	440000	23.4078	111.484
1279	526500	441200	Medical Care	Fever Clinic_定点医院	440000	23.6004	111.823
1280	526500	441200	Medical Care	Fever Clinic_定点医院	440000	23.3771	111.62
1281	526500	441200	Medical Care	Fever Clinic_定点医院	440000	23.3997	111.709
1282	526500	441200	Medical Care	Fever Clinic_定点医院	440000	23.506	111.741
1283	526500	441200	Medical Care	Fever Clinic_定点医院	440000	23.8878	111.897
1284	518000	440300	Medical Care	Fever Clinic_定点医院	440000	22.5592	114.044
1285	518000	440300	Medical Care	Fever Clinic_定点医院	440000	22.562	114.037
1286	518000	440300	Medical Care	Fever Clinic_定点医院	440000	22.5597	114.081
1287	518000	440300	Medical Care	Fever Clinic_定点医院	440000	22.5504	114.05
1288	518000	440300	Medical Care	Fever Clinic_定点医院	440000	22.5696	114.054
1289	518000	440300	Medical Care	Fever Clinic_定点医院	440000	22.5214	114.044
1290	518000	440300	Medical Care	Fever Clinic_定点医院	440000	22.5523	114.089
1291	518000	440300	Medical Care	Fever Clinic_定点医院	440000	22.5398	114.08
1292	518000	440300	Medical Care	Fever Clinic_定点医院	440000	22.5285	113.991
1293	518000	440300	Medical Care	Fever Clinic_定点医院	440000	22.5415	114.075
1294	528500	440600	Medical Care	Fever Clinic_定点医院	440000	22.9032	112.874
1295	526100	441200	Medical Care	Fever Clinic_定点医院	440000	22.9857	112.588
1296	526100	441200	Medical Care	Fever Clinic_定点医院	440000	22.9485	112.352
1297	526100	441200	Medical Care	Fever Clinic_定点医院	440000	23.0454	112.512
1298	526100	441200	Medical Care	Fever Clinic_定点医院	440000	23.02	112.458
1299	526100	441200	Medical Care	Fever Clinic_定点医院	440000	23.3534	112.282
1300	526100	441200	Medical Care	Fever Clinic_定点医院	440000	22.8668	112.409
1301	526100	441200	Medical Care	Fever Clinic_定点医院	440000	23.0791	112.774
1302	526100	441200	Medical Care	Fever Clinic_定点医院	440000	22.9514	112.448
1303	526100	441200	Medical Care	Fever Clinic_定点医院	440000	23.1954	112.3
1304	526100	441200	Medical Care	Fever Clinic_定点医院	440000	22.9661	112.584
1305	526100	441200	Medical Care	Fever Clinic_定点医院	440000	23.0497	112.661
1306	526100	441200	Medical Care	Fever Clinic_定点医院	440000	22.9485	112.411
1307	526100	441200	Medical Care	Fever Clinic_定点医院	440000	23.0275	112.45
1308	518107	440300	Medical Care	Fever Clinic_定点医院	440000	22.7549	113.939
1309	518107	440300	Medical Care	Fever Clinic_定点医院	440000	22.7668	113.897
1310	518107	440300	Medical Care	Fever Clinic_定点医院	440000	22.7896	113.946
1311	526300	441200	Medical Care	Fever Clinic_定点医院	440000	23.4765	112.428
1312	526300	441200	Medical Care	Fever Clinic_定点医院	440000	23.6725	112.299
1313	526300	441200	Medical Care	Fever Clinic_定点医院	440000	23.6322	112.423
1314	526300	441200	Medical Care	Fever Clinic_定点医院	440000	23.6292	112.426
1315	526300	441200	Medical Care	Fever Clinic_定点医院	440000	23.6385	112.433
1316	526300	441200	Medical Care	Fever Clinic_定点医院	440000	23.7862	112.409
1317	526300	441200	Medical Care	Fever Clinic_定点医院	440000	23.5276	112.168
1318	526300	441200	Medical Care	Fever Clinic_定点医院	440000	23.639	112.437
1319	526300	441200	Medical Care	Fever Clinic_定点医院	440000	23.5459	112.524
1320	526300	441200	Medical Care	Fever Clinic_定点医院	440000	23.6239	112.568
1321	526300	441200	Medical Care	Fever Clinic_定点医院	440000	23.4656	112.349
1322	526300	441200	Medical Care	Fever Clinic_定点医院	440000	23.6179	112.294
1323	510220	440100	Medical Care	Fever Clinic_定点医院	440000	23.097	113.328
1324	510220	440100	Medical Care	Fever Clinic_定点医院	440000	23.0988	113.261
1325	510220	440100	Medical Care	Fever Clinic_定点医院	440000	23.1039	113.27
1326	510220	440100	Medical Care	Fever Clinic_定点医院	440000	23.1075	113.256
1327	510220	440100	Medical Care	Fever Clinic_定点医院	440000	23.0985	113.3
1328	510220	440100	Medical Care	Fever Clinic_定点医院	440000	23.0927	113.273
1329	510220	440100	Medical Care	Fever Clinic_定点医院	440000	23.0735	113.303
1330	510220	440100	Medical Care	Fever Clinic_定点医院	440000	23.0917	113.331
1331	510220	440100	Medical Care	Fever Clinic_定点医院	440000	23.0842	113.263
1332	510220	440100	Medical Care	Fever Clinic_定点医院	440000	23.0956	113.33
1333	510220	440100	Medical Care	Fever Clinic_定点医院	440000	23.0725	113.293
1334	529700	440700	Medical Care	Fever Clinic_定点医院	440000	22.7717	112.957
1335	529700	440700	Medical Care	Fever Clinic_定点医院	440000	22.7631	112.954
1336	510800	440100	Medical Care	Fever Clinic_定点医院	440000	23.4044	113.211
1337	510800	440100	Medical Care	Fever Clinic_定点医院	440000	23.4654	113.153
1338	510800	440100	Medical Care	Fever Clinic_定点医院	440000	23.3764	113.206
1339	526400	441200	Medical Care	Fever Clinic_定点医院	440000	23.7916	112.294
1340	526400	441200	Medical Care	Fever Clinic_定点医院	440000	23.9174	112.063
1341	526400	441200	Medical Care	Fever Clinic_定点医院	440000	23.9991	112.352
1342	526400	441200	Medical Care	Fever Clinic_定点医院	440000	23.9903	111.97
1343	526400	441200	Medical Care	Fever Clinic_定点医院	440000	23.9092	112.174
1344	526400	441200	Medical Care	Fever Clinic_定点医院	440000	23.9165	112.182
1345	526400	441200	Medical Care	Fever Clinic_定点医院	440000	23.9146	112.181
1346	526400	441200	Medical Care	Fever Clinic_定点医院	440000	23.9093	112.174
1347	526400	441200	Medical Care	Fever Clinic_定点医院	440000	24.0356	112.041
1348	526400	441200	Medical Care	Fever Clinic_定点医院	440000	24.0331	112.144
1349	526400	441200	Medical Care	Fever Clinic_定点医院	440000	24.0307	111.978
1350	526400	441200	Medical Care	Fever Clinic_定点医院	440000	24.0887	112.34
1351	526400	441200	Medical Care	Fever Clinic_定点医院	440000	23.7561	111.968
1352	526400	441200	Medical Care	Fever Clinic_定点医院	440000	23.6157	112.066
1353	526400	441200	Medical Care	Fever Clinic_定点医院	440000	23.7219	112.074
1354	526400	441200	Medical Care	Fever Clinic_定点医院	440000	23.8424	112.103
1355	510700	440100	Medical Care	Fever Clinic_定点医院	440000	23.1773	113.506
1356	510700	440100	Medical Care	Fever Clinic_定点医院	440000	23.0686	113.408
1357	510700	440100	Medical Care	Fever Clinic_定点医院	440000	23.0958	113.525
1358	510700	440100	Medical Care	Fever Clinic_定点医院	440000	23.0605	113.524
1359	510700	440100	Medical Care	Fever Clinic_定点医院	440000	23.0998	113.538
1360	510700	440100	Medical Care	Fever Clinic_定点医院	440000	23.1523	113.498
1361	510700	440100	Medical Care	Fever Clinic_定点医院	440000	23.056	113.521
1362	510700	440100	Medical Care	Fever Clinic_定点医院	440000	23.1004	113.43
1363	510700	440100	Medical Care	Fever Clinic_定点医院	440000	23.2798	113.565
1364	510700	440100	Medical Care	Fever Clinic_定点医院	440000	23.1092	113.44
1365	510700	440100	Medical Care	Fever Clinic_定点医院	440000	23.0971	113.473
1366	510700	440100	Medical Care	Fever Clinic_定点医院	440000	23.0787	113.42
1367	510700	440100	Medical Care	Fever Clinic_定点医院	440000	23.1739	113.466
1368	510700	440100	Medical Care	Fever Clinic_定点医院	440000	23.1047	113.448
1369	516000	441300	Medical Care	Fever Clinic_定点医院	440000	23.0913	114.419
1370	516000	441300	Medical Care	Fever Clinic_定点医院	440000	23.1159	114.405
1371	516000	441300	Medical Care	Fever Clinic_定点医院	440000	23.0523	114.417
1372	516000	441300	Medical Care	Fever Clinic_定点医院	440000	23.1975	114.396
1373	516000	441300	Medical Care	Fever Clinic_定点医院	440000	23.0845	114.394
1374	516000	441300	Medical Care	Fever Clinic_定点医院	440000	23.1031	114.388
1375	516000	441300	Medical Care	Fever Clinic_定点医院	440000	23.0303	114.355
1376	516000	441300	Medical Care	Fever Clinic_定点医院	440000	23.02	114.318
1377	516300	441300	Medical Care	Fever Clinic_定点医院	440000	22.792	114.9
1378	516300	441300	Medical Care	Fever Clinic_定点医院	440000	22.9851	114.719
1379	516300	441300	Medical Care	Fever Clinic_定点医院	440000	22.9618	114.726
1380	516300	441300	Medical Care	Fever Clinic_定点医院	440000	22.9856	114.716
1381	516200	441300	Medical Care	Fever Clinic_定点医院	440000	22.7933	114.458
1382	516200	441300	Medical Care	Fever Clinic_定点医院	440000	22.7891	114.444
1383	516200	441300	Medical Care	Fever Clinic_定点医院	440000	22.7822	114.475
1384	516200	441300	Medical Care	Fever Clinic_定点医院	440000	22.7532	114.523
1385	519000	440400	Medical Care	Fever Clinic_定点医院	440000	22.1039	113.177
1386	519000	440400	Medical Care	Fever Clinic_定点医院	440000	22.0294	113.231
1387	529300	440700	Medical Care	Fever Clinic_定点医院	440000	22.3581	112.676
1388	529300	440700	Medical Care	Fever Clinic_定点医院	440000	22.3838	112.695
1389	529300	440700	Medical Care	Fever Clinic_定点医院	440000	22.4526	112.758
1390	529300	440700	Medical Care	Fever Clinic_定点医院	440000	22.3702	112.683
1391	510145	440100	Medical Care	Fever Clinic_定点医院	440000	23.1209	113.237
1392	510145	440100	Medical Care	Fever Clinic_定点医院	440000	23.1203	113.229
1393	510145	440100	Medical Care	Fever Clinic_定点医院	440000	23.1291	113.236
1394	518116	440300	Medical Care	Fever Clinic_定点医院	440000	22.596	114.116
1395	518116	440300	Medical Care	Fever Clinic_定点医院	440000	22.731	114.23
1396	518116	440300	Medical Care	Fever Clinic_定点医院	440000	22.5976	114.481
1397	518116	440300	Medical Care	Fever Clinic_定点医院	440000	22.6348	114.417
1398	518116	440300	Medical Care	Fever Clinic_定点医院	440000	22.537	114.49
1399	518116	440300	Medical Care	Fever Clinic_定点医院	440000	22.638	114.124
1400	518116	440300	Medical Care	Fever Clinic_定点医院	440000	22.7832	114.312
1401	518116	440300	Medical Care	Fever Clinic_定点医院	440000	22.6512	114.208
1402	518116	440300	Medical Care	Fever Clinic_定点医院	440000	22.7007	114.125
1403	518116	440300	Medical Care	Fever Clinic_定点医院	440000	22.7292	114.223
1404	518116	440300	Medical Care	Fever Clinic_定点医院	440000	22.7106	114.211
1405	518116	440300	Medical Care	Fever Clinic_定点医院	440000	22.7385	114.278
1406	518110	440300	Medical Care	Fever Clinic_定点医院	440000	22.6586	114.028
1407	518110	440300	Medical Care	Fever Clinic_定点医院	440000	22.7158	114.041
1408	518110	440300	Medical Care	Fever Clinic_定点医院	440000	22.6676	114.019
1409	516800	441300	Medical Care	Fever Clinic_定点医院	440000	23.729	114.251
1410	516800	441300	Medical Care	Fever Clinic_定点医院	440000	23.5706	113.973
1411	516800	441300	Medical Care	Fever Clinic_定点医院	440000	23.6481	114.337
1412	518001	440300	Medical Care	Fever Clinic_定点医院	440000	22.579	114.132
1413	518001	440300	Medical Care	Fever Clinic_定点医院	440000	22.5416	114.102
1414	518001	440300	Medical Care	Fever Clinic_定点医院	440000	22.5405	114.117
1415	518001	440300	Medical Care	Fever Clinic_定点医院	440000	22.5615	114.12
1416	518001	440300	Medical Care	Fever Clinic_定点医院	440000	22.5459	114.111
1417	528200	440600	Medical Care	Fever Clinic_定点医院	440000	22.9473	112.99
1418	528200	440600	Medical Care	Fever Clinic_定点医院	440000	23.1201	113.18
1419	528200	440600	Medical Care	Fever Clinic_定点医院	440000	23.0938	113.174
1420	528200	440600	Medical Care	Fever Clinic_定点医院	440000	23.0345	113.154
1421	528200	440600	Medical Care	Fever Clinic_定点医院	440000	23.065	113.039
1422	528200	440600	Medical Care	Fever Clinic_定点医院	440000	23.0492	113.138
1423	528200	440600	Medical Care	Fever Clinic_定点医院	440000	23.0421	113.186
1424	528200	440600	Medical Care	Fever Clinic_定点医院	440000	23.2066	113.145
1425	528200	440600	Medical Care	Fever Clinic_定点医院	440000	23.1433	113.093
1426	528200	440600	Medical Care	Fever Clinic_定点医院	440000	23.0552	112.906
1427	528200	440600	Medical Care	Fever Clinic_定点医院	440000	22.838	113.006
1428	528200	440600	Medical Care	Fever Clinic_定点医院	440000	22.963	112.973
1429	528200	440600	Medical Care	Fever Clinic_定点医院	440000	23.1056	113.109
1430	511458	440100	Medical Care	Fever Clinic_定点医院	440000	22.7905	113.529
1431	511458	440100	Medical Care	Fever Clinic_定点医院	440000	22.8074	113.405
1432	511458	440100	Medical Care	Fever Clinic_定点医院	440000	22.7116	113.545
1433	511458	440100	Medical Care	Fever Clinic_定点医院	440000	22.71	113.54
1434	518000	440300	Medical Care	Fever Clinic_定点医院	440000	22.5829	113.945
1435	518000	440300	Medical Care	Fever Clinic_定点医院	440000	22.5974	113.982
1436	518000	440300	Medical Care	Fever Clinic_定点医院	440000	22.5449	113.986
1437	518000	440300	Medical Care	Fever Clinic_定点医院	440000	22.4902	113.926
1438	518000	440300	Medical Care	Fever Clinic_定点医院	440000	22.5338	113.919
1439	518000	440300	Medical Care	Fever Clinic_定点医院	440000	22.5	113.917
1440	529000	440700	Medical Care	Fever Clinic_定点医院	440000	22.5722	113.069
1441	529000	440700	Medical Care	Fever Clinic_定点医院	440000	22.6196	112.979
1442	529000	440700	Medical Care	Fever Clinic_定点医院	440000	22.65	113.127
1443	529000	440700	Medical Care	Fever Clinic_定点医院	440000	22.6086	113.06
1444	529000	440700	Medical Care	Fever Clinic_定点医院	440000	22.5833	113.083
1445	529000	440700	Medical Care	Fever Clinic_定点医院	440000	22.5806	113.07
1446	529000	440700	Medical Care	Fever Clinic_定点医院	440000	22.6089	113.109
1447	518118	440300	Medical Care	Fever Clinic_定点医院	440000	22.7303	114.356
1448	518118	440300	Medical Care	Fever Clinic_定点医院	440000	22.6902	114.346
1449	528100	440600	Medical Care	Fever Clinic_定点医院	440000	23.1731	112.876
1450	528300	440600	Medical Care	Fever Clinic_定点医院	440000	22.9318	113.209
1451	528300	440600	Medical Care	Fever Clinic_定点医院	440000	22.869	113.203
1452	528300	440600	Medical Care	Fever Clinic_定点医院	440000	22.8327	113.295
1453	528300	440600	Medical Care	Fever Clinic_定点医院	440000	22.8339	113.254
1454	528300	440600	Medical Care	Fever Clinic_定点医院	440000	22.9563	113.078
1455	528300	440600	Medical Care	Fever Clinic_定点医院	440000	22.8038	113.261
1456	528300	440600	Medical Care	Fever Clinic_定点医院	440000	22.7565	113.29
1457	528300	440600	Medical Care	Fever Clinic_定点医院	440000	22.8617	113.132
1458	528300	440600	Medical Care	Fever Clinic_定点医院	440000	22.8719	113.239
1459	528300	440600	Medical Care	Fever Clinic_定点医院	440000	22.9587	113.238
1460	528300	440600	Medical Care	Fever Clinic_定点医院	440000	22.7909	113.155
1461	528300	440600	Medical Care	Fever Clinic_定点医院	440000	22.7758	113.264
1462	526200	441200	Medical Care	Fever Clinic_定点医院	440000	23.234	112.719
1463	526200	441200	Medical Care	Fever Clinic_定点医院	440000	23.3544	112.534
1464	526200	441200	Medical Care	Fever Clinic_定点医院	440000	23.481	112.648
1465	526200	441200	Medical Care	Fever Clinic_定点医院	440000	23.3696	112.709
1466	526200	441200	Medical Care	Fever Clinic_定点医院	440000	23.343	112.692
1467	526200	441200	Medical Care	Fever Clinic_定点医院	440000	23.3515	112.679
1468	526200	441200	Medical Care	Fever Clinic_定点医院	440000	23.3353	112.709
1469	526200	441200	Medical Care	Fever Clinic_定点医院	440000	23.3417	112.687
1470	526200	441200	Medical Care	Fever Clinic_定点医院	440000	23.6474	112.732
1471	526200	441200	Medical Care	Fever Clinic_定点医院	440000	23.4342	112.656
1472	526200	441200	Medical Care	Fever Clinic_定点医院	440000	23.3124	112.82
1473	529200	440700	Medical Care	Fever Clinic_定点医院	440000	22.2536	112.777
1474	529200	440700	Medical Care	Fever Clinic_定点医院	440000	22.065	112.83
1475	529200	440700	Medical Care	Fever Clinic_定点医院	440000	22.2571	112.788
1476	529200	440700	Medical Care	Fever Clinic_定点医院	440000	22.2288	112.793
1477	510630	440100	Medical Care	Fever Clinic_定点医院	440000	23.1362	113.373
1478	510630	440100	Medical Care	Fever Clinic_定点医院	440000	23.158	113.325
1479	510630	440100	Medical Care	Fever Clinic_定点医院	440000	23.1361	113.313
1480	510630	440100	Medical Care	Fever Clinic_定点医院	440000	23.1514	113.308
1481	510630	440100	Medical Care	Fever Clinic_定点医院	440000	23.1319	113.313
1482	510630	440100	Medical Care	Fever Clinic_定点医院	440000	23.1276	113.315
1483	510630	440100	Medical Care	Fever Clinic_定点医院	440000	23.1454	113.323
1484	510630	440100	Medical Care	Fever Clinic_定点医院	440000	23.1197	113.396
1485	510630	440100	Medical Care	Fever Clinic_定点医院	440000	23.1266	113.363
1486	510630	440100	Medical Care	Fever Clinic_定点医院	440000	23.1595	113.303
1487	510630	440100	Medical Care	Fever Clinic_定点医院	440000	23.1287	113.345
1488	510630	440100	Medical Care	Fever Clinic_定点医院	440000	23.137	113.357
1489	510630	440100	Medical Care	Fever Clinic_定点医院	440000	23.199	113.364
1490	510630	440100	Medical Care	Fever Clinic_定点医院	440000	23.1656	113.327
1491	510630	440100	Medical Care	Fever Clinic_定点医院	440000	23.1208	113.358
1492	510630	440100	Medical Care	Fever Clinic_定点医院	440000	23.1368	113.336
1493	519000	440400	Medical Care	Fever Clinic_定点医院	440000	22.2555	113.574
1494	519000	440400	Medical Care	Fever Clinic_定点医院	440000	22.2201	113.497
1495	519000	440400	Medical Care	Fever Clinic_定点医院	440000	22.3014	113.568
1496	519000	440400	Medical Care	Fever Clinic_定点医院	440000	22.3839	113.533
1497	519000	440400	Medical Care	Fever Clinic_定点医院	440000	22.2701	113.512
1498	519000	440400	Medical Care	Fever Clinic_定点医院	440000	22.2723	113.555
1499	519000	440400	Medical Care	Fever Clinic_定点医院	440000	22.2776	113.571
1500	519000	440400	Medical Care	Fever Clinic_定点医院	440000	22.2421	113.529
1501	519000	440400	Medical Care	Fever Clinic_定点医院	440000	22.2262	113.543
1502	529100	440700	Medical Care	Fever Clinic_定点医院	440000	22.5225	112.933
1503	529100	440700	Medical Care	Fever Clinic_定点医院	440000	22.402	113.149
1504	529100	440700	Medical Care	Fever Clinic_定点医院	440000	22.5162	113.028
1505	529100	440700	Medical Care	Fever Clinic_定点医院	440000	22.3644	113.16
1506	518000	440300	Medical Care	Fever Clinic_定点医院	440000	22.5604	114.229
1507	510030	440100	Medical Care	Fever Clinic_定点医院	440000	23.1458	113.28
1508	510030	440100	Medical Care	Fever Clinic_定点医院	440000	23.1283	113.282
1509	510030	440100	Medical Care	Fever Clinic_定点医院	440000	23.1202	113.251
1510	510030	440100	Medical Care	Fever Clinic_定点医院	440000	23.1141	113.298
1511	510030	440100	Medical Care	Fever Clinic_定点医院	440000	23.127	113.299
1512	510030	440100	Medical Care	Fever Clinic_定点医院	440000	23.1339	113.281
1513	510030	440100	Medical Care	Fever Clinic_定点医院	440000	23.1339	113.251
1514	510030	440100	Medical Care	Fever Clinic_定点医院	440000	23.1505	113.283
1515	510030	440100	Medical Care	Fever Clinic_定点医院	440000	23.133	113.263
1516	510030	440100	Medical Care	Fever Clinic_定点医院	440000	23.1338	113.307
1517	510030	440100	Medical Care	Fever Clinic_定点医院	440000	23.129	113.286
1518	510030	440100	Medical Care	Fever Clinic_定点医院	440000	23.1122	113.25
1519	511300	440100	Medical Care	Fever Clinic_定点医院	440000	23.1198	113.598
1520	511300	440100	Medical Care	Fever Clinic_定点医院	440000	23.2929	113.825
1521	511300	440100	Medical Care	Fever Clinic_定点医院	440000	23.2869	113.837
1522	511300	440100	Medical Care	Fever Clinic_定点医院	440000	23.2823	113.816
1523	511300	440100	Medical Care	Fever Clinic_定点医院	440000	23.1122	113.611
1524		820000	Medical Care	Clinic	820000	22.2121	113.548
1525		820000	Medical Care	Clinic	820000	22.1925	113.551
1526		820000	Medical Care	Clinic	820000	22.188	113.55
1527		820000	Medical Care	Clinic	820000	22.1913	113.537
1528		820000	Medical Care	Clinic	820000	22.2114	113.551
1529		820000	Medical Care	Clinic	820000	22.2042	113.545
1530		820000	Medical Care	Clinic	820000	22.1968	113.537
1531		820000	Medical Care	Clinic	820000	22.2015	113.551
1532		820000	Medical Care	Clinic	820000	22.1588	113.562
1533		820000	Medical Care	Clinic	820000	22.1567	113.556
1534		820000	Medical Care	Clinic	820000	22.1515	113.554
1535		820000	Medical Care	Clinic	820000	22.2012	113.55
1536		820000	Medical Care	Clinic	820000	22.1296	113.561
1537		820000	Medical Care	Clinic	820000	22.2063	113.551
1538		820000	Medical Care	Clinic	820000	22.1485	113.561
1539		820000	Medical Care	Clinic	820000	22.1253	113.577
1540		820000	Medical Care	Clinic	820000	22.2001	113.549
1541		820000	Medical Care	Clinic	820000	22.2035	113.541
1542		441900	Medical Care	Clinic	440000	22.9313	113.81
1543		441900	Medical Care	Clinic	440000	22.8446	114.163
1544		441900	Medical Care	Clinic	440000	22.9039	113.828
1545		441900	Medical Care	Clinic	440000	22.8923	113.834
1546		441900	Medical Care	Clinic	440000	22.8174	113.802
1547		441900	Medical Care	Clinic	440000	23.0273	113.96
1548		441900	Medical Care	Clinic	440000	22.8445	114.152
1549		441900	Medical Care	Clinic	440000	22.968	113.91
1550		441900	Medical Care	Clinic	440000	22.9441	113.665
1551		441900	Medical Care	Clinic	440000	22.916	113.802
1552		441900	Medical Care	Clinic	440000	22.8212	113.712
1553		441900	Medical Care	Clinic	440000	23.0628	113.955
1554		441900	Medical Care	Clinic	440000	22.8131	113.817
1555		441900	Medical Care	Clinic	440000	23.0087	113.754
1556		441900	Medical Care	Clinic	440000	23.02	113.72
1557		441900	Medical Care	Clinic	440000	23.0232	113.752
1558		441900	Medical Care	Clinic	440000	23.0706	114.011
1559		441900	Medical Care	Clinic	440000	22.8719	113.883
1560		441900	Medical Care	Clinic	440000	23.0516	113.815
1561		441900	Medical Care	Clinic	440000	22.9358	113.698
1562		441900	Medical Care	Clinic	440000	22.9685	113.694
1563		441900	Medical Care	Clinic	440000	22.9803	113.707
1564		441900	Medical Care	Clinic	440000	22.9852	113.702
1565		441900	Medical Care	Clinic	440000	23.0074	113.765
1566		441900	Medical Care	Clinic	440000	22.9083	114.053
1567		441900	Medical Care	Clinic	440000	22.9147	113.799
1568		441900	Medical Care	Clinic	440000	22.9285	114.073
1569		441900	Medical Care	Clinic	440000	22.8411	114.166
1570		441900	Medical Care	Clinic	440000	22.8396	114.177
1571		441900	Medical Care	Clinic	440000	23.0364	113.773
1572		441900	Medical Care	Clinic	440000	22.9202	114.008
1573		441900	Medical Care	Clinic	440000	23.0189	113.736
1574		441900	Medical Care	Clinic	440000	22.8123	113.795
1575		441900	Medical Care	Clinic	440000	22.7941	113.752
1576		441900	Medical Care	Clinic	440000	23.0186	113.956
1577		441900	Medical Care	Clinic	440000	23.0534	113.853
1578		441900	Medical Care	Clinic	440000	22.882	113.996
1579		441900	Medical Care	Clinic	440000	23.0682	114.007
1580		441900	Medical Care	Clinic	440000	22.9813	113.99
1581		441900	Medical Care	Clinic	440000	23.0283	114.091
1582		441900	Medical Care	Clinic	440000	22.8889	113.996
1583		441900	Medical Care	Clinic	440000	22.8561	114.141
1584		441900	Medical Care	Clinic	440000	22.9306	113.885
1585		441900	Medical Care	Clinic	440000	23.0207	113.778
1586		441900	Medical Care	Clinic	440000	23.0724	113.672
1587		441900	Medical Care	Clinic	440000	23.0569	113.762
1588		441900	Medical Care	Clinic	440000	22.9654	113.908
1589		441900	Medical Care	Clinic	440000	22.8319	113.668
1590		441900	Medical Care	Clinic	440000	22.9958	113.703
1591		441900	Medical Care	Clinic	440000	23.0921	114.048
1592		441900	Medical Care	Clinic	440000	23.0099	113.761
1593		441900	Medical Care	Clinic	440000	23.0471	113.761
1594		441900	Medical Care	Clinic	440000	23.0101	113.664
1595		441900	Medical Care	Clinic	440000	22.798	114.048
1596		441900	Medical Care	Clinic	440000	22.8475	113.716
1597		441900	Medical Care	Clinic	440000	23.0644	114
1598		441900	Medical Care	Clinic	440000	23.0726	113.866
1599		441900	Medical Care	Clinic	440000	23.0756	113.864
1600		441900	Medical Care	Clinic	440000	23.0819	113.885
1601		441900	Medical Care	Clinic	440000	23.0531	113.569
1602		441900	Medical Care	Clinic	440000	23.0253	113.686
1603		441900	Medical Care	Clinic	440000	22.9708	113.991
1604		441900	Medical Care	Clinic	440000	22.9823	114.034
1605		441900	Medical Care	Clinic	440000	22.9668	113.973
1606		441900	Medical Care	Clinic	440000	22.9386	114.007
1607		441900	Medical Care	Clinic	440000	22.9789	113.99
1608		441900	Medical Care	Clinic	440000	22.9697	114.013
1609		441900	Medical Care	Clinic	440000	22.9706	113.976
1610		441900	Medical Care	Clinic	440000	22.9788	114.042
1611		441900	Medical Care	Clinic	440000	22.9782	114.064
1612		441900	Medical Care	Clinic	440000	22.9789	113.989
1613		441900	Medical Care	Clinic	440000	23.0819	113.718
1614		441900	Medical Care	Clinic	440000	23.0307	113.792
1615		441900	Medical Care	Clinic	440000	22.972	113.692
1616		441900	Medical Care	Clinic	440000	22.9113	113.995
1617		441900	Medical Care	Clinic	440000	23.0567	113.75
1618		441900	Medical Care	Clinic	440000	22.9997	113.852
1619		441900	Medical Care	Clinic	440000	23.0889	113.937
1620		441900	Medical Care	Clinic	440000	22.825	113.691
1621		441900	Medical Care	Clinic	440000	22.8561	113.636
1622		441900	Medical Care	Clinic	440000	23.0892	113.78
1623		441900	Medical Care	Clinic	440000	23.0547	113.584
1624		441900	Medical Care	Clinic	440000	22.9731	114.002
1625		441900	Medical Care	Clinic	440000	23.0572	113.779
1626		441900	Medical Care	Clinic	440000	22.8219	113.659
1627		441900	Medical Care	Clinic	440000	23.0286	113.877
1628		441900	Medical Care	Clinic	440000	23.03	113.879
1629		441900	Medical Care	Clinic	440000	22.9803	114.006
1630		441900	Medical Care	Clinic	440000	22.8795	113.816
1631		441900	Medical Care	Clinic	440000	22.8793	113.66
1632		441900	Medical Care	Clinic	440000	23.0038	113.856
1633		441900	Medical Care	Clinic	440000	23.0845	113.884
1634		441900	Medical Care	Clinic	440000	23.0463	113.753
1635		441900	Medical Care	Clinic	440000	23.0192	114.087
1636		441900	Medical Care	Clinic	440000	22.9691	113.689
1637		441900	Medical Care	Clinic	440000	23.1083	113.837
1638		441900	Medical Care	Clinic	440000	22.9826	113.706
1639		441900	Medical Care	Clinic	440000	23.06	113.757
1640		441900	Medical Care	Clinic	440000	22.972	113.893
1641		441900	Medical Care	Clinic	440000	23.0634	113.793
1642		441900	Medical Care	Clinic	440000	22.8143	113.714
1643		441900	Medical Care	Clinic	440000	23.0432	113.747
1644		441900	Medical Care	Clinic	440000	22.9097	113.742
1645		441900	Medical Care	Clinic	440000	22.919	113.911
1646		441900	Medical Care	Clinic	440000	22.9576	113.919
1647		441900	Medical Care	Clinic	440000	22.9639	113.912
1648		441900	Medical Care	Clinic	440000	22.9461	113.921
1649		441900	Medical Care	Clinic	440000	22.9364	113.955
1650		441900	Medical Care	Clinic	440000	22.9391	113.898
1651		441900	Medical Care	Clinic	440000	22.9486	113.927
1652		441900	Medical Care	Clinic	440000	22.9449	113.923
1653		441900	Medical Care	Clinic	440000	22.9378	113.932
1654		441900	Medical Care	Clinic	440000	22.9634	113.93
1655		441900	Medical Care	Clinic	440000	22.8904	113.819
1656		441900	Medical Care	Clinic	440000	22.8605	113.842
1657		441900	Medical Care	Clinic	440000	22.9172	113.839
1658		441900	Medical Care	Clinic	440000	22.908	113.828
1659		441900	Medical Care	Clinic	440000	22.9138	113.834
1660		441900	Medical Care	Clinic	440000	22.8904	113.818
1661		441900	Medical Care	Clinic	440000	22.8907	113.821
1662		441900	Medical Care	Clinic	440000	22.8112	113.721
1663		441900	Medical Care	Clinic	440000	22.7801	114.031
1664		441900	Medical Care	Clinic	440000	22.8218	114.188
1665		441900	Medical Care	Clinic	440000	23.0099	114.042
1666		441900	Medical Care	Clinic	440000	23.0125	114.047
1667		441900	Medical Care	Clinic	440000	22.9776	113.643
1668		441900	Medical Care	Clinic	440000	23.01	113.66
1669		441900	Medical Care	Clinic	440000	23.0026	113.663
1670		441900	Medical Care	Clinic	440000	22.9352	113.917
1671		441900	Medical Care	Clinic	440000	23.0253	114.091
1672		441900	Medical Care	Clinic	440000	22.8141	113.79
1673		441900	Medical Care	Clinic	440000	22.7762	113.691
1674		441900	Medical Care	Clinic	440000	22.9368	113.653
1675		441900	Medical Care	Clinic	440000	23.1118	113.812
1676		441900	Medical Care	Clinic	440000	23.0033	113.735
1677		441900	Medical Care	Clinic	440000	23.0101	113.831
1678		441900	Medical Care	Clinic	440000	23.0698	114.009
1679		441900	Medical Care	Clinic	440000	22.8367	113.971
1680		441900	Medical Care	Clinic	440000	23.054	113.733
1681		441900	Medical Care	Clinic	440000	23.0068	113.724
1682		441900	Medical Care	Clinic	440000	22.8499	113.719
1683		441900	Medical Care	Clinic	440000	23.074	113.789
1684		441900	Medical Care	Clinic	440000	22.9803	113.92
1685		441900	Medical Care	Clinic	440000	22.9937	113.926
1686		441900	Medical Care	Clinic	440000	23.099	113.66
1687		441900	Medical Care	Clinic	440000	23.043	113.788
1688		441900	Medical Care	Clinic	440000	23.0852	113.802
1689		441900	Medical Care	Clinic	440000	23.0908	113.815
1690		441900	Medical Care	Clinic	440000	23.0896	113.81
1691		441900	Medical Care	Clinic	440000	22.9579	113.771
1692		441900	Medical Care	Clinic	440000	22.9934	113.805
1693		441900	Medical Care	Clinic	440000	23.0025	113.752
1694		441900	Medical Care	Clinic	440000	22.9591	113.762
1695		441900	Medical Care	Clinic	440000	23.0515	113.815
1696		441900	Medical Care	Clinic	440000	23.0398	113.775
1697		441900	Medical Care	Clinic	440000	23.0399	113.752
1698		441900	Medical Care	Clinic	440000	23.0605	113.821
1699		441900	Medical Care	Clinic	440000	23.0469	113.781
1700		441900	Medical Care	Clinic	440000	23.0298	113.793
1701		441900	Medical Care	Clinic	440000	23.0482	113.823
1702		441900	Medical Care	Clinic	440000	23.0404	113.812
1703		441900	Medical Care	Clinic	440000	23.0403	113.812
1704		441900	Medical Care	Clinic	440000	23.08	113.8
1705		441900	Medical Care	Clinic	440000	23.069	113.785
1706		441900	Medical Care	Clinic	440000	23.045	113.801
1707		441900	Medical Care	Clinic	440000	22.9625	113.769
1708		441900	Medical Care	Clinic	440000	23.0417	113.781
1709		441900	Medical Care	Clinic	440000	22.9111	113.647
1710		441900	Medical Care	Clinic	440000	22.9815	113.674
1711		441900	Medical Care	Clinic	440000	23.0832	113.855
1712		441900	Medical Care	Clinic	440000	23.0454	113.843
1713		441900	Medical Care	Clinic	440000	23.0832	113.855
1714		441900	Medical Care	Clinic	440000	23.0381	113.901
1715		441900	Medical Care	Clinic	440000	23.0951	113.875
1716		441900	Medical Care	Clinic	440000	23.0614	113.853
1717		441900	Medical Care	Clinic	440000	23.0432	113.891
1718		441900	Medical Care	Clinic	440000	23.0593	113.843
1719		441900	Medical Care	Clinic	440000	23.0519	113.849
1720		441900	Medical Care	Clinic	440000	23.1003	113.85
1721		441900	Medical Care	Clinic	440000	23.0787	113.859
1722		441900	Medical Care	Clinic	440000	22.9712	114.025
1723		441900	Medical Care	Clinic	440000	22.9825	114.041
1724		441900	Medical Care	Clinic	440000	22.9522	114.002
1725		441900	Medical Care	Clinic	440000	22.961	114.029
1726		441900	Medical Care	Clinic	440000	22.9679	113.953
1727		441900	Medical Care	Clinic	440000	22.9724	113.981
1728		441900	Medical Care	Clinic	440000	22.9781	114.064
1729		441900	Medical Care	Clinic	440000	22.9196	113.994
1730		441900	Medical Care	Clinic	440000	22.9731	114
1731		441900	Medical Care	Clinic	440000	22.9719	113.981
1732		441900	Medical Care	Clinic	440000	22.9824	113.991
1733		441900	Medical Care	Clinic	440000	22.9695	113.985
1734		441900	Medical Care	Clinic	440000	22.9647	114.053
1735		441900	Medical Care	Clinic	440000	22.9819	114.062
1736		441900	Medical Care	Clinic	440000	22.9548	113.97
1737		441900	Medical Care	Clinic	440000	22.9417	114.007
1738		441900	Medical Care	Clinic	440000	22.9617	113.957
1739		441900	Medical Care	Clinic	440000	22.9881	113.76
1740		441900	Medical Care	Clinic	440000	22.9326	113.917
1741		441900	Medical Care	Clinic	440000	22.9271	113.963
1742		441900	Medical Care	Clinic	440000	22.9283	113.974
1743		441900	Medical Care	Clinic	440000	22.9744	113.924
1744		441900	Medical Care	Clinic	440000	22.9693	113.923
1745		441900	Medical Care	Clinic	440000	22.9412	113.935
1746		441900	Medical Care	Clinic	440000	22.9196	113.927
1747		441900	Medical Care	Clinic	440000	22.9003	113.909
1748		441900	Medical Care	Clinic	440000	22.9264	113.962
1749		441900	Medical Care	Clinic	440000	22.9516	113.908
1750		441900	Medical Care	Clinic	440000	22.9693	113.918
1751		441900	Medical Care	Clinic	440000	22.9564	113.904
1752		441900	Medical Care	Clinic	440000	22.9709	113.921
1753		441900	Medical Care	Clinic	440000	22.9247	113.929
1754		441900	Medical Care	Clinic	440000	22.9383	113.899
1755		441900	Medical Care	Clinic	440000	22.8698	113.875
1756		441900	Medical Care	Clinic	440000	22.9215	113.911
1757		441900	Medical Care	Clinic	440000	22.8809	113.914
1758		441900	Medical Care	Clinic	440000	22.9385	113.899
1759		441900	Medical Care	Clinic	440000	22.87	113.873
1760		441900	Medical Care	Clinic	440000	22.938	113.909
1761		441900	Medical Care	Clinic	440000	22.9584	113.937
1762		441900	Medical Care	Clinic	440000	22.9102	113.932
1763		441900	Medical Care	Clinic	440000	22.9258	113.975
1764		441900	Medical Care	Clinic	440000	22.8818	113.927
1765		441900	Medical Care	Clinic	440000	22.9224	113.938
1766		441900	Medical Care	Clinic	440000	22.9533	113.922
1767		441900	Medical Care	Clinic	440000	22.9154	113.911
1768		441900	Medical Care	Clinic	440000	22.9468	113.935
1769		441900	Medical Care	Clinic	440000	22.9466	113.938
1770		441900	Medical Care	Clinic	440000	22.9513	113.937
1771		441900	Medical Care	Clinic	440000	22.9413	113.911
1772		441900	Medical Care	Clinic	440000	22.964	113.912
1773		441900	Medical Care	Clinic	440000	22.9321	113.802
1774		441900	Medical Care	Clinic	440000	22.8726	113.822
1775		441900	Medical Care	Clinic	440000	22.8572	113.83
1776		441900	Medical Care	Clinic	440000	22.8613	113.84
1777		441900	Medical Care	Clinic	440000	22.8537	113.838
1778		441900	Medical Care	Clinic	440000	22.8748	113.823
1779		441900	Medical Care	Clinic	440000	22.9085	113.85
1780		441900	Medical Care	Clinic	440000	22.8921	113.832
1781		441900	Medical Care	Clinic	440000	22.8971	113.835
1782		441900	Medical Care	Clinic	440000	22.8805	113.831
1783		441900	Medical Care	Clinic	440000	22.8868	113.833
1784		441900	Medical Care	Clinic	440000	23.0019	113.662
1785		441900	Medical Care	Clinic	440000	23.0272	113.667
1786		441900	Medical Care	Clinic	440000	23.0115	113.664
1787		441900	Medical Care	Clinic	440000	23.0264	113.66
1788		441900	Medical Care	Clinic	440000	23.0048	113.667
1789		441900	Medical Care	Clinic	440000	22.9948	113.638
1790		441900	Medical Care	Clinic	440000	22.9786	113.645
1791		441900	Medical Care	Clinic	440000	22.9992	113.763
1792		441900	Medical Care	Clinic	440000	23.0517	113.758
1793		441900	Medical Care	Clinic	440000	23.0019	113.773
1794		441900	Medical Care	Clinic	440000	23.0415	113.778
1795		441900	Medical Care	Clinic	440000	23.0417	113.786
1796		441900	Medical Care	Clinic	440000	23.0472	113.776
1797		441900	Medical Care	Clinic	440000	23.063	113.762
1798		441900	Medical Care	Clinic	440000	23.0642	113.784
1799		441900	Medical Care	Clinic	440000	23.0615	113.787
1800		441900	Medical Care	Clinic	440000	22.9869	113.82
1801		441900	Medical Care	Clinic	440000	23.0166	113.791
1802		441900	Medical Care	Clinic	440000	22.9927	113.783
1803		441900	Medical Care	Clinic	440000	22.9889	113.789
1804		441900	Medical Care	Clinic	440000	23.0897	113.813
1805		441900	Medical Care	Clinic	440000	23.0954	113.831
1806		441900	Medical Care	Clinic	440000	23.0009	113.772
1807		441900	Medical Care	Clinic	440000	22.9998	113.773
1808		441900	Medical Care	Clinic	440000	22.9634	113.762
1809		441900	Medical Care	Clinic	440000	22.9645	113.759
1810		441900	Medical Care	Clinic	440000	23.0821	113.817
1811		441900	Medical Care	Clinic	440000	22.9882	113.76
1812		441900	Medical Care	Clinic	440000	23.0775	113.814
1813		441900	Medical Care	Clinic	440000	23.0752	113.821
1814		441900	Medical Care	Clinic	440000	23.0201	113.916
1815		441900	Medical Care	Clinic	440000	22.9986	113.939
1816		441900	Medical Care	Clinic	440000	22.9827	113.943
1817		441900	Medical Care	Clinic	440000	22.9335	113.698
1818		441900	Medical Care	Clinic	440000	22.7354	114.128
1819		441900	Medical Care	Clinic	440000	22.7185	114.129
1820		441900	Medical Care	Clinic	440000	22.7478	114.142
1821		441900	Medical Care	Clinic	440000	22.7453	114.136
1822		441900	Medical Care	Clinic	440000	22.7346	114.162
1823		441900	Medical Care	Clinic	440000	22.7451	114.146
1824		441900	Medical Care	Clinic	440000	23.0056	113.732
1825		441900	Medical Care	Clinic	440000	23.0731	113.722
1826		441900	Medical Care	Clinic	440000	23.106	113.714
1827		441900	Medical Care	Clinic	440000	23.1094	113.75
1828		441900	Medical Care	Clinic	440000	23.0831	113.717
1829		441900	Medical Care	Clinic	440000	23.0805	113.722
1830		441900	Medical Care	Clinic	440000	23.0831	113.717
1831		441900	Medical Care	Clinic	440000	23.0241	113.751
1832		441900	Medical Care	Clinic	440000	23.0508	113.746
1833		441900	Medical Care	Clinic	440000	23.0088	113.817
1834		441900	Medical Care	Clinic	440000	23.0089	113.816
1835		441900	Medical Care	Clinic	440000	23.0207	113.733
1836		441900	Medical Care	Clinic	440000	22.9581	113.666
1837		441900	Medical Care	Clinic	440000	23.0104	113.968
1838		441900	Medical Care	Clinic	440000	23.0233	113.959
1839		441900	Medical Care	Clinic	440000	23.0127	113.947
1840		441900	Medical Care	Clinic	440000	23.0354	114.009
1841		441900	Medical Care	Clinic	440000	23.016	113.986
1842		441900	Medical Care	Clinic	440000	23.013	113.947
1843		441900	Medical Care	Clinic	440000	22.9912	113.981
1844		441900	Medical Care	Clinic	440000	23.0317	113.935
1845		441900	Medical Care	Clinic	440000	23.041	113.961
1846		441900	Medical Care	Clinic	440000	23.0187	113.947
1847		441900	Medical Care	Clinic	440000	23.0255	113.982
1848		441900	Medical Care	Clinic	440000	23.0447	113.959
1849		441900	Medical Care	Clinic	440000	23.0417	113.953
1850		441900	Medical Care	Clinic	440000	23.0271	113.946
1851		441900	Medical Care	Clinic	440000	23.0479	113.966
1852		441900	Medical Care	Clinic	440000	23.0307	114
1853		441900	Medical Care	Clinic	440000	22.9983	113.607
1854		441900	Medical Care	Clinic	440000	23.0072	113.619
1855		441900	Medical Care	Clinic	440000	22.9972	113.609
1856		441900	Medical Care	Clinic	440000	22.971	113.69
1857		441900	Medical Care	Clinic	440000	22.9033	113.662
1858		441900	Medical Care	Clinic	440000	22.9126	113.664
1859		441900	Medical Care	Clinic	440000	22.963	113.673
1860		441900	Medical Care	Clinic	440000	22.9595	113.667
1861		441900	Medical Care	Clinic	440000	22.894	113.658
1862		441900	Medical Care	Clinic	440000	22.8539	113.717
1863		441900	Medical Care	Clinic	440000	22.8148	113.68
1864		441900	Medical Care	Clinic	440000	22.8478	113.717
1865		441900	Medical Care	Clinic	440000	22.8107	113.721
1866		441900	Medical Care	Clinic	440000	22.8436	113.738
1867		441900	Medical Care	Clinic	440000	22.849	113.733
1868		441900	Medical Care	Clinic	440000	22.8386	113.67
1869		441900	Medical Care	Clinic	440000	22.8199	113.728
1870		441900	Medical Care	Clinic	440000	22.8111	113.66
1871		441900	Medical Care	Clinic	440000	22.7923	113.689
1872		441900	Medical Care	Clinic	440000	22.8183	113.713
1873		441900	Medical Care	Clinic	440000	22.7756	113.693
1874		441900	Medical Care	Clinic	440000	22.7749	113.706
1875		441900	Medical Care	Clinic	440000	22.7905	113.672
1876		441900	Medical Care	Clinic	440000	22.8241	113.667
1877		441900	Medical Care	Clinic	440000	22.7955	113.681
1878		441900	Medical Care	Clinic	440000	22.8456	113.703
1879		441900	Medical Care	Clinic	440000	22.8127	113.674
1880		441900	Medical Care	Clinic	440000	22.8117	113.686
1881		441900	Medical Care	Clinic	440000	22.832	113.667
1882		441900	Medical Care	Clinic	440000	22.8375	113.67
1883		441900	Medical Care	Clinic	440000	22.8289	113.654
1884		441900	Medical Care	Clinic	440000	22.7875	113.667
1885		441900	Medical Care	Clinic	440000	22.812	113.692
1886		441900	Medical Care	Clinic	440000	22.7585	113.694
1887		441900	Medical Care	Clinic	440000	22.7886	113.702
1888		441900	Medical Care	Clinic	440000	22.8326	113.668
1889		441900	Medical Care	Clinic	440000	22.846	113.705
1890		441900	Medical Care	Clinic	440000	22.8204	113.71
1891		441900	Medical Care	Clinic	440000	22.834	113.663
1892		441900	Medical Care	Clinic	440000	22.8131	113.719
1893		441900	Medical Care	Clinic	440000	22.8815	113.995
1894		441900	Medical Care	Clinic	440000	22.918	114
1895		441900	Medical Care	Clinic	440000	22.9157	114.016
1896		441900	Medical Care	Clinic	440000	22.9247	114.005
1897		441900	Medical Care	Clinic	440000	22.8383	114.005
1898		441900	Medical Care	Clinic	440000	23.0083	113.751
1899		441900	Medical Care	Clinic	440000	22.8944	113.655
1900		441900	Medical Care	Clinic	440000	23.0388	113.715
1901		441900	Medical Care	Clinic	440000	23.0371	113.701
1902		441900	Medical Care	Clinic	440000	22.9834	113.898
1903		441900	Medical Care	Clinic	440000	22.9936	113.88
1904		441900	Medical Care	Clinic	440000	23.0195	113.832
1905		441900	Medical Care	Clinic	440000	23.0274	113.875
1906		441900	Medical Care	Clinic	440000	22.9697	113.853
1907		441900	Medical Care	Clinic	440000	22.979	113.863
1908		441900	Medical Care	Clinic	440000	23.0003	113.866
1909		441900	Medical Care	Clinic	440000	23.0216	113.858
1910		441900	Medical Care	Clinic	440000	23.0016	113.877
1911		441900	Medical Care	Clinic	440000	22.9931	113.898
1912		441900	Medical Care	Clinic	440000	22.9973	113.902
1913		441900	Medical Care	Clinic	440000	23.0801	113.555
1914		441900	Medical Care	Clinic	440000	23.0801	113.555
1915		441900	Medical Care	Clinic	440000	23.0516	113.572
1916		441900	Medical Care	Clinic	440000	22.81	113.813
1917		441900	Medical Care	Clinic	440000	22.9909	113.713
1918		441900	Medical Care	Clinic	440000	23.0115	113.725
1919		441900	Medical Care	Clinic	440000	23.0056	113.732
1920		441900	Medical Care	Clinic	440000	23.0222	113.755
1921		441900	Medical Care	Clinic	440000	23.0055	113.723
1922		441900	Medical Care	Clinic	440000	23.0154	113.738
1923		441900	Medical Care	Clinic	440000	23.0163	113.733
1924		441900	Medical Care	Clinic	440000	23.0228	113.739
1925		441900	Medical Care	Clinic	440000	23.0067	113.728
1926		441900	Medical Care	Clinic	440000	22.9851	113.758
1927		441900	Medical Care	Clinic	440000	22.9998	113.752
1928		441900	Medical Care	Clinic	440000	22.9712	113.721
1929		441900	Medical Care	Clinic	440000	23.0053	113.729
1930		441900	Medical Care	Clinic	440000	23.0063	113.722
1931		441900	Medical Care	Clinic	440000	22.9936	113.753
1932		441900	Medical Care	Clinic	440000	23.0215	114.09
1933		441900	Medical Care	Clinic	440000	23.0117	114.094
1934		441900	Medical Care	Clinic	440000	23.0353	114.119
1935		441900	Medical Care	Clinic	440000	23.0218	114.078
1936		441900	Medical Care	Clinic	440000	23.0042	114.037
1937		441900	Medical Care	Clinic	440000	23.0377	114.078
1938		441900	Medical Care	Clinic	440000	23.028	114.09
1939		441900	Medical Care	Clinic	440000	22.8262	114.154
1940		441900	Medical Care	Clinic	440000	22.8255	114.182
1941		441900	Medical Care	Clinic	440000	22.8196	114.149
1942		441900	Medical Care	Clinic	440000	22.7837	114.14
1943		441900	Medical Care	Clinic	440000	22.7982	113.735
1944		441900	Medical Care	Clinic	440000	22.8556	113.611
1945		441900	Medical Care	Clinic	440000	22.8901	113.629
1946		441900	Medical Care	Clinic	440000	23.1122	113.809
1947		441900	Medical Care	Clinic	440000	23.0972	113.8
1948		441900	Medical Care	Clinic	440000	23.1105	113.8
1949		441900	Medical Care	Clinic	440000	23.1082	113.837
1950		441900	Medical Care	Clinic	440000	23.0917	113.777
1951		441900	Medical Care	Clinic	440000	23.0829	113.76
1952		441900	Medical Care	Clinic	440000	23.103	113.81
1953		441900	Medical Care	Clinic	440000	23.1086	113.783
1954		441900	Medical Care	Clinic	440000	23.1094	113.83
1955		441900	Medical Care	Clinic	440000	23.1028	113.803
1956		441900	Medical Care	Clinic	440000	23.1223	113.816
1957		441900	Medical Care	Clinic	440000	23.0986	113.793
1958		441900	Medical Care	Clinic	440000	23.1053	113.81
1959		441900	Medical Care	Clinic	440000	23.0957	113.858
1960		441900	Medical Care	Clinic	440000	23.1011	113.966
1961		441900	Medical Care	Clinic	440000	23.0793	113.963
1962		441900	Medical Care	Clinic	440000	23.0822	113.948
1963		441900	Medical Care	Clinic	440000	23.0978	113.927
1964		441900	Medical Care	Clinic	440000	23.0844	113.922
1965		441900	Medical Care	Clinic	440000	23.0813	113.955
1966		441900	Medical Care	Clinic	440000	23.0739	113.983
1967		441900	Medical Care	Clinic	440000	23.0662	113.956
1968		441900	Medical Care	Clinic	440000	23.067	113.947
1969		441900	Medical Care	Clinic	440000	23.0723	113.952
1970		441900	Medical Care	Clinic	440000	23.0682	113.946
1971		441900	Medical Care	Clinic	440000	23.0846	113.944
1972		441900	Medical Care	Clinic	440000	22.8207	113.671
1973		441900	Medical Care	Clinic	440000	23.0743	113.864
1974		441900	Medical Care	Clinic	440000	23.0592	113.896
1975		441900	Medical Care	Clinic	440000	23.0595	113.871
1976		441900	Medical Care	Clinic	440000	23.0379	113.906
1977		441900	Medical Care	Clinic	440000	23.0533	113.853
1978		441900	Medical Care	Clinic	440000	22.9709	113.978
1979		441900	Medical Care	Clinic	440000	22.965	114.05
1980		441900	Medical Care	Clinic	440000	22.9821	113.969
1981		441900	Medical Care	Clinic	440000	22.942	114.007
1982		441900	Medical Care	Clinic	440000	22.9807	113.993
1983		441900	Medical Care	Clinic	440000	23.0017	114.001
1984		441900	Medical Care	Clinic	440000	22.9603	113.964
1985		441900	Medical Care	Clinic	440000	22.9498	113.936
1986		441900	Medical Care	Clinic	440000	22.9397	113.914
1987		441900	Medical Care	Clinic	440000	22.9217	113.975
1988		441900	Medical Care	Clinic	440000	22.8798	113.913
1989		441900	Medical Care	Clinic	440000	22.8697	113.875
1990		441900	Medical Care	Clinic	440000	22.9212	113.932
1991		441900	Medical Care	Clinic	440000	22.9324	113.928
1992		441900	Medical Care	Clinic	440000	23.0469	113.713
1993		441900	Medical Care	Clinic	440000	22.8758	113.811
1994		441900	Medical Care	Clinic	440000	22.9124	113.81
1995		441900	Medical Care	Clinic	440000	23.0169	113.664
1996		441900	Medical Care	Clinic	440000	23.0998	113.863
1997		441900	Medical Care	Clinic	440000	23.0073	113.76
1998		441900	Medical Care	Clinic	440000	23.0561	113.749
[truncated: 9,455 more rows]
